# Supplementary material for: Crystal structure of (18-crown-6)potassium(I) [(1,2,3,4,5-η)-cyclo­hepta­dien­yl][(1,2,3-η)-cyclo­hepta­trien­yl]cobalt(I)
Source: Acta Crystallogr E Crystallogr Commun. 2015 Feb 21;71(Pt 3):291–5. doi: 10.1107/S2056989015003151 (PMC4350718; doi:10.1107/S2056989015003151)
Supplement: Supplementary file 1 [file e-71-00291-sup1.cif]

##############################################################################
#                                                                            #
# This CIF contains the data in a paper accepted for publication in          #
# Acta Crystallographica Section E. It conforms to the requirements of       #
# Notes for Authors for Acta Crystallographica Section E, and has been       #
# peer reviewed under the auspices of the IUCr Commission on Journals.       #
#                                                                            #
# Full details of the Crystallographic Information File format               #
# are given in the paper "The Crystallographic Information File (CIF):       #
# a New Standard Archive File for Crystallography" by S. R. Hall, F. H.      #
# Allen and I. D. Brown [Acta Cryst. (1991), A47, 655-685].                  #
#                                                                            #
# The current version of the core CIF dictionary is obtainable from          #
# ftp://ftp.iucr.org/pub/cif_core.dic.                                       #
#                                                                            #
# Software is freely available for graphical display of the structure(s)     #
# in this CIF. For information consult the CIF software page                 #
# http://www.iucr.org/resources/cif/software.                                #
#                                                                            #
# This file may be used for bona fide research purposes within the           #
# scientific community so long as proper attribution is given to the journal # 
# article from which it was obtained.                                        #
#                                                                            #
##############################################################################
data_I
_audit_creation_method     'SHELXL-2014/7'
_database_code_depnum_ccdc_archive     'CCDC 1049452'
_chemical_name_systematic
;
(18-Crown-6)potassium(I)
[(1,2,3,4,5-\h)-cycloheptadienyl][(1,2,3-\h)-cycloheptatrienyl]cobalt(I)
;
_chemical_name_common      4301
_chemical_formula_moiety     'C14 H16 Co, C12 H24 K O6'
_chemical_formula_sum     'C26 H40 Co K O6'
_chemical_formula_iupac     '[K (C12 H24 O6)] [Co (C7 H7) (C7 H9)]'
_chemical_formula_weight     546.61
_chemical_melting_point     ?
_shelx_space_group_comment
;
The symmetry employed for this shelxl refinement is uniquely defined
by the following loop, which should always be used as a source of
symmetry information in preference to the above space-group names.
They are only intended as comments.
;
_space_group_crystal_system     monoclinic
_space_group_name_H-M_alt     'P 21/c'
_space_group_name_Hall     '-P 2ybc'
loop_
    _space_group_symop_operation_xyz
    'x, y, z'
    '-x, y+1/2, -z+1/2'
    '-x, -y, -z'
    'x, -y-1/2, z-1/2'
_cell_length_a     16.3925(19)
_cell_length_b     17.225(2)
_cell_length_c     18.678(2)
_cell_angle_alpha     90
_cell_angle_beta     91.6077(19)
_cell_angle_gamma     90
_cell_volume     5271.8(11)
_cell_formula_units_Z     8
_cell_measurement_reflns_used     3984
_cell_measurement_theta_min     2.37
_cell_measurement_theta_max     27.36
_cell_measurement_temperature     173(2)
_exptl_crystal_description     block
_exptl_crystal_colour     red-brown
_exptl_crystal_size_max     0.32
_exptl_crystal_size_mid     0.24
_exptl_crystal_size_min     0.16
_exptl_crystal_density_diffrn     1.377
_exptl_crystal_density_meas     ?
_exptl_crystal_density_method     ?
_exptl_crystal_F_000     2320
_exptl_absorpt_coefficient_mu     0.847
_exptl_absorpt_correction_type     multi-scan
_exptl_absorpt_process_details
;
(<i>TWINABS</i>; Sheldrick, 2012)
;
_shelx_estimated_absorpt_T_min     0.773
_shelx_estimated_absorpt_T_max     0.876
_exptl_absorpt_correction_T_min     0.6120
_exptl_absorpt_correction_T_max     0.7456
_diffrn_ambient_temperature     173(2)
_diffrn_radiation_type     MoK\a
_diffrn_radiation_wavelength     0.71073
_diffrn_measurement_device_type     'Siemens SMART CCD platform'
_diffrn_measurement_method     '\w scans'
_diffrn_detector_area_resol_mean     ?
_diffrn_reflns_number     85092
_diffrn_reflns_av_R_equivalents     0.0550
_diffrn_reflns_theta_min     1.243
_diffrn_reflns_theta_max     27.490
_diffrn_reflns_theta_full     27.485
_diffrn_measured_fraction_theta_max     0.998
_diffrn_measured_fraction_theta_full     0.999
_diffrn_reflns_limit_h_min     -21
_diffrn_reflns_limit_h_max     21
_diffrn_reflns_limit_k_min     0
_diffrn_reflns_limit_k_max     22
_diffrn_reflns_limit_l_min     0
_diffrn_reflns_limit_l_max     24
_refine_special_details
;
The structure was integrated and refined as a non-merohedral twin (Parsons <i>et
al.</i>, 2003). Application of twin law [-1 0 0 / 0 - 1 0 / 0.064 0 1], a
180\% rotation about reciprocal lattice [001], reduced the <i>R</i> residual
from 19.0% to its final value of 4.3%. The mass ratio of the twin components
refined to 0.5039(7):0.4961(7).
The \h^5^-coordinating ligand C8---C14 is modeled as disordered over two
positions, 0.697(5):0.303(5), such that the ethyl linkage is shifted by one
carbon atom. Analogous bond lengths and angles between the two positions of
the disordered ring were heavily restrained to be similar. Anisotropic
displacement parameters for pairs of proximal atoms from the two components of
the disorder were constrained to be equivalent.
H atom positions of ring-ligand carbon atoms, except those in the minor
component of the disorder, were refined freely. All other H atoms were placed
geometrically and treated as riding atoms: methine and <i>sp</i>^2^, C---H =
1.00 \%A, and methylene, C---H = 0.99 \%A, with <i>U</i>~iso~(H) =
1.2<i>U</i>~eq~(C).
;
_reflns_number_total     12058
_reflns_number_gt     9117
_reflns_threshold_expression     I>2\s(I)
_refine_ls_structure_factor_coef     Fsqd
_refine_ls_matrix_type     full
_refine_ls_R_factor_all     0.0723
_refine_ls_R_factor_gt     0.0425
_refine_ls_wR_factor_gt     0.0744
_refine_ls_wR_factor_ref     0.0837
_refine_ls_goodness_of_fit_ref     1.003
_refine_ls_restrained_S_all     1.006
_refine_ls_number_reflns     12058
_refine_ls_number_parameters     728
_refine_ls_number_restraints     45
_refine_ls_hydrogen_treatment     mixed
_refine_ls_weighting_scheme     calc
_refine_ls_weighting_details
              'w=1/[\s^2^(Fo^2^)+(0.0271P)^2^+2.3296P] where P=(Fo^2^+2Fc^2^)/3'
_atom_sites_solution_hydrogens     mixed
_atom_sites_solution_primary     direct
_atom_sites_solution_secondary     difmap
_refine_ls_shift/su_max     0.001
_refine_ls_shift/su_mean     0.000
_refine_diff_density_max     0.456
_refine_diff_density_min     -0.472
_refine_ls_extinction_method     none
_refine_ls_extinction_coef     .
loop_
    _atom_type_symbol
    _atom_type_description
    _atom_type_scat_dispersion_real
    _atom_type_scat_dispersion_imag
    _atom_type_scat_source
    'C' 'C' 0.0033 0.0016
                         'International Tables Vol C Tables 4.2.6.8 and 6.1.1.4'
    'H' 'H' 0.0000 0.0000
                         'International Tables Vol C Tables 4.2.6.8 and 6.1.1.4'
    'O' 'O' 0.0106 0.0060
                         'International Tables Vol C Tables 4.2.6.8 and 6.1.1.4'
    'K' 'K' 0.2009 0.2494
                         'International Tables Vol C Tables 4.2.6.8 and 6.1.1.4'
    'Co' 'Co' 0.3494 0.9721
                         'International Tables Vol C Tables 4.2.6.8 and 6.1.1.4'
_computing_data_collection
;
SMART (Bruker, 2003)
;
_computing_cell_refinement
;
SAINT (Bruker, 2003)
;
_computing_data_reduction
;
SAINT (Bruker, 2003)
;
_computing_structure_solution
;
SIR97 (Altomare <i>et al.</i>, 1999)
;
_computing_structure_refinement
;
SHELXL2014 (Sheldrick, 2015)
;
_computing_molecular_graphics
;
SHELXTL (Sheldrick, 2015)
;
_computing_publication_material
;
SHELXTL (Sheldrick, 2015)
;
loop_
    _atom_site_type_symbol
    _atom_site_label
    _atom_site_fract_x
    _atom_site_fract_y
    _atom_site_fract_z
    _atom_site_U_iso_or_equiv
    _atom_site_adp_type
    _atom_site_calc_flag
    _atom_site_occupancy
    _atom_site_disorder_assembly
    _atom_site_disorder_group
    Co Co1 0.08386(3) 0.87509(2) 0.59699(2) 0.02870(10) Uani d 1 . .
    C C1 0.1495(3) 0.8446(2) 0.5119(2) 0.0510(11) Uani d 1 . .
    H H1 0.172(3) 0.881(2) 0.489(2) 0.078(14) Uiso d 1 . .
    C C2 0.0624(3) 0.8404(2) 0.50036(18) 0.0433(9) Uani d 1 . .
    H H2 0.035(2) 0.867(2) 0.469(2) 0.059(12) Uiso d 1 . .
    C C3 0.0169(2) 0.7864(2) 0.54050(18) 0.0394(8) Uani d 1 . .
    H H3 -0.039(2) 0.787(2) 0.5341(19) 0.051(11) Uiso d 1 . .
    C C4 0.0432(2) 0.7125(2) 0.56839(19) 0.0443(9) Uani d 1 . .
    H H4 -0.005(2) 0.688(2) 0.592(2) 0.079(13) Uiso d 1 . .
    C C5 0.1172(3) 0.6777(2) 0.56901(19) 0.0500(10) Uani d 1 . .
    H H5 0.124(2) 0.626(2) 0.590(2) 0.076(13) Uiso d 1 . .
    C C6 0.1922(3) 0.7098(3) 0.5507(2) 0.0585(12) Uani d 1 . .
    H H6 0.242(3) 0.675(2) 0.561(2) 0.088(15) Uiso d 1 . .
    C C7 0.2057(2) 0.7831(3) 0.5275(2) 0.0596(12) Uani d 1 . .
    H H7 0.265(3) 0.800(2) 0.522(2) 0.079(13) Uiso d 1 . .
    C C8 0.15714(18) 0.88005(18) 0.69126(16) 0.0293(7) Uani d 1 . .
    H H8 0.1933(18) 0.8412(17) 0.7021(15) 0.031(8) Uiso d 1 . .
    C C9 0.0752(2) 0.86626(19) 0.70514(16) 0.0326(7) Uani d 1 . .
    H H9 0.0561(17) 0.8191(17) 0.7215(15) 0.030(8) Uiso d 1 . .
    C C10 0.0139(2) 0.9175(2) 0.67898(17) 0.0364(8) Uani d 1 . .
    H H10 -0.0423(19) 0.9061(16) 0.6853(15) 0.029(8) Uiso d 1 . .
    C C11 0.0287(2) 0.97567(19) 0.62694(19) 0.0391(8) Uani d 1 . .
    H H11 -0.019(2) 0.9961(18) 0.6036(17) 0.047(9) Uiso d 1 . .
    C C12 0.1052(2) 0.99269(17) 0.59661(18) 0.0357(7) Uani d 1 . .
    H H12 0.101(2) 1.0225(19) 0.5523(18) 0.051(10) Uiso d 1 . .
    C C13 0.1851(2) 1.00884(19) 0.63506(18) 0.0360(8) Uani d 1 . .
    H H13A 0.1932(18) 1.0645(18) 0.6471(15) 0.034(8) Uiso d 1 . .
    H H13B 0.229(2) 0.9996(19) 0.604(2) 0.056(11) Uiso d 1 . .
    C C14 0.1941(2) 0.95999(19) 0.70173(18) 0.0330(7) Uani d 1 . .
    H H14A 0.1658(17) 0.9837(16) 0.7411(15) 0.029(8) Uiso d 1 . .
    H H14B 0.2494(18) 0.9562(16) 0.7172(14) 0.024(7) Uiso d 1 . .
    Co Co2 0.39803(2) 0.38636(2) 0.59565(2) 0.03271(10) Uani d 1 . .
    C C15 0.3302(2) 0.3197(2) 0.52922(19) 0.0440(9) Uani d 1 . .
    H H15 0.276(2) 0.333(2) 0.518(2) 0.067(12) Uiso d 1 . .
    C C16 0.3926(3) 0.3615(2) 0.49555(17) 0.0451(9) Uani d 1 . .
    H H16 0.381(2) 0.402(2) 0.4625(18) 0.054(10) Uiso d 1 . .
    C C17 0.4764(2) 0.3482(2) 0.50970(19) 0.0438(9) Uani d 1 . .
    H H17 0.519(2) 0.3912(19) 0.4897(18) 0.056(10) Uiso d 1 . .
    C C18 0.5157(2) 0.2777(2) 0.52637(19) 0.0439(9) Uani d 1 . .
    H H18 0.579(2) 0.280(2) 0.525(2) 0.069(12) Uiso d 1 . .
    C C19 0.4846(2) 0.2077(2) 0.54489(18) 0.0455(9) Uani d 1 . .
    H H19 0.527(2) 0.162(2) 0.5528(17) 0.057(11) Uiso d 1 . .
    C C20 0.4028(3) 0.1907(2) 0.55977(19) 0.0480(9) Uani d 1 . .
    H H20 0.392(2) 0.1417(19) 0.5780(17) 0.044(9) Uiso d 1 . .
    C C21 0.3370(3) 0.2401(3) 0.5569(2) 0.0549(11) Uani d 1 . .
    H H21 0.291(2) 0.224(2) 0.572(2) 0.063(13) Uiso d 1 . .
    C C22 0.3724(5) 0.5020(8) 0.6053(8) 0.0308(11) Uani d 0.699(5) A 1
    H H22 0.3723 0.5303 0.5585 0.037 Uiso calc 0.699(5) A 1
    C C23 0.4523(5) 0.4885(7) 0.6346(8) 0.031(2) Uani d 0.699(5) A 1
    H H23 0.4942 0.5245 0.6242 0.038 Uiso calc 0.699(5) A 1
    C C24 0.4724(5) 0.4234(9) 0.6786(8) 0.0380(13) Uani d 0.699(5) A 1
    H H24 0.5286 0.4150 0.6900 0.046 Uiso calc 0.699(5) A 1
    C C25 0.4159(4) 0.3698(5) 0.7071(4) 0.0332(15) Uani d 0.699(5) A 1
    H H25 0.4345 0.3271 0.7352 0.040 Uiso calc 0.699(5) A 1
    C C26 0.3307(3) 0.3810(3) 0.6927(3) 0.0344(11) Uani d 0.699(5) A 1
    H H26 0.2949 0.3346 0.6986 0.041 Uiso calc 0.699(5) A 1
    C C27 0.2936(6) 0.4589(6) 0.7100(3) 0.0303(12) Uani d 0.699(5) A 1
    H H27A 0.3241 0.4825 0.7510 0.036 Uiso calc 0.699(5) A 1
    H H27B 0.2363 0.4515 0.7240 0.036 Uiso calc 0.699(5) A 1
    C C28 0.2960(3) 0.5137(3) 0.6455(3) 0.0335(10) Uani d 0.699(5) A 1
    H H28A 0.2481 0.5038 0.6133 0.040 Uiso calc 0.699(5) A 1
    H H28B 0.2931 0.5681 0.6621 0.040 Uiso calc 0.699(5) A 1
    C C22' 0.4013(10) 0.3665(13) 0.6930(10) 0.0332(15) Uani d 0.301(5) A 5
    H H22' 0.4212 0.3132 0.7056 0.040 Uiso calc 0.301(5) A 5
    C C23' 0.4652(10) 0.422(2) 0.6851(19) 0.0380(13) Uani d 0.301(5) A 5
    H H23' 0.5118 0.4215 0.7165 0.046 Uiso calc 0.301(5) A 5
    C C24' 0.4570(11) 0.4773(19) 0.629(2) 0.031(2) Uani d 0.301(5) A 5
    H H24' 0.5062 0.4977 0.6105 0.038 Uiso calc 0.301(5) A 5
    C C25' 0.3825(11) 0.506(2) 0.5966(19) 0.0308(11) Uani d 0.301(5) A 5
    H H25' 0.3834 0.5452 0.5613 0.037 Uiso calc 0.301(5) A 5
    C C26' 0.3069(6) 0.4736(6) 0.6182(5) 0.0335(10) Uani d 0.301(5) A 5
    H H26C 0.2592 0.4781 0.5839 0.040 Uiso calc 0.301(5) A 5
    C C27' 0.2893(16) 0.4648(14) 0.6962(8) 0.0303(12) Uani d 0.301(5) A 5
    H H27C 0.2297 0.4678 0.7028 0.036 Uiso calc 0.301(5) A 5
    H H27D 0.3154 0.5078 0.7236 0.036 Uiso calc 0.301(5) A 5
    C C28' 0.3216(8) 0.3867(7) 0.7254(6) 0.0344(11) Uani d 0.301(5) A 5
    H H28C 0.3287 0.3899 0.7781 0.041 Uiso calc 0.301(5) A 5
    H H28D 0.2812 0.3454 0.7142 0.041 Uiso calc 0.301(5) A 5
    K K1 0.11102(4) 0.69805(3) 0.39075(3) 0.02821(14) Uani d 1 . .
    O O1 0.21703(13) 0.79524(13) 0.31156(12) 0.0361(5) Uani d 1 . .
    C C29 0.1870(2) 0.87284(18) 0.3082(2) 0.0439(8) Uani d 1 . .
    H H29A 0.2247 0.9058 0.2809 0.053 Uiso calc 1 . .
    H H29B 0.1834 0.8944 0.3571 0.053 Uiso calc 1 . .
    C C30 0.1046(2) 0.87240(18) 0.27208(18) 0.0433(8) Uani d 1 . .
    H H30A 0.0854 0.9263 0.2641 0.052 Uiso calc 1 . .
    H H30B 0.1071 0.8461 0.2251 0.052 Uiso calc 1 . .
    O O2 0.05022(13) 0.83223(12) 0.31708(10) 0.0332(5) Uani d 1 . .
    C C31 -0.0317(2) 0.83326(19) 0.28937(18) 0.0409(8) Uani d 1 . .
    H H31A -0.0343 0.8096 0.2410 0.049 Uiso calc 1 . .
    H H31B -0.0515 0.8874 0.2854 0.049 Uiso calc 1 . .
    C C32 -0.08384(19) 0.78852(18) 0.33875(18) 0.0405(8) Uani d 1 . .
    H H32A -0.0788 0.8103 0.3877 0.049 Uiso calc 1 . .
    H H32B -0.1417 0.7919 0.3225 0.049 Uiso calc 1 . .
    O O3 -0.05789(12) 0.71010(13) 0.33890(12) 0.0378(5) Uani d 1 . .
    C C33 -0.10669(19) 0.6611(2) 0.38195(18) 0.0422(8) Uani d 1 . .
    H H33A -0.1649 0.6653 0.3667 0.051 Uiso calc 1 . .
    H H33B -0.1012 0.6766 0.4329 0.051 Uiso calc 1 . .
    C C34 -0.0775(2) 0.5799(2) 0.37251(19) 0.0447(9) Uani d 1 . .
    H H34A -0.1157 0.5431 0.3948 0.054 Uiso calc 1 . .
    H H34B -0.0749 0.5674 0.3209 0.054 Uiso calc 1 . .
    O O4 0.00127(13) 0.57276(11) 0.40546(13) 0.0388(5) Uani d 1 . .
    C C35 0.0343(2) 0.49680(19) 0.3986(2) 0.0513(10) Uani d 1 . .
    H H35A 0.0403 0.4840 0.3473 0.062 Uiso calc 1 . .
    H H35B -0.0028 0.4583 0.4197 0.062 Uiso calc 1 . .
    C C36 0.1150(2) 0.49405(19) 0.4361(2) 0.0499(10) Uani d 1 . .
    H H36A 0.1102 0.5144 0.4854 0.060 Uiso calc 1 . .
    H H36B 0.1342 0.4396 0.4393 0.060 Uiso calc 1 . .
    O O5 0.17146(13) 0.53887(12) 0.39880(12) 0.0364(5) Uani d 1 . .
    C C37 0.2495(2) 0.5416(2) 0.43407(18) 0.0426(9) Uani d 1 . .
    H H37A 0.2700 0.4883 0.4426 0.051 Uiso calc 1 . .
    H H37B 0.2453 0.5679 0.4809 0.051 Uiso calc 1 . .
    C C38 0.3067(2) 0.5849(2) 0.38815(18) 0.0414(8) Uani d 1 . .
    H H38A 0.3626 0.5832 0.4095 0.050 Uiso calc 1 . .
    H H38B 0.3077 0.5612 0.3399 0.050 Uiso calc 1 . .
    O O6 0.27920(13) 0.66290(12) 0.38309(12) 0.0362(5) Uani d 1 . .
    C C39 0.32695(19) 0.7087(2) 0.33672(18) 0.0407(8) Uani d 1 . .
    H H39A 0.3208 0.6896 0.2869 0.049 Uiso calc 1 . .
    H H39B 0.3853 0.7056 0.3515 0.049 Uiso calc 1 . .
    C C40 0.29782(19) 0.7908(2) 0.34127(18) 0.0407(8) Uani d 1 . .
    H H40A 0.2984 0.8079 0.3919 0.049 Uiso calc 1 . .
    H H40B 0.3344 0.8254 0.3145 0.049 Uiso calc 1 . .
    K K2 0.39810(4) 0.20452(3) 0.38877(3) 0.02898(14) Uani d 1 . .
    O O7 0.45283(14) 0.33192(12) 0.30801(11) 0.0368(5) Uani d 1 . .
    C C41 0.3973(2) 0.3681(2) 0.25962(19) 0.0485(9) Uani d 1 . .
    H H41A 0.3914 0.3367 0.2153 0.058 Uiso calc 1 . .
    H H41B 0.4177 0.4201 0.2466 0.058 Uiso calc 1 . .
    C C42 0.3170(2) 0.37518(19) 0.2941(2) 0.0476(9) Uani d 1 . .
    H H42A 0.3236 0.4036 0.3400 0.057 Uiso calc 1 . .
    H H42B 0.2786 0.4047 0.2625 0.057 Uiso calc 1 . .
    O O8 0.28521(13) 0.29987(12) 0.30686(12) 0.0380(5) Uani d 1 . .
    C C43 0.20880(19) 0.3019(2) 0.34089(19) 0.0425(9) Uani d 1 . .
    H H43A 0.1704 0.3360 0.3137 0.051 Uiso calc 1 . .
    H H43B 0.2159 0.3229 0.3900 0.051 Uiso calc 1 . .
    C C44 0.17541(19) 0.2215(2) 0.34377(19) 0.0450(9) Uani d 1 . .
    H H44A 0.1190 0.2226 0.3613 0.054 Uiso calc 1 . .
    H H44B 0.1743 0.1981 0.2954 0.054 Uiso calc 1 . .
    O O9 0.22655(13) 0.17710(13) 0.39114(12) 0.0390(5) Uani d 1 . .
    C C45 0.1980(2) 0.0998(2) 0.4002(2) 0.0471(9) Uani d 1 . .
    H H45A 0.1895 0.0747 0.3529 0.056 Uiso calc 1 . .
    H H45B 0.1452 0.1003 0.4248 0.056 Uiso calc 1 . .
    C C46 0.2594(2) 0.0557(2) 0.44361(19) 0.0460(9) Uani d 1 . .
    H H46A 0.2707 0.0826 0.4897 0.055 Uiso calc 1 . .
    H H46B 0.2385 0.0031 0.4540 0.055 Uiso calc 1 . .
    O O10 0.33194(13) 0.05044(12) 0.40421(12) 0.0372(5) Uani d 1 . .
    C C47 0.3896(2) -0.00261(18) 0.4340(2) 0.0499(10) Uani d 1 . .
    H H47A 0.3662 -0.0556 0.4345 0.060 Uiso calc 1 . .
    H H47B 0.4042 0.0124 0.4839 0.060 Uiso calc 1 . .
    C C48 0.4635(2) -0.00123(19) 0.3895(2) 0.0508(10) Uani d 1 . .
    H H48A 0.5010 -0.0437 0.4042 0.061 Uiso calc 1 . .
    H H48B 0.4477 -0.0086 0.3384 0.061 Uiso calc 1 . .
    O O11 0.50257(13) 0.07131(11) 0.39930(12) 0.0369(5) Uani d 1 . .
    C C49 0.5787(2) 0.0755(2) 0.36519(19) 0.0452(9) Uani d 1 . .
    H H49A 0.5716 0.0619 0.3139 0.054 Uiso calc 1 . .
    H H49B 0.6176 0.0381 0.3876 0.054 Uiso calc 1 . .
    C C50 0.61118(19) 0.1558(2) 0.37255(19) 0.0449(9) Uani d 1 . .
    H H50A 0.6114 0.1720 0.4234 0.054 Uiso calc 1 . .
    H H50B 0.6679 0.1580 0.3557 0.054 Uiso calc 1 . .
    O O12 0.56028(12) 0.20619(13) 0.33055(12) 0.0370(5) Uani d 1 . .
    C C51 0.5866(2) 0.2849(2) 0.33212(19) 0.0451(9) Uani d 1 . .
    H H51A 0.6443 0.2884 0.3181 0.054 Uiso calc 1 . .
    H H51B 0.5822 0.3063 0.3811 0.054 Uiso calc 1 . .
    C C52 0.5337(2) 0.3295(2) 0.28107(18) 0.0430(9) Uani d 1 . .
    H H52A 0.5551 0.3828 0.2759 0.052 Uiso calc 1 . .
    H H52B 0.5330 0.3042 0.2334 0.052 Uiso calc 1 . .
loop_
    _atom_site_aniso_label
    _atom_site_aniso_U_11
    _atom_site_aniso_U_22
    _atom_site_aniso_U_33
    _atom_site_aniso_U_12
    _atom_site_aniso_U_13
    _atom_site_aniso_U_23
    Co1 0.0393(2) 0.02537(19) 0.02133(19) -0.00096(19) -0.00152(18) -0.00292(16)
    C1 0.077(3) 0.050(2) 0.0272(19) -0.034(2) 0.0239(19) -0.0144(17)
    C2 0.074(3) 0.0300(18) 0.0251(17) 0.0044(19) -0.0124(18) -0.0030(14)
    C3 0.0346(18) 0.049(2) 0.0348(18) 0.0014(17) -0.0005(15) -0.0142(15)
    C4 0.060(2) 0.0315(18) 0.042(2) -0.0090(18) 0.0182(18) -0.0024(15)
    C5 0.081(3) 0.0335(19) 0.0358(19) 0.016(2) 0.002(2) -0.0059(15)
    C6 0.054(2) 0.080(3) 0.041(2) 0.019(3) -0.0118(19) -0.026(2)
    C7 0.037(2) 0.097(4) 0.045(2) -0.016(2) 0.0044(18) -0.038(2)
    C8 0.0373(16) 0.0262(17) 0.0244(16) 0.0058(15) -0.0027(13) 0.0016(12)
    C9 0.0414(18) 0.0349(17) 0.0219(15) -0.0082(15) 0.0068(14) -0.0005(13)
    C10 0.0299(17) 0.0422(19) 0.0370(19) -0.0042(15) -0.0006(15) -0.0148(16)
    C11 0.0356(18) 0.0309(18) 0.050(2) 0.0050(15) -0.0118(16) -0.0138(15)
    C12 0.050(2) 0.0246(14) 0.0324(17) -0.0010(15) -0.0049(16) -0.0002(14)
    C13 0.0433(19) 0.0273(18) 0.0374(19) -0.0060(15) 0.0036(16) 0.0005(14)
    C14 0.0305(17) 0.0375(18) 0.0309(18) -0.0008(15) -0.0013(14) -0.0076(14)
    Co2 0.0306(2) 0.0312(2) 0.0362(2) 0.00488(19) -0.00151(19) -0.01252(18)
    C15 0.0350(18) 0.056(2) 0.041(2) 0.0139(17) -0.0100(16) -0.0203(18)
    C16 0.069(3) 0.0418(19) 0.0245(16) 0.020(2) 0.0061(17) 0.0050(14)
    C17 0.055(2) 0.0360(19) 0.041(2) 0.0036(18) 0.0107(18) -0.0036(16)
    C18 0.044(2) 0.048(2) 0.0394(19) 0.0062(18) -0.0088(17) -0.0044(16)
    C19 0.057(2) 0.041(2) 0.0379(19) 0.0158(19) -0.0108(17) -0.0020(15)
    C20 0.079(3) 0.0316(18) 0.0331(18) 0.004(2) 0.0024(19) -0.0010(14)
    C21 0.057(3) 0.071(3) 0.038(2) -0.002(2) 0.0151(19) -0.009(2)
    C22 0.039(3) 0.027(2) 0.027(4) 0.000(2) 0.001(2) -0.0030(18)
    C23 0.0296(18) 0.027(4) 0.037(3) -0.004(2) -0.0002(18) -0.014(3)
    C24 0.029(2) 0.051(2) 0.034(3) 0.013(2) -0.003(2) -0.013(2)
    C25 0.048(3) 0.0353(19) 0.015(3) 0.018(3) -0.014(2) -0.008(2)
    C26 0.044(2) 0.035(2) 0.024(3) -0.0001(19) 0.002(3) -0.002(3)
    C27 0.0300(19) 0.036(2) 0.025(3) 0.0070(16) 0.002(3) -0.004(3)
    C28 0.033(2) 0.024(2) 0.043(3) 0.008(2) -0.003(2) -0.0027(18)
    C22' 0.048(3) 0.0353(19) 0.015(3) 0.018(3) -0.014(2) -0.008(2)
    C23' 0.029(2) 0.051(2) 0.034(3) 0.013(2) -0.003(2) -0.013(2)
    C24' 0.0296(18) 0.027(4) 0.037(3) -0.004(2) -0.0002(18) -0.014(3)
    C25' 0.039(3) 0.027(2) 0.027(4) 0.000(2) 0.001(2) -0.0030(18)
    C26' 0.033(2) 0.024(2) 0.043(3) 0.008(2) -0.003(2) -0.0027(18)
    C27' 0.0300(19) 0.036(2) 0.025(3) 0.0070(16) 0.002(3) -0.004(3)
    C28' 0.044(2) 0.035(2) 0.024(3) -0.0001(19) 0.002(3) -0.002(3)
    K1 0.0271(3) 0.0252(3) 0.0322(4) -0.0006(3) -0.0016(3) 0.0035(3)
    O1 0.0371(12) 0.0336(12) 0.0376(13) -0.0071(10) 0.0006(10) 0.0006(10)
    C29 0.060(2) 0.0255(17) 0.047(2) -0.0121(17) 0.0115(17) 0.0086(15)
    C30 0.063(2) 0.0337(18) 0.0334(17) 0.0069(18) 0.0004(17) 0.0099(14)
    O2 0.0384(12) 0.0314(12) 0.0294(12) 0.0044(10) -0.0043(9) 0.0045(9)
    C31 0.048(2) 0.0359(18) 0.0375(19) 0.0170(16) -0.0203(16) -0.0051(15)
    C32 0.0334(17) 0.046(2) 0.0422(19) 0.0128(16) -0.0044(15) -0.0109(16)
    O3 0.0303(11) 0.0411(13) 0.0421(13) 0.0051(10) 0.0023(10) -0.0026(11)
    C33 0.0238(16) 0.063(2) 0.0398(19) -0.0076(16) -0.0015(14) 0.0025(16)
    C34 0.0392(19) 0.054(2) 0.0405(19) -0.0227(18) 0.0011(16) 0.0024(16)
    O4 0.0400(12) 0.0293(11) 0.0470(13) -0.0078(10) 0.0013(11) -0.0035(11)
    C35 0.058(2) 0.0286(17) 0.069(3) -0.0108(17) 0.026(2) -0.0085(19)
    C36 0.065(2) 0.0269(17) 0.059(2) 0.0092(18) 0.024(2) 0.0113(16)
    O5 0.0420(13) 0.0352(12) 0.0321(12) 0.0052(10) 0.0036(10) 0.0062(10)
    C37 0.055(2) 0.0396(19) 0.0325(18) 0.0239(17) -0.0056(16) 0.0003(15)
    C38 0.0344(18) 0.050(2) 0.0397(19) 0.0196(16) -0.0059(15) -0.0092(16)
    O6 0.0281(11) 0.0430(13) 0.0377(13) 0.0047(10) 0.0047(10) -0.0008(10)
    C39 0.0262(16) 0.062(2) 0.0341(18) -0.0014(16) 0.0058(13) -0.0067(17)
    C40 0.0323(17) 0.053(2) 0.0370(19) -0.0142(17) 0.0071(14) -0.0057(17)
    K2 0.0277(3) 0.0263(3) 0.0329(4) 0.0028(3) 0.0007(3) 0.0054(3)
    O7 0.0481(13) 0.0332(12) 0.0294(12) -0.0045(10) 0.0067(10) 0.0041(10)
    C41 0.068(2) 0.0327(17) 0.044(2) -0.0093(19) -0.0025(19) 0.0153(15)
    C42 0.067(2) 0.0256(18) 0.049(2) 0.0151(18) -0.0116(19) 0.0085(15)
    O8 0.0407(12) 0.0324(12) 0.0408(14) 0.0103(11) 0.0019(10) 0.0003(10)
    C43 0.0360(17) 0.048(2) 0.043(2) 0.0218(17) -0.0104(15) -0.0078(17)
    C44 0.0229(16) 0.071(3) 0.041(2) 0.0118(16) -0.0020(14) -0.0047(18)
    O9 0.0272(11) 0.0472(13) 0.0423(14) -0.0015(10) -0.0025(10) 0.0040(11)
    C45 0.0318(17) 0.065(2) 0.045(2) -0.0154(17) 0.0060(16) -0.0024(19)
    C46 0.054(2) 0.042(2) 0.042(2) -0.0183(18) 0.0070(17) 0.0099(16)
    O10 0.0398(12) 0.0356(12) 0.0360(12) -0.0014(10) -0.0010(10) 0.0122(11)
    C47 0.065(2) 0.0254(17) 0.058(2) -0.0029(18) -0.020(2) 0.0122(15)
    C48 0.056(2) 0.0241(17) 0.071(3) 0.0156(17) -0.016(2) -0.0060(17)
    O11 0.0375(12) 0.0332(12) 0.0399(12) 0.0094(10) -0.0002(10) -0.0050(11)
    C49 0.043(2) 0.053(2) 0.0396(19) 0.0237(18) -0.0013(17) -0.0009(16)
    C50 0.0219(16) 0.074(3) 0.0387(19) 0.0068(17) -0.0033(14) -0.0057(17)
    O12 0.0270(11) 0.0403(12) 0.0434(13) -0.0053(10) -0.0060(9) -0.0035(10)
    C51 0.0370(18) 0.054(2) 0.044(2) -0.0175(17) 0.0068(16) -0.0136(17)
    C52 0.053(2) 0.0366(19) 0.040(2) -0.0177(17) 0.0147(17) -0.0064(16)
_geom_special_details     ?
loop_
    _geom_bond_atom_site_label_1
    _geom_bond_atom_site_label_2
    _geom_bond_site_symmetry_2
    _geom_bond_distance
    _geom_bond_publ_flag
    Co1 C2 . 1.924(3) y
    Co1 C1 . 2.014(4) y
    Co1 C9 . 2.035(3) y
    Co1 C11 . 2.040(3) y
    Co1 C12 . 2.055(3) y
    Co1 C10 . 2.072(3) y
    Co1 C8 . 2.105(3) y
    Co1 C3 . 2.142(3) y
    C1 C7 . 1.430(6) y
    C1 C2 . 1.439(6) y
    C1 K1 . 3.436(4) y
    C1 H1 . 0.85(4) ?
    C2 C3 . 1.420(5) y
    C2 K1 . 3.307(3) y
    C2 H2 . 0.85(4) ?
    C3 C4 . 1.437(5) y
    C3 H3 . 0.91(4) ?
    C4 C5 . 1.353(5) y
    C4 K1 . 3.538(4) y
    C4 H4 . 1.01(4) ?
    C5 C6 . 1.398(6) y
    C5 K1 . 3.346(4) y
    C5 H5 . 0.98(4) ?
    C6 C7 . 1.354(6) y
    C6 K1 . 3.242(4) y
    C6 H6 . 1.04(4) ?
    C7 K1 . 3.295(4) y
    C7 H7 . 1.03(4) ?
    C8 C9 . 1.395(4) y
    C8 C14 . 1.515(4) y
    C8 H8 . 0.91(3) ?
    C9 C10 . 1.415(5) y
    C9 H9 . 0.93(3) ?
    C10 C11 . 1.421(5) y
    C10 H10 . 0.95(3) ?
    C11 C12 . 1.421(5) y
    C11 H11 . 0.95(3) ?
    C12 C13 . 1.502(5) y
    C12 H12 . 0.97(3) ?
    C13 C14 . 1.507(5) y
    C13 H13A . 0.99(3) ?
    C13 H13B . 0.95(4) ?
    C14 H14A . 0.97(3) ?
    C14 H14B . 0.95(3) ?
    Co2 C22' . 1.850(18) ?
    Co2 C16 . 1.918(3) y
    Co2 C24' . 1.93(3) ?
    Co2 C15 . 2.005(4) y
    Co2 C22 . 2.045(15) y
    Co2 C24 . 2.046(13) y
    Co2 C23' . 2.07(3) ?
    Co2 C25' . 2.07(3) ?
    Co2 C23 . 2.092(13) y
    Co2 C25 . 2.113(7) y
    Co2 C26 . 2.150(5) y
    Co2 C26' . 2.167(10) ?
    C15 C16 . 1.413(5) y
    C15 C21 . 1.468(6) y
    C15 K2 . 3.496(3) y
    C15 H15 . 0.94(4) ?
    C16 C17 . 1.410(5) y
    C16 K2 . 3.362(4) y
    C16 H16 . 0.95(3) ?
    C17 C18 . 1.404(5) y
    C17 H17 . 1.09(4) ?
    C18 C19 . 1.358(5) y
    C18 K2 . 3.411(4) y
    C18 H18 . 1.03(4) ?
    C19 C20 . 1.408(6) y
    C19 K2 . 3.207(3) y
    C19 H19 . 1.05(4) ?
    C20 C21 . 1.375(6) y
    C20 K2 . 3.201(4) y
    C20 H20 . 0.93(3) ?
    C21 K2 . 3.379(4) y
    C21 H21 . 0.85(4) ?
    C22 C23 . 1.425(7) y
    C22 C28 . 1.491(9) y
    C22 H22 . 1.0000 ?
    C23 C24 . 1.424(6) y
    C23 H23 . 0.9500 ?
    C24 C25 . 1.421(6) y
    C24 H24 . 0.9500 ?
    C25 C26 . 1.428(7) y
    C25 H25 . 0.9500 ?
    C26 C27 . 1.511(8) y
    C26 H26 . 1.0000 ?
    C27 C28 . 1.532(10) y
    C27 H27A . 0.9900 ?
    C27 H27B . 0.9900 ?
    C28 H28A . 0.9900 ?
    C28 H28B . 0.9900 ?
    C22' C23' . 1.424(10) ?
    C22' C28' . 1.497(11) ?
    C22' H22' . 1.0000 ?
    C23' C24' . 1.428(9) ?
    C23' H23' . 0.9500 ?
    C24' C25' . 1.430(9) ?
    C24' H24' . 0.9500 ?
    C25' C26' . 1.424(10) ?
    C25' H25' . 0.9500 ?
    C26' C27' . 1.502(10) ?
    C26' H26C . 1.0000 ?
    C27' C28' . 1.538(15) ?
    C27' H27C . 0.9900 ?
    C27' H27D . 0.9900 ?
    C28' H28C . 0.9900 ?
    C28' H28D . 0.9900 ?
    K1 O4 . 2.828(2) ?
    K1 O6 . 2.830(2) ?
    K1 O2 . 2.855(2) ?
    K1 O1 . 2.856(2) ?
    K1 O3 . 2.915(2) ?
    K1 O5 . 2.918(2) ?
    O1 C40 . 1.424(4) ?
    O1 C29 . 1.425(4) ?
    C29 C30 . 1.493(5) ?
    C29 H29A . 0.9900 ?
    C29 H29B . 0.9900 ?
    C30 O2 . 1.422(4) ?
    C30 H30A . 0.9900 ?
    C30 H30B . 0.9900 ?
    O2 C31 . 1.426(4) ?
    C31 C32 . 1.489(5) ?
    C31 H31A . 0.9900 ?
    C31 H31B . 0.9900 ?
    C32 O3 . 1.416(3) ?
    C32 H32A . 0.9900 ?
    C32 H32B . 0.9900 ?
    O3 C33 . 1.427(4) ?
    C33 C34 . 1.491(5) ?
    C33 H33A . 0.9900 ?
    C33 H33B . 0.9900 ?
    C34 O4 . 1.419(4) ?
    C34 H34A . 0.9900 ?
    C34 H34B . 0.9900 ?
    O4 C35 . 1.423(4) ?
    C35 C36 . 1.480(5) ?
    C35 H35A . 0.9900 ?
    C35 H35B . 0.9900 ?
    C36 O5 . 1.406(4) ?
    C36 H36A . 0.9900 ?
    C36 H36B . 0.9900 ?
    O5 C37 . 1.423(4) ?
    C37 C38 . 1.489(5) ?
    C37 H37A . 0.9900 ?
    C37 H37B . 0.9900 ?
    C38 O6 . 1.419(4) ?
    C38 H38A . 0.9900 ?
    C38 H38B . 0.9900 ?
    O6 C39 . 1.423(4) ?
    C39 C40 . 1.496(4) ?
    C39 H39A . 0.9900 ?
    C39 H39B . 0.9900 ?
    C40 H40A . 0.9900 ?
    C40 H40B . 0.9900 ?
    K2 O7 . 2.823(2) ?
    K2 O9 . 2.853(2) ?
    K2 O11 . 2.867(2) ?
    K2 O8 . 2.882(2) ?
    K2 O10 . 2.885(2) ?
    K2 O12 . 2.901(2) ?
    O7 C41 . 1.410(4) ?
    O7 C52 . 1.432(4) ?
    C41 C42 . 1.487(5) ?
    C41 H41A . 0.9900 ?
    C41 H41B . 0.9900 ?
    C42 O8 . 1.420(4) ?
    C42 H42A . 0.9900 ?
    C42 H42B . 0.9900 ?
    O8 C43 . 1.421(4) ?
    C43 C44 . 1.490(5) ?
    C43 H43A . 0.9900 ?
    C43 H43B . 0.9900 ?
    C44 O9 . 1.425(4) ?
    C44 H44A . 0.9900 ?
    C44 H44B . 0.9900 ?
    O9 C45 . 1.424(4) ?
    C45 C46 . 1.484(5) ?
    C45 H45A . 0.9900 ?
    C45 H45B . 0.9900 ?
    C46 O10 . 1.419(4) ?
    C46 H46A . 0.9900 ?
    C46 H46B . 0.9900 ?
    O10 C47 . 1.418(4) ?
    C47 C48 . 1.488(5) ?
    C47 H47A . 0.9900 ?
    C47 H47B . 0.9900 ?
    C48 O11 . 1.414(4) ?
    C48 H48A . 0.9900 ?
    C48 H48B . 0.9900 ?
    O11 C49 . 1.419(4) ?
    C49 C50 . 1.487(5) ?
    C49 H49A . 0.9900 ?
    C49 H49B . 0.9900 ?
    C50 O12 . 1.424(4) ?
    C50 H50A . 0.9900 ?
    C50 H50B . 0.9900 ?
    O12 C51 . 1.422(4) ?
    C51 C52 . 1.485(5) ?
    C51 H51A . 0.9900 ?
    C51 H51B . 0.9900 ?
    C52 H52A . 0.9900 ?
    C52 H52B . 0.9900 ?
loop_
    _geom_angle_atom_site_label_1
    _geom_angle_atom_site_label_2
    _geom_angle_atom_site_label_3
    _geom_angle_site_symmetry_1
    _geom_angle_site_symmetry_3
    _geom_angle
    _geom_angle_publ_flag
    C2 Co1 C1 . . 42.78(16) ?
    C2 Co1 C9 . . 153.16(15) ?
    C1 Co1 C9 . . 144.86(17) ?
    C2 Co1 C11 . . 116.74(15) ?
    C1 Co1 C11 . . 133.54(17) ?
    C9 Co1 C11 . . 75.37(14) ?
    C2 Co1 C12 . . 109.21(14) ?
    C1 Co1 C12 . . 99.20(15) ?
    C9 Co1 C12 . . 95.37(14) ?
    C11 Co1 C12 . . 40.60(13) ?
    C2 Co1 C10 . . 135.42(16) ?
    C1 Co1 C10 . . 173.91(17) ?
    C9 Co1 C10 . . 40.30(13) ?
    C11 Co1 C10 . . 40.43(14) ?
    C12 Co1 C10 . . 75.68(14) ?
    C2 Co1 C8 . . 151.90(15) ?
    C1 Co1 C8 . . 111.47(16) ?
    C9 Co1 C8 . . 39.34(12) ?
    C11 Co1 C8 . . 89.04(13) ?
    C12 Co1 C8 . . 82.53(13) ?
    C10 Co1 C8 . . 71.48(13) ?
    C2 Co1 C3 . . 40.45(15) ?
    C1 Co1 C3 . . 72.70(14) ?
    C9 Co1 C3 . . 112.76(14) ?
    C11 Co1 C3 . . 121.05(13) ?
    C12 Co1 C3 . . 141.81(14) ?
    C10 Co1 C3 . . 109.20(13) ?
    C8 Co1 C3 . . 135.52(13) ?
    C7 C1 C2 . . 128.7(4) ?
    C7 C1 Co1 . . 112.8(3) ?
    C2 C1 Co1 . . 65.3(2) ?
    C7 C1 K1 . . 72.2(2) ?
    C2 C1 K1 . . 72.7(2) ?
    Co1 C1 K1 . . 128.27(15) ?
    C7 C1 H1 . . 111(3) ?
    C2 C1 H1 . . 114(3) ?
    Co1 C1 H1 . . 117(3) ?
    K1 C1 H1 . . 107(3) ?
    C3 C2 C1 . . 119.1(4) ?
    C3 C2 Co1 . . 78.0(2) ?
    C1 C2 Co1 . . 71.9(2) ?
    C3 C2 K1 . . 88.8(2) ?
    C1 C2 K1 . . 82.8(2) ?
    Co1 C2 K1 . . 140.36(17) ?
    C3 C2 H2 . . 116(3) ?
    C1 C2 H2 . . 125(3) ?
    Co1 C2 H2 . . 123(3) ?
    K1 C2 H2 . . 96(2) ?
    C2 C3 C4 . . 128.0(3) ?
    C2 C3 Co1 . . 61.50(19) ?
    C4 C3 Co1 . . 108.0(2) ?
    C2 C3 H3 . . 117(2) ?
    C4 C3 H3 . . 111(2) ?
    Co1 C3 H3 . . 123(2) ?
    C5 C4 C3 . . 130.9(4) ?
    C5 C4 K1 . . 70.8(2) ?
    C3 C4 K1 . . 79.7(2) ?
    C5 C4 H4 . . 121(2) ?
    C3 C4 H4 . . 108(2) ?
    K1 C4 H4 . . 131(2) ?
    C4 C5 C6 . . 128.1(4) ?
    C4 C5 K1 . . 86.7(2) ?
    C6 C5 K1 . . 73.6(2) ?
    C4 C5 H5 . . 119(2) ?
    C6 C5 H5 . . 112(2) ?
    K1 C5 H5 . . 120(2) ?
    C7 C6 C5 . . 126.8(4) ?
    C7 C6 K1 . . 80.2(2) ?
    C5 C6 K1 . . 82.0(2) ?
    C7 C6 H6 . . 118(2) ?
    C5 C6 H6 . . 115(2) ?
    K1 C6 H6 . . 116(2) ?
    C6 C7 C1 . . 130.2(4) ?
    C6 C7 K1 . . 75.9(2) ?
    C1 C7 K1 . . 83.3(2) ?
    C6 C7 H7 . . 117(2) ?
    C1 C7 H7 . . 112(2) ?
    K1 C7 H7 . . 119(2) ?
    C9 C8 C14 . . 121.0(3) ?
    C9 C8 Co1 . . 67.60(18) ?
    C14 C8 Co1 . . 111.2(2) ?
    C9 C8 H8 . . 117.1(18) ?
    C14 C8 H8 . . 112.5(19) ?
    Co1 C8 H8 . . 120.5(18) ?
    C8 C9 C10 . . 120.6(3) ?
    C8 C9 Co1 . . 73.07(18) ?
    C10 C9 Co1 . . 71.29(18) ?
    C8 C9 H9 . . 123.2(18) ?
    C10 C9 H9 . . 114.6(18) ?
    Co1 C9 H9 . . 115.3(17) ?
    C9 C10 C11 . . 122.9(3) ?
    C9 C10 Co1 . . 68.42(18) ?
    C11 C10 Co1 . . 68.56(19) ?
    C9 C10 H10 . . 120.6(18) ?
    C11 C10 H10 . . 114.5(17) ?
    Co1 C10 H10 . . 125.2(17) ?
    C12 C11 C10 . . 126.0(3) ?
    C12 C11 Co1 . . 70.29(18) ?
    C10 C11 Co1 . . 71.00(19) ?
    C12 C11 H11 . . 118(2) ?
    C10 C11 H11 . . 115(2) ?
    Co1 C11 H11 . . 124(2) ?
    C11 C12 C13 . . 128.0(3) ?
    C11 C12 Co1 . . 69.12(18) ?
    C13 C12 Co1 . . 109.1(2) ?
    C11 C12 H12 . . 114(2) ?
    C13 C12 H12 . . 110(2) ?
    Co1 C12 H12 . . 121.0(19) ?
    C12 C13 C14 . . 110.9(3) ?
    C12 C13 H13A . . 113.4(18) ?
    C14 C13 H13A . . 110.0(17) ?
    C12 C13 H13B . . 110(2) ?
    C14 C13 H13B . . 111(2) ?
    H13A C13 H13B . . 102(3) ?
    C13 C14 C8 . . 111.8(3) ?
    C13 C14 H14A . . 110.7(17) ?
    C8 C14 H14A . . 106.4(17) ?
    C13 C14 H14B . . 111.2(17) ?
    C8 C14 H14B . . 110.7(17) ?
    H14A C14 H14B . . 106(2) ?
    C22' Co2 C16 . . 156.4(7) ?
    C22' Co2 C24' . . 80.5(9) ?
    C16 Co2 C24' . . 120.1(10) ?
    C22' Co2 C15 . . 120.2(8) ?
    C16 Co2 C15 . . 42.17(16) ?
    C24' Co2 C15 . . 157.8(8) ?
    C16 Co2 C22 . . 107.4(4) ?
    C15 Co2 C22 . . 120.0(4) ?
    C16 Co2 C24 . . 144.9(4) ?
    C15 Co2 C24 . . 162.9(4) ?
    C22 Co2 C24 . . 75.5(5) ?
    C22' Co2 C23' . . 42.2(6) ?
    C16 Co2 C23' . . 149.7(7) ?
    C24' Co2 C23' . . 41.7(6) ?
    C15 Co2 C23' . . 160.5(8) ?
    C22' Co2 C25' . . 100.1(10) ?
    C16 Co2 C25' . . 103.2(10) ?
    C24' Co2 C25' . . 41.7(6) ?
    C15 Co2 C25' . . 120.5(9) ?
    C23' Co2 C25' . . 76.3(12) ?
    C16 Co2 C23 . . 122.3(4) ?
    C15 Co2 C23 . . 156.9(3) ?
    C22 Co2 C23 . . 40.3(3) ?
    C24 Co2 C23 . . 40.2(3) ?
    C16 Co2 C25 . . 158.6(2) ?
    C15 Co2 C25 . . 126.2(3) ?
    C22 Co2 C25 . . 93.9(4) ?
    C24 Co2 C25 . . 39.9(2) ?
    C23 Co2 C25 . . 74.1(3) ?
    C16 Co2 C26 . . 143.25(19) ?
    C15 Co2 C26 . . 102.01(18) ?
    C22 Co2 C26 . . 81.7(3) ?
    C24 Co2 C26 . . 71.6(3) ?
    C23 Co2 C26 . . 88.1(3) ?
    C25 Co2 C26 . . 39.13(19) ?
    C22' Co2 C26' . . 86.5(5) ?
    C16 Co2 C26' . . 109.3(3) ?
    C24' Co2 C26' . . 73.6(8) ?
    C15 Co2 C26' . . 98.3(3) ?
    C23' Co2 C26' . . 89.6(9) ?
    C25' Co2 C26' . . 39.2(4) ?
    C16 C15 C21 . . 125.7(3) ?
    C16 C15 Co2 . . 65.6(2) ?
    C21 C15 Co2 . . 106.4(3) ?
    C16 C15 K2 . . 72.9(2) ?
    C21 C15 K2 . . 73.3(2) ?
    Co2 C15 K2 . . 127.35(15) ?
    C16 C15 H15 . . 118(2) ?
    C21 C15 H15 . . 112(2) ?
    Co2 C15 H15 . . 120(2) ?
    K2 C15 H15 . . 107(2) ?
    C17 C16 C15 . . 123.2(3) ?
    C17 C16 Co2 . . 80.5(2) ?
    C15 C16 Co2 . . 72.2(2) ?
    C17 C16 K2 . . 86.5(2) ?
    C15 C16 K2 . . 83.5(2) ?
    Co2 C16 K2 . . 139.18(16) ?
    C17 C16 H16 . . 115(2) ?
    C15 C16 H16 . . 122(2) ?
    Co2 C16 H16 . . 118(2) ?
    K2 C16 H16 . . 102(2) ?
    C18 C17 C16 . . 128.3(4) ?
    C18 C17 Co2 . . 111.9(3) ?
    C16 C17 Co2 . . 59.95(19) ?
    C18 C17 H17 . . 111.9(18) ?
    C16 C17 H17 . . 116.8(18) ?
    Co2 C17 H17 . . 116.1(18) ?
    C19 C18 C17 . . 130.6(4) ?
    C19 C18 K2 . . 69.9(2) ?
    C17 C18 K2 . . 84.6(2) ?
    C19 C18 H18 . . 115(2) ?
    C17 C18 H18 . . 114(2) ?
    K2 C18 H18 . . 123(2) ?
    C18 C19 C20 . . 126.9(4) ?
    C18 C19 K2 . . 86.7(2) ?
    C20 C19 K2 . . 77.1(2) ?
    C18 C19 H19 . . 116.7(19) ?
    C20 C19 H19 . . 116.1(19) ?
    K2 C19 H19 . . 112.7(18) ?
    C21 C20 C19 . . 128.0(4) ?
    C21 C20 K2 . . 85.3(2) ?
    C19 C20 K2 . . 77.5(2) ?
    C21 C20 H20 . . 114(2) ?
    C19 C20 H20 . . 117(2) ?
    K2 C20 H20 . . 116(2) ?
    C20 C21 C15 . . 130.0(4) ?
    C20 C21 K2 . . 70.8(2) ?
    C15 C21 K2 . . 82.2(2) ?
    C20 C21 H21 . . 119(3) ?
    C15 C21 H21 . . 111(3) ?
    K2 C21 H21 . . 122(3) ?
    C23 C22 C28 . . 127.2(10) ?
    C23 C22 Co2 . . 71.6(7) ?
    C28 C22 Co2 . . 110.7(6) ?
    C23 C22 H22 . . 113.2 ?
    C28 C22 H22 . . 113.2 ?
    Co2 C22 H22 . . 113.2 ?
    C24 C23 C22 . . 123.1(8) ?
    C24 C23 Co2 . . 68.2(7) ?
    C22 C23 Co2 . . 68.1(7) ?
    C24 C23 H23 . . 118.4 ?
    C22 C23 H23 . . 118.4 ?
    Co2 C23 H23 . . 141.4 ?
    C25 C24 C23 . . 125.8(8) ?
    C25 C24 Co2 . . 72.5(5) ?
    C23 C24 Co2 . . 71.6(7) ?
    C25 C24 H24 . . 117.1 ?
    C23 C24 H24 . . 117.1 ?
    Co2 C24 H24 . . 132.5 ?
    C24 C25 C26 . . 119.1(6) ?
    C24 C25 Co2 . . 67.5(6) ?
    C26 C25 Co2 . . 71.9(4) ?
    C24 C25 H25 . . 120.5 ?
    C26 C25 H25 . . 120.5 ?
    Co2 C25 H25 . . 133.2 ?
    C25 C26 C27 . . 118.5(6) ?
    C25 C26 Co2 . . 69.0(4) ?
    C27 C26 Co2 . . 111.2(4) ?
    C25 C26 H26 . . 116.4 ?
    C27 C26 H26 . . 116.4 ?
    Co2 C26 H26 . . 116.4 ?
    C26 C27 C28 . . 111.1(4) ?
    C26 C27 H27A . . 109.4 ?
    C28 C27 H27A . . 109.4 ?
    C26 C27 H27B . . 109.4 ?
    C28 C27 H27B . . 109.4 ?
    H27A C27 H27B . . 108.0 ?
    C22 C28 C27 . . 110.7(5) ?
    C22 C28 H28A . . 109.5 ?
    C27 C28 H28A . . 109.5 ?
    C22 C28 H28B . . 109.5 ?
    C27 C28 H28B . . 109.5 ?
    H28A C28 H28B . . 108.1 ?
    C23' C22' C28' . . 122.7(15) ?
    C23' C22' Co2 . . 77.1(15) ?
    C28' C22' Co2 . . 110.6(9) ?
    C23' C22' H22' . . 113.6 ?
    C28' C22' H22' . . 113.6 ?
    Co2 C22' H22' . . 113.6 ?
    C22' C23' C24' . . 118.0(16) ?
    C22' C23' Co2 . . 60.7(12) ?
    C24' C23' Co2 . . 64.1(16) ?
    C22' C23' H23' . . 121.0 ?
    C24' C23' H23' . . 121.0 ?
    Co2 C23' H23' . . 154.0 ?
    C23' C24' C25' . . 126.8(17) ?
    C23' C24' Co2 . . 74.2(16) ?
    C25' C24' Co2 . . 74.2(18) ?
    C23' C24' H24' . . 116.6 ?
    C25' C24' H24' . . 116.6 ?
    Co2 C24' H24' . . 127.4 ?
    C26' C25' C24' . . 119.3(12) ?
    C26' C25' Co2 . . 74.1(13) ?
    C24' C25' Co2 . . 64.1(16) ?
    C26' C25' H25' . . 120.3 ?
    C24' C25' H25' . . 120.3 ?
    Co2 C25' H25' . . 134.7 ?
    C25' C26' C27' . . 120.4(14) ?
    C25' C26' Co2 . . 66.7(15) ?
    C27' C26' Co2 . . 105.7(6) ?
    C25' C26' H26C . . 117.4 ?
    C27' C26' H26C . . 117.4 ?
    Co2 C26' H26C . . 117.4 ?
    C26' C27' C28' . . 111.0(9) ?
    C26' C27' H27C . . 109.4 ?
    C28' C27' H27C . . 109.4 ?
    C26' C27' H27D . . 109.4 ?
    C28' C27' H27D . . 109.4 ?
    H27C C27' H27D . . 108.0 ?
    C22' C28' C27' . . 110.8(9) ?
    C22' C28' H28C . . 109.5 ?
    C27' C28' H28C . . 109.5 ?
    C22' C28' H28D . . 109.5 ?
    C27' C28' H28D . . 109.5 ?
    H28C C28' H28D . . 108.1 ?
    O4 K1 O6 . . 117.70(7) ?
    O4 K1 O2 . . 116.76(7) ?
    O6 K1 O2 . . 118.44(7) ?
    O4 K1 O1 . . 153.61(7) ?
    O6 K1 O1 . . 59.43(6) ?
    O2 K1 O1 . . 59.01(6) ?
    O4 K1 O3 . . 59.05(7) ?
    O6 K1 O3 . . 156.35(7) ?
    O2 K1 O3 . . 57.77(6) ?
    O1 K1 O3 . . 111.86(7) ?
    O4 K1 O5 . . 59.59(6) ?
    O6 K1 O5 . . 58.11(6) ?
    O2 K1 O5 . . 154.03(7) ?
    O1 K1 O5 . . 111.53(6) ?
    O3 K1 O5 . . 113.71(6) ?
    O4 K1 C6 . . 101.77(11) ?
    O6 K1 C6 . . 71.64(9) ?
    O2 K1 C6 . . 121.46(10) ?
    O1 K1 C6 . . 101.57(11) ?
    O3 K1 C6 . . 131.52(9) ?
    O5 K1 C6 . . 83.19(10) ?
    O4 K1 C7 . . 123.43(10) ?
    O6 K1 C7 . . 72.30(9) ?
    O2 K1 C7 . . 99.46(11) ?
    O1 K1 C7 . . 81.99(10) ?
    O3 K1 C7 . . 130.41(9) ?
    O5 K1 C7 . . 103.05(11) ?
    C6 K1 C7 . . 23.89(11) ?
    O4 K1 C2 . . 109.94(9) ?
    O6 K1 C2 . . 116.23(9) ?
    O2 K1 C2 . . 67.10(7) ?
    O1 K1 C2 . . 92.66(8) ?
    O3 K1 C2 . . 84.82(8) ?
    O5 K1 C2 . . 138.81(8) ?
    C6 K1 C2 . . 58.85(10) ?
    C7 K1 C2 . . 46.11(11) ?
    O4 K1 C5 . . 79.94(9) ?
    O6 K1 C5 . . 91.46(9) ?
    O2 K1 C5 . . 124.37(8) ?
    O1 K1 C5 . . 125.07(9) ?
    O3 K1 C5 . . 109.88(9) ?
    O5 K1 C5 . . 81.36(8) ?
    C6 K1 C5 . . 24.44(10) ?
    C7 K1 C5 . . 43.50(11) ?
    C2 K1 C5 . . 57.50(9) ?
    O4 K1 C1 . . 127.02(8) ?
    O6 K1 C1 . . 91.69(9) ?
    O2 K1 C1 . . 77.15(9) ?
    O1 K1 C1 . . 78.89(8) ?
    O3 K1 C1 . . 108.74(9) ?
    O5 K1 C1 . . 126.92(10) ?
    C6 K1 C1 . . 44.31(12) ?
    C7 K1 C1 . . 24.41(11) ?
    C2 K1 C1 . . 24.54(10) ?
    C5 K1 C1 . . 54.68(9) ?
    O4 K1 C4 . . 75.23(8) ?
    O6 K1 C4 . . 113.25(8) ?
    O2 K1 C4 . . 106.28(8) ?
    O1 K1 C4 . . 131.02(7) ?
    O3 K1 C4 . . 89.20(8) ?
    O5 K1 C4 . . 97.64(7) ?
    C6 K1 C4 . . 42.52(10) ?
    C7 K1 C4 . . 52.78(10) ?
    C2 K1 C4 . . 43.91(8) ?
    C5 K1 C4 . . 22.45(9) ?
    C1 K1 C4 . . 52.22(8) ?
    C40 O1 C29 . . 112.5(3) ?
    C40 O1 K1 . . 109.87(18) ?
    C29 O1 K1 . . 111.03(17) ?
    O1 C29 C30 . . 108.8(3) ?
    O1 C29 H29A . . 109.9 ?
    C30 C29 H29A . . 109.9 ?
    O1 C29 H29B . . 109.9 ?
    C30 C29 H29B . . 109.9 ?
    H29A C29 H29B . . 108.3 ?
    O2 C30 C29 . . 108.1(2) ?
    O2 C30 H30A . . 110.1 ?
    C29 C30 H30A . . 110.1 ?
    O2 C30 H30B . . 110.1 ?
    C29 C30 H30B . . 110.1 ?
    H30A C30 H30B . . 108.4 ?
    C30 O2 C31 . . 112.3(2) ?
    C30 O2 K1 . . 117.54(18) ?
    C31 O2 K1 . . 119.83(19) ?
    O2 C31 C32 . . 108.6(3) ?
    O2 C31 H31A . . 110.0 ?
    C32 C31 H31A . . 110.0 ?
    O2 C31 H31B . . 110.0 ?
    C32 C31 H31B . . 110.0 ?
    H31A C31 H31B . . 108.3 ?
    O3 C32 C31 . . 108.5(3) ?
    O3 C32 H32A . . 110.0 ?
    C31 C32 H32A . . 110.0 ?
    O3 C32 H32B . . 110.0 ?
    C31 C32 H32B . . 110.0 ?
    H32A C32 H32B . . 108.4 ?
    C32 O3 C33 . . 113.1(2) ?
    C32 O3 K1 . . 110.55(17) ?
    C33 O3 K1 . . 108.24(17) ?
    O3 C33 C34 . . 107.5(3) ?
    O3 C33 H33A . . 110.2 ?
    C34 C33 H33A . . 110.2 ?
    O3 C33 H33B . . 110.2 ?
    C34 C33 H33B . . 110.2 ?
    H33A C33 H33B . . 108.5 ?
    O4 C34 C33 . . 108.7(3) ?
    O4 C34 H34A . . 109.9 ?
    C33 C34 H34A . . 109.9 ?
    O4 C34 H34B . . 109.9 ?
    C33 C34 H34B . . 109.9 ?
    H34A C34 H34B . . 108.3 ?
    C34 O4 C35 . . 112.5(3) ?
    C34 O4 K1 . . 117.73(18) ?
    C35 O4 K1 . . 116.62(18) ?
    O4 C35 C36 . . 108.9(3) ?
    O4 C35 H35A . . 109.9 ?
    C36 C35 H35A . . 109.9 ?
    O4 C35 H35B . . 109.9 ?
    C36 C35 H35B . . 109.9 ?
    H35A C35 H35B . . 108.3 ?
    O5 C36 C35 . . 109.8(3) ?
    O5 C36 H36A . . 109.7 ?
    C35 C36 H36A . . 109.7 ?
    O5 C36 H36B . . 109.7 ?
    C35 C36 H36B . . 109.7 ?
    H36A C36 H36B . . 108.2 ?
    C36 O5 C37 . . 112.6(3) ?
    C36 O5 K1 . . 108.31(17) ?
    C37 O5 K1 . . 106.98(18) ?
    O5 C37 C38 . . 108.8(3) ?
    O5 C37 H37A . . 109.9 ?
    C38 C37 H37A . . 109.9 ?
    O5 C37 H37B . . 109.9 ?
    C38 C37 H37B . . 109.9 ?
    H37A C37 H37B . . 108.3 ?
    O6 C38 C37 . . 108.0(3) ?
    O6 C38 H38A . . 110.1 ?
    C37 C38 H38A . . 110.1 ?
    O6 C38 H38B . . 110.1 ?
    C37 C38 H38B . . 110.1 ?
    H38A C38 H38B . . 108.4 ?
    C38 O6 C39 . . 112.7(2) ?
    C38 O6 K1 . . 120.47(18) ?
    C39 O6 K1 . . 117.74(17) ?
    O6 C39 C40 . . 107.9(3) ?
    O6 C39 H39A . . 110.1 ?
    C40 C39 H39A . . 110.1 ?
    O6 C39 H39B . . 110.1 ?
    C40 C39 H39B . . 110.1 ?
    H39A C39 H39B . . 108.4 ?
    O1 C40 C39 . . 108.9(3) ?
    O1 C40 H40A . . 109.9 ?
    C39 C40 H40A . . 109.9 ?
    O1 C40 H40B . . 109.9 ?
    C39 C40 H40B . . 109.9 ?
    H40A C40 H40B . . 108.3 ?
    O7 K2 O9 . . 117.72(7) ?
    O7 K2 O11 . . 117.43(7) ?
    O9 K2 O11 . . 116.98(7) ?
    O7 K2 O8 . . 58.82(6) ?
    O9 K2 O8 . . 58.94(6) ?
    O11 K2 O8 . . 150.02(7) ?
    O7 K2 O10 . . 153.45(7) ?
    O9 K2 O10 . . 58.17(6) ?
    O11 K2 O10 . . 58.82(6) ?
    O8 K2 O10 . . 109.87(7) ?
    O7 K2 O12 . . 58.92(6) ?
    O9 K2 O12 . . 157.17(7) ?
    O11 K2 O12 . . 58.77(6) ?
    O8 K2 O12 . . 112.15(7) ?
    O10 K2 O12 . . 113.44(7) ?
    O7 K2 C20 . . 126.27(8) ?
    O9 K2 C20 . . 88.19(10) ?
    O11 K2 C20 . . 82.78(8) ?
    O8 K2 C20 . . 124.69(9) ?
    O10 K2 C20 . . 80.25(8) ?
    O12 K2 C20 . . 112.20(9) ?
    O7 K2 C19 . . 109.48(9) ?
    O9 K2 C19 . . 113.56(9) ?
    O11 K2 C19 . . 72.73(8) ?
    O8 K2 C19 . . 137.22(8) ?
    O10 K2 C19 . . 94.75(8) ?
    O12 K2 C19 . . 87.36(8) ?
    C20 K2 C19 . . 25.38(10) ?
    O7 K2 C16 . . 72.91(8) ?
    O9 K2 C16 . . 94.65(9) ?
    O11 K2 C16 . . 128.96(8) ?
    O8 K2 C16 . . 80.16(8) ?
    O10 K2 C16 . . 131.61(8) ?
    O12 K2 C16 . . 104.74(8) ?
    C20 K2 C16 . . 57.88(9) ?
    C19 K2 C16 . . 57.69(9) ?
    O7 K2 C21 . . 117.55(9) ?
    O9 K2 C21 . . 72.39(9) ?
    O11 K2 C21 . . 105.88(9) ?
    O8 K2 C21 . . 100.79(9) ?
    O10 K2 C21 . . 87.24(9) ?
    O12 K2 C21 . . 130.20(9) ?
    C20 K2 C21 . . 23.92(10) ?
    C19 K2 C21 . . 44.53(10) ?
    C16 K2 C21 . . 44.71(10) ?
    O7 K2 C18 . . 86.21(8) ?
    O9 K2 C18 . . 125.87(8) ?
    O11 K2 C18 . . 85.43(8) ?
    O8 K2 C18 . . 122.02(8) ?
    O10 K2 C18 . . 118.10(8) ?
    O12 K2 C18 . . 76.96(8) ?
    C20 K2 C18 . . 43.81(10) ?
    C19 K2 C18 . . 23.42(9) ?
    C16 K2 C18 . . 43.92(9) ?
    C21 K2 C18 . . 53.75(10) ?
    O7 K2 C15 . . 94.16(8) ?
    O9 K2 C15 . . 75.37(8) ?
    O11 K2 C15 . . 127.23(8) ?
    O8 K2 C15 . . 82.05(8) ?
    O10 K2 C15 . . 108.57(8) ?
    O12 K2 C15 . . 126.18(8) ?
    C20 K2 C15 . . 44.99(9) ?
    C19 K2 C15 . . 56.64(9) ?
    C16 K2 C15 . . 23.68(9) ?
    C21 K2 C15 . . 24.58(10) ?
    C18 K2 C15 . . 53.83(9) ?
    C41 O7 C52 . . 112.1(3) ?
    C41 O7 K2 . . 118.45(18) ?
    C52 O7 K2 . . 118.42(19) ?
    O7 C41 C42 . . 108.8(3) ?
    O7 C41 H41A . . 109.9 ?
    C42 C41 H41A . . 109.9 ?
    O7 C41 H41B . . 109.9 ?
    C42 C41 H41B . . 109.9 ?
    H41A C41 H41B . . 108.3 ?
    O8 C42 C41 . . 109.3(3) ?
    O8 C42 H42A . . 109.8 ?
    C41 C42 H42A . . 109.8 ?
    O8 C42 H42B . . 109.8 ?
    C41 C42 H42B . . 109.8 ?
    H42A C42 H42B . . 108.3 ?
    C42 O8 C43 . . 112.6(3) ?
    C42 O8 K2 . . 112.13(18) ?
    C43 O8 K2 . . 109.72(18) ?
    O8 C43 C44 . . 108.8(3) ?
    O8 C43 H43A . . 109.9 ?
    C44 C43 H43A . . 109.9 ?
    O8 C43 H43B . . 109.9 ?
    C44 C43 H43B . . 109.9 ?
    H43A C43 H43B . . 108.3 ?
    O9 C44 C43 . . 108.1(3) ?
    O9 C44 H44A . . 110.1 ?
    C43 C44 H44A . . 110.1 ?
    O9 C44 H44B . . 110.1 ?
    C43 C44 H44B . . 110.1 ?
    H44A C44 H44B . . 108.4 ?
    C45 O9 C44 . . 112.8(3) ?
    C45 O9 K2 . . 118.99(18) ?
    C44 O9 K2 . . 117.67(18) ?
    O9 C45 C46 . . 108.8(3) ?
    O9 C45 H45A . . 109.9 ?
    C46 C45 H45A . . 109.9 ?
    O9 C45 H45B . . 109.9 ?
    C46 C45 H45B . . 109.9 ?
    H45A C45 H45B . . 108.3 ?
    O10 C46 C45 . . 108.4(3) ?
    O10 C46 H46A . . 110.0 ?
    C45 C46 H46A . . 110.0 ?
    O10 C46 H46B . . 110.0 ?
    C45 C46 H46B . . 110.0 ?
    H46A C46 H46B . . 108.4 ?
    C47 O10 C46 . . 113.4(3) ?
    C47 O10 K2 . . 112.57(18) ?
    C46 O10 K2 . . 108.41(18) ?
    O10 C47 C48 . . 108.3(3) ?
    O10 C47 H47A . . 110.0 ?
    C48 C47 H47A . . 110.0 ?
    O10 C47 H47B . . 110.0 ?
    C48 C47 H47B . . 110.0 ?
    H47A C47 H47B . . 108.4 ?
    O11 C48 C47 . . 108.4(3) ?
    O11 C48 H48A . . 110.0 ?
    C47 C48 H48A . . 110.0 ?
    O11 C48 H48B . . 110.0 ?
    C47 C48 H48B . . 110.0 ?
    H48A C48 H48B . . 108.4 ?
    C48 O11 C49 . . 112.8(3) ?
    C48 O11 K2 . . 115.52(18) ?
    C49 O11 K2 . . 117.40(18) ?
    O11 C49 C50 . . 108.8(3) ?
    O11 C49 H49A . . 109.9 ?
    C50 C49 H49A . . 109.9 ?
    O11 C49 H49B . . 109.9 ?
    C50 C49 H49B . . 109.9 ?
    H49A C49 H49B . . 108.3 ?
    O12 C50 C49 . . 108.3(3) ?
    O12 C50 H50A . . 110.0 ?
    C49 C50 H50A . . 110.0 ?
    O12 C50 H50B . . 110.0 ?
    C49 C50 H50B . . 110.0 ?
    H50A C50 H50B . . 108.4 ?
    C51 O12 C50 . . 113.4(2) ?
    C51 O12 K2 . . 106.40(18) ?
    C50 O12 K2 . . 108.45(18) ?
    O12 C51 C52 . . 108.0(3) ?
    O12 C51 H51A . . 110.1 ?
    C52 C51 H51A . . 110.1 ?
    O12 C51 H51B . . 110.1 ?
    C52 C51 H51B . . 110.1 ?
    H51A C51 H51B . . 108.4 ?
    O7 C52 C51 . . 108.6(3) ?
    O7 C52 H52A . . 110.0 ?
    C51 C52 H52A . . 110.0 ?
    O7 C52 H52B . . 110.0 ?
    C51 C52 H52B . . 110.0 ?
    H52A C52 H52B . . 108.3 ?
loop_
    _geom_torsion_atom_site_label_1
    _geom_torsion_atom_site_label_2
    _geom_torsion_atom_site_label_3
    _geom_torsion_atom_site_label_4
    _geom_torsion_site_symmetry_1
    _geom_torsion_site_symmetry_2
    _geom_torsion_site_symmetry_3
    _geom_torsion_site_symmetry_4
    _geom_torsion
    _geom_torsion_publ_flag
    C7 C1 C2 C3 . . . . 35.8(6) ?
    Co1 C1 C2 C3 . . . . -64.5(3) ?
    K1 C1 C2 C3 . . . . 84.6(3) ?
    C7 C1 C2 Co1 . . . . 100.3(4) ?
    K1 C1 C2 Co1 . . . . 149.06(12) ?
    C7 C1 C2 K1 . . . . -48.8(4) ?
    Co1 C1 C2 K1 . . . . -149.06(12) ?
    C1 C2 C3 C4 . . . . -30.0(5) ?
    Co1 C2 C3 C4 . . . . -91.3(3) ?
    K1 C2 C3 C4 . . . . 51.1(4) ?
    C1 C2 C3 Co1 . . . . 61.3(3) ?
    K1 C2 C3 Co1 . . . . 142.33(15) ?
    C2 C3 C4 C5 . . . . 5.5(6) ?
    Co1 C3 C4 C5 . . . . -62.0(5) ?
    C2 C3 C4 K1 . . . . -47.6(3) ?
    Co1 C3 C4 K1 . . . . -115.13(16) ?
    C3 C4 C5 C6 . . . . 9.7(7) ?
    K1 C4 C5 C6 . . . . 66.2(4) ?
    C3 C4 C5 K1 . . . . -56.5(4) ?
    C4 C5 C6 C7 . . . . -0.9(6) ?
    K1 C5 C6 C7 . . . . 71.3(4) ?
    C4 C5 C6 K1 . . . . -72.2(4) ?
    C5 C6 C7 C1 . . . . -3.8(7) ?
    K1 C6 C7 C1 . . . . 68.4(4) ?
    C5 C6 C7 K1 . . . . -72.1(4) ?
    C2 C1 C7 C6 . . . . -16.2(7) ?
    Co1 C1 C7 C6 . . . . 59.6(5) ?
    K1 C1 C7 C6 . . . . -65.2(4) ?
    C2 C1 C7 K1 . . . . 49.0(4) ?
    Co1 C1 C7 K1 . . . . 124.8(2) ?
    C14 C8 C9 C10 . . . . 46.8(4) ?
    Co1 C8 C9 C10 . . . . -55.3(3) ?
    C14 C8 C9 Co1 . . . . 102.1(3) ?
    C8 C9 C10 C11 . . . . 12.5(5) ?
    Co1 C9 C10 C11 . . . . -43.7(3) ?
    C8 C9 C10 Co1 . . . . 56.1(3) ?
    C9 C10 C11 C12 . . . . -2.7(5) ?
    Co1 C10 C11 C12 . . . . -46.3(3) ?
    C9 C10 C11 Co1 . . . . 43.6(3) ?
    C10 C11 C12 C13 . . . . -51.8(5) ?
    Co1 C11 C12 C13 . . . . -98.4(3) ?
    C10 C11 C12 Co1 . . . . 46.6(3) ?
    C11 C12 C13 C14 . . . . 36.0(5) ?
    Co1 C12 C13 C14 . . . . -42.0(3) ?
    C12 C13 C14 C8 . . . . 35.9(4) ?
    C9 C8 C14 C13 . . . . -88.9(4) ?
    Co1 C8 C14 C13 . . . . -13.0(3) ?
    C21 C15 C16 C17 . . . . -27.8(6) ?
    Co2 C15 C16 C17 . . . . 65.4(3) ?
    K2 C15 C16 C17 . . . . -81.4(3) ?
    C21 C15 C16 Co2 . . . . -93.2(4) ?
    K2 C15 C16 Co2 . . . . -146.80(12) ?
    C21 C15 C16 K2 . . . . 53.6(3) ?
    Co2 C15 C16 K2 . . . . 146.80(12) ?
    C15 C16 C17 C18 . . . . 33.9(6) ?
    Co2 C16 C17 C18 . . . . 95.2(4) ?
    K2 C16 C17 C18 . . . . -45.9(4) ?
    C15 C16 C17 Co2 . . . . -61.4(3) ?
    K2 C16 C17 Co2 . . . . -141.17(13) ?
    C16 C17 C18 C19 . . . . -12.3(7) ?
    Co2 C17 C18 C19 . . . . 55.9(5) ?
    C16 C17 C18 K2 . . . . 45.2(4) ?
    Co2 C17 C18 K2 . . . . 113.49(19) ?
    C17 C18 C19 C20 . . . . -7.6(6) ?
    K2 C18 C19 C20 . . . . -71.2(3) ?
    C17 C18 C19 K2 . . . . 63.5(4) ?
    C18 C19 C20 C21 . . . . 2.0(6) ?
    K2 C19 C20 C21 . . . . -73.8(4) ?
    C18 C19 C20 K2 . . . . 75.8(4) ?
    C19 C20 C21 C15 . . . . 9.0(7) ?
    K2 C20 C21 C15 . . . . -61.2(4) ?
    C19 C20 C21 K2 . . . . 70.2(4) ?
    C16 C15 C21 C20 . . . . 3.2(7) ?
    Co2 C15 C21 C20 . . . . -68.2(5) ?
    K2 C15 C21 C20 . . . . 56.6(4) ?
    C16 C15 C21 K2 . . . . -53.5(3) ?
    Co2 C15 C21 K2 . . . . -124.89(17) ?
    C28 C22 C23 C24 . . . . 60(2) ?
    Co2 C22 C23 C24 . . . . -42.2(14) ?
    C28 C22 C23 Co2 . . . . 102.4(11) ?
    C22 C23 C24 C25 . . . . -9(3) ?
    Co2 C23 C24 C25 . . . . -51.0(13) ?
    C22 C23 C24 Co2 . . . . 42.2(14) ?
    C23 C24 C25 C26 . . . . -1.4(19) ?
    Co2 C24 C25 C26 . . . . -52.0(8) ?
    C23 C24 C25 Co2 . . . . 50.6(13) ?
    C24 C25 C26 C27 . . . . -53.4(11) ?
    Co2 C25 C26 C27 . . . . -103.4(5) ?
    C24 C25 C26 Co2 . . . . 50.0(9) ?
    C25 C26 C27 C28 . . . . 91.0(9) ?
    Co2 C26 C27 C28 . . . . 14.1(9) ?
    C23 C22 C28 C27 . . . . -39.7(14) ?
    Co2 C22 C28 C27 . . . . 42.5(9) ?
    C26 C27 C28 C22 . . . . -36.4(9) ?
    C16 Co2 C22' C23' . . . . 133.2(13) ?
    C24' Co2 C22' C23' . . . . -19.4(15) ?
    C15 Co2 C22' C23' . . . . 169.2(13) ?
    C25' Co2 C22' C23' . . . . -56.4(14) ?
    C26' Co2 C22' C23' . . . . -93.3(13) ?
    C16 Co2 C22' C28' . . . . -106.4(12) ?
    C24' Co2 C22' C28' . . . . 101.0(13) ?
    C15 Co2 C22' C28' . . . . -70.5(14) ?
    C23' Co2 C22' C28' . . . . 120.4(15) ?
    C25' Co2 C22' C28' . . . . 64.0(13) ?
    C26' Co2 C22' C28' . . . . 27.0(13) ?
    C28' C22' C23' C24' . . . . -76(4) ?
    Co2 C22' C23' C24' . . . . 30(3) ?
    C28' C22' C23' Co2 . . . . -106.4(14) ?
    C22' C23' C24' C25' . . . . 27(6) ?
    Co2 C23' C24' C25' . . . . 56(4) ?
    C22' C23' C24' Co2 . . . . -29(3) ?
    C23' C24' C25' C26' . . . . -4(6) ?
    Co2 C24' C25' C26' . . . . 52(3) ?
    C23' C24' C25' Co2 . . . . -56(4) ?
    C24' C25' C26' C27' . . . . 48(4) ?
    Co2 C25' C26' C27' . . . . 95.1(14) ?
    C24' C25' C26' Co2 . . . . -47(3) ?
    C25' C26' C27' C28' . . . . -87.4(19) ?
    Co2 C26' C27' C28' . . . . -16(2) ?
    C23' C22' C28' C27' . . . . 44(2) ?
    Co2 C22' C28' C27' . . . . -43(2) ?
    C26' C27' C28' C22' . . . . 38(2) ?
    C40 O1 C29 C30 . . . . 176.3(3) ?
    K1 O1 C29 C30 . . . . -60.1(3) ?
    O1 C29 C30 O2 . . . . 66.3(3) ?
    C29 C30 O2 C31 . . . . 176.0(3) ?
    C29 C30 O2 K1 . . . . -38.9(3) ?
    C30 O2 C31 C32 . . . . 178.7(3) ?
    K1 O2 C31 C32 . . . . 34.5(3) ?
    O2 C31 C32 O3 . . . . -64.0(3) ?
    C31 C32 O3 C33 . . . . -177.0(2) ?
    C31 C32 O3 K1 . . . . 61.4(3) ?
    C32 O3 C33 C34 . . . . 175.3(3) ?
    K1 O3 C33 C34 . . . . -61.9(3) ?
    O3 C33 C34 O4 . . . . 69.3(3) ?
    C33 C34 O4 C35 . . . . -179.6(3) ?
    C33 C34 O4 K1 . . . . -39.5(3) ?
    C34 O4 C35 C36 . . . . -178.3(3) ?
    K1 O4 C35 C36 . . . . 41.2(4) ?
    O4 C35 C36 O5 . . . . -69.5(4) ?
    C35 C36 O5 C37 . . . . 177.2(3) ?
    C35 C36 O5 K1 . . . . 59.1(3) ?
    C36 O5 C37 C38 . . . . 175.7(3) ?
    K1 O5 C37 C38 . . . . -65.5(3) ?
    O5 C37 C38 O6 . . . . 65.2(3) ?
    C37 C38 O6 C39 . . . . -176.5(3) ?
    C37 C38 O6 K1 . . . . -30.2(3) ?
    C38 O6 C39 C40 . . . . -174.4(3) ?
    K1 O6 C39 C40 . . . . 38.2(3) ?
    C29 O1 C40 C39 . . . . -175.0(3) ?
    K1 O1 C40 C39 . . . . 60.8(3) ?
    O6 C39 C40 O1 . . . . -66.8(3) ?
    C52 O7 C41 C42 . . . . -174.6(3) ?
    K2 O7 C41 C42 . . . . 41.9(3) ?
    O7 C41 C42 O8 . . . . -64.5(4) ?
    C41 C42 O8 C43 . . . . 179.1(3) ?
    C41 C42 O8 K2 . . . . 54.8(3) ?
    C42 O8 C43 C44 . . . . 173.0(3) ?
    K2 O8 C43 C44 . . . . -61.4(3) ?
    O8 C43 C44 O9 . . . . 67.3(3) ?
    C43 C44 O9 C45 . . . . 177.5(3) ?
    C43 C44 O9 K2 . . . . -38.1(3) ?
    C44 O9 C45 C46 . . . . 173.8(3) ?
    K2 O9 C45 C46 . . . . 29.9(3) ?
    O9 C45 C46 O10 . . . . -64.5(4) ?
    C45 C46 O10 C47 . . . . -168.7(3) ?
    C45 C46 O10 K2 . . . . 65.5(3) ?
    C46 O10 C47 C48 . . . . -178.3(3) ?
    K2 O10 C47 C48 . . . . -54.8(3) ?
    O10 C47 C48 O11 . . . . 69.0(3) ?
    C47 C48 O11 C49 . . . . 173.5(3) ?
    C47 C48 O11 K2 . . . . -47.5(3) ?
    C48 O11 C49 C50 . . . . 174.7(3) ?
    K2 O11 C49 C50 . . . . 36.6(3) ?
    O11 C49 C50 O12 . . . . -68.3(3) ?
    C49 C50 O12 C51 . . . . -178.6(3) ?
    C49 C50 O12 K2 . . . . 63.4(3) ?
    C50 O12 C51 C52 . . . . 174.5(3) ?
    K2 O12 C51 C52 . . . . -66.4(3) ?
    C41 O7 C52 C51 . . . . -175.3(3) ?
    K2 O7 C52 C51 . . . . -31.7(3) ?
    O12 C51 C52 O7 . . . . 67.4(3) ?
_shelx_hkl_file
;
   1   0   0 0.79230 0.08331   2
   2   0   0 664.408 9.30216   2
   3   0   0 16.0365 0.41785   2
   4   0   0 429.981 6.11981   2
   5   0   0 12.2714 0.55077   2
   6   0   0 527.844 7.55191   2
   7   0   0 41.0657 1.00381   2
   8   0   0 74.3741 1.48601   2
   9   0   0 86.9907 1.70651   2
  10   0   0 1128.91 16.0818   2
  11   0   0 5.99314 0.90050   2
  12   0   0 11.3851 1.29694   2
  13   0   0 29.4939 1.81622   2
  14   0   0 176.402 3.33332   2
  15   0   0 69.2758 2.69704   2
  16   0   0 56.4371 2.65282   2
  17   0   0 -3.2637 3.35230   2
  18   0   0 31.1522 4.21498   2
  19   0   0 28.9480 4.75362   2
  20   0   0 13.5878 5.50037   2
  21   0   0 6.29216 4.48677   2
   1   1   0 7.07084 0.39351  -1
   1   1   0 7.07084 0.39351   2
   2   1   0 4973.31 126.986  -1
   2   1   0 4973.31 126.986   2
   3   1   0 2.41048 0.50536  -1
   3   1   0 2.41048 0.50536   2
   4   1   0 380.385 9.83309  -1
   4   1   0 380.385 9.83309   2
   5   1   0 79.6920 2.46972  -1
   5   1   0 79.6920 2.46972   2
   6   1   0 448.468 11.6578  -1
   6   1   0 448.468 11.6578   2
   7   1   0 44.5622 0.72526   2
   8   1   0 208.496 2.29144   2
   9   1   0 1.11726 2.05960  -1
  -9   1   1 1.11726 2.05960   2
  10   1   0 4.47439 2.32230  -1
 -10   1   1 4.47439 2.32230   2
  11   1   0 8.00884 1.81541  -1
 -11   1   1 8.00884 1.81541   2
  12   1   0 387.359 5.74272  -1
 -12   1   1 387.359 5.74272   2
  13   1   0 42.9820 1.39775  -1
 -13   1   1 42.9820 1.39775   2
  14   1   0 115.133 1.90492  -1
 -14   1   1 115.133 1.90492   2
  15   1   0 4.84219 1.20853  -1
 -15   1   1 4.84219 1.20853   2
  16   1   0 23.1198 1.86477  -1
 -16   1   1 23.1198 1.86477   2
  17   1   0 42.0104 2.34271  -1
 -17   1   1 42.0104 2.34271   2
  18   1   0 58.4196 3.19314  -1
 -18   1   1 58.4196 3.19314   2
  19   1   0 5.04170 3.86161  -1
 -19   1   1 5.04170 3.86161   2
  20   1   0 2.99624 4.32894  -1
 -20   1   1 2.99624 4.32894   2
  21   1   0 6.80111 8.94308  -1
 -21   1   1 6.80111 8.94308   2
   0   2   0 1180.01 16.6817  -1
   0   2   0 1180.01 16.6817   2
   1   2   0 0.53709 0.28979  -1
   1   2   0 0.53709 0.28979   2
   2   2   0 33.5079 1.27606  -1
   2   2   0 33.5079 1.27606   2
   3   2   0 17.7993 0.97867  -1
   3   2   0 17.7993 0.97867   2
   4   2   0 187.216 3.77196  -1
   4   2   0 187.216 3.77196   2
   5   2   0 0.42389 1.08591  -1
   5   2   0 0.42389 1.08591   2
   6   2   0 389.513 10.1671  -1
   6   2   0 389.513 10.1671   2
   7   2   0 54.4216 2.27407  -1
   7   2   0 54.4216 2.27407   2
   8   2   0 33.5319 0.71222   2
   9   2   0 43.0154 2.44786  -1
  -9   2   1 43.0154 2.44786   2
  10   2   0 362.201 9.86592  -1
 -10   2   1 362.201 9.86592   2
  11   2   0 65.8854 2.06346  -1
 -11   2   1 65.8854 2.06346   2
  12   2   0 330.205 5.00992  -1
 -12   2   1 330.205 5.00992   2
  13   2   0 9.35461 1.26478  -1
 -13   2   1 9.35461 1.26478   2
  14   2   0 31.2797 1.37897  -1
 -14   2   1 31.2797 1.37897   2
  15   2   0 4.35439 1.45915  -1
 -15   2   1 4.35439 1.45915   2
  16   2   0 86.4989 2.07413  -1
 -16   2   1 86.4989 2.07413   2
  17   2   0 3.01569 2.16747  -1
 -17   2   1 3.01569 2.16747   2
  18   2   0 29.5857 2.99110  -1
 -18   2   1 29.5857 2.99110   2
  19   2   0 -1.6974 4.49074  -1
 -19   2   1 -1.6974 4.49074   2
  20   2   0 4.50068 5.39633  -1
 -20   2   1 4.50068 5.39633   2
  21   2   0 6.81616 9.26535  -1
 -21   2   1 6.81616 9.26535   2
   1   3   0 41.4824 1.15191  -1
   1   3   0 41.4824 1.15191   2
   2   3   0 1689.00 28.8747  -1
   2   3   0 1689.00 28.8747   2
   3   3   0 2.63930 0.98621  -1
   3   3   0 2.63930 0.98621   2
   4   3   0 104.832 1.25719   2
   5   3   0 1.28743 0.24215   2
   6   3   0 7.03704 1.82120  -1
   6   3   0 7.03704 1.82120   2
   7   3   0 7.05383 0.40706   2
   8   3   0 1.06280 0.36541   2
   9   3   0 7.28599 0.48689   2
  10   3   0 201.569 6.00235  -1
 -10   3   1 201.569 6.00235   2
  11   3   0 92.1347 2.36346  -1
 -11   3   1 92.1347 2.36346   2
  12   3   0 80.5565 2.07949  -1
 -12   3   1 80.5565 2.07949   2
  13   3   0 23.4553 1.30936  -1
 -13   3   1 23.4553 1.30936   2
  14   3   0 211.143 2.90957  -1
 -14   3   1 211.143 2.90957   2
  15   3   0 23.8134 1.55571  -1
 -15   3   1 23.8134 1.55571   2
  16   3   0 8.68652 1.55305  -1
 -16   3   1 8.68652 1.55305   2
  17   3   0 19.7484 2.52828  -1
 -17   3   1 19.7484 2.52828   2
  18   3   0 27.2549 3.06482  -1
 -18   3   1 27.2549 3.06482   2
  19   3   0 1.59262 3.37899  -1
 -19   3   1 1.59262 3.37899   2
  20   3   0 2.62762 7.95255  -1
 -20   3   1 2.62762 7.95255   2
  21   3   0 5.42926 9.37941  -1
 -21   3   1 5.42926 9.37941   2
   0   4   0 352.724 5.06744  -1
   0   4   0 352.724 5.06744   2
   1   4   0 10.4440 0.52344  -1
   1   4   0 10.4440 0.52344   2
   2   4   0 373.413 7.98440  -1
   2   4   0 373.413 7.98440   2
   3   4   0 39.1175 1.75795  -1
   3   4   0 39.1175 1.75795   2
   4   4   0 847.010 24.5214  -1
   4   4   0 847.010 24.5214   2
   5   4   0 7.92690 0.40980   2
   6   4   0 354.071 3.66610   2
   7   4   0 67.5107 3.16729  -1
   7   4   0 67.5107 3.16729   2
   8   4   0 1.42745 0.37880   2
   9   4   0 72.9682 3.14635  -1
  -9   4   1 72.9682 3.14635   2
  10   4   0 85.6776 2.71671  -1
 -10   4   1 85.6776 2.71671   2
  11   4   0 58.1699 2.41611  -1
 -11   4   1 58.1699 2.41611   2
  12   4   0 117.387 2.26908  -1
 -12   4   1 117.387 2.26908   2
  13   4   0 121.048 2.11889  -1
 -13   4   1 121.048 2.11889   2
  14   4   0 54.5145 1.81050  -1
 -14   4   1 54.5145 1.81050   2
  15   4   0 37.0685 1.82327  -1
 -15   4   1 37.0685 1.82327   2
  16   4   0 20.0150 1.83522  -1
 -16   4   1 20.0150 1.83522   2
  17   4   0 18.4736 2.17992  -1
 -17   4   1 18.4736 2.17992   2
  18   4   0 67.8489 3.31442  -1
 -18   4   1 67.8489 3.31442   2
  19   4   0 6.79210 3.55799  -1
 -19   4   1 6.79210 3.55799   2
  20   4   0 -3.7765 8.25468  -1
 -20   4   1 -3.7765 8.25468   2
   1   5   0 11.5428 0.49191  -1
   1   5   0 11.5428 0.49191   2
   2   5   0 1654.53 33.6323  -1
   2   5   0 1654.53 33.6323   2
   3   5   0 79.9728 1.55390  -1
   3   5   0 79.9728 1.55390   2
   4   5   0 1300.77 37.4851  -1
   4   5   0 1300.77 37.4851   2
   5   5   0 14.9285 1.71026  -1
   5   5   0 14.9285 1.71026   2
   6   5   0 88.1542 1.19173   2
   7   5   0 0.07644 0.33255   2
   8   5   0 94.2924 1.25630   2
  10   5   0 243.828 5.35853  -1
 -10   5   1 243.828 5.35853   2
  11   5   0 88.7304 2.85349  -1
 -11   5   1 88.7304 2.85349   2
  12   5   0 92.6454 2.10327  -1
 -12   5   1 92.6454 2.10327   2
  13   5   0 124.712 2.33364  -1
 -13   5   1 124.712 2.33364   2
  14   5   0 69.2830 2.15306  -1
 -14   5   1 69.2830 2.15306   2
  15   5   0 16.1226 1.70814  -1
 -15   5   1 16.1226 1.70814   2
  16   5   0 16.0004 1.86281  -1
 -16   5   1 16.0004 1.86281   2
  17   5   0 0.85876 2.18699  -1
 -17   5   1 0.85876 2.18699   2
  18   5   0 -6.5382 3.00738  -1
 -18   5   1 -6.5382 3.00738   2
  19   5   0 1.01112 4.21286  -1
 -19   5   1 1.01112 4.21286   2
  20   5   0 12.8654 8.51650  -1
 -20   5   1 12.8654 8.51650   2
   0   6   0 2290.62 32.1065  -1
   0   6   0 2290.62 32.1065   2
   1   6   0 91.6699 1.14150  -1
   1   6   0 91.6699 1.14150   2
   2   6   0 7.38166 1.20424  -1
   2   6   0 7.38166 1.20424   2
   3   6   0 68.4295 1.74947  -1
   3   6   0 68.4295 1.74947   2
   4   6   0 106.071 2.60457  -1
   4   6   0 106.071 2.60457   2
   5   6   0 90.2776 3.55737  -1
   5   6   0 90.2776 3.55737   2
   6   6   0 248.388 5.59907  -1
   6   6   0 248.388 5.59907   2
   7   6   0 0.41199 0.34421   2
   8   6   0 0.26824 0.36805   2
   9   6   0 19.0481 2.98021  -1
  -9   6   1 19.0481 2.98021   2
  10   6   0 138.528 3.61855  -1
 -10   6   1 138.528 3.61855   2
  11   6   0 12.2248 2.10358  -1
 -11   6   1 12.2248 2.10358   2
  12   6   0 254.596 4.18747  -1
 -12   6   1 254.596 4.18747   2
  13   6   0 86.0620 2.34262  -1
 -13   6   1 86.0620 2.34262   2
  14   6   0 106.823 2.50883  -1
 -14   6   1 106.823 2.50883   2
  15   6   0 18.1380 1.77278  -1
 -15   6   1 18.1380 1.77278   2
  16   6   0 62.9833 2.18912  -1
 -16   6   1 62.9833 2.18912   2
  17   6   0 2.39011 2.22190  -1
 -17   6   1 2.39011 2.22190   2
  18   6   0 67.5871 3.51592  -1
 -18   6   1 67.5871 3.51592   2
  19   6   0 -3.6561 4.29926  -1
 -19   6   1 -3.6561 4.29926   2
  20   6   0 10.1206 8.64327  -1
 -20   6   1 10.1206 8.64327   2
   1   7   0 83.4519 1.11089  -1
   1   7   0 83.4519 1.11089   2
   2   7   0 159.884 2.26708  -1
   2   7   0 159.884 2.26708   2
   3   7   0 51.4104 1.54336  -1
   3   7   0 51.4104 1.54336   2
   4   7   0 139.188 3.17117  -1
   4   7   0 139.188 3.17117   2
   5   7   0 113.474 4.25073  -1
   5   7   0 113.474 4.25073   2
   6   7   0 81.6384 2.36869  -1
   6   7   0 81.6384 2.36869   2
   7   7   0 48.7422 3.15014  -1
   7   7   0 48.7422 3.15014   2
   8   7   0 140.207 1.87661   2
   9   7   0 -1.6213 3.16347  -1
  -9   7   1 -1.6213 3.16347   2
   9   7   0 1.64986 0.58144   2
  10   7   0 63.2115 3.94137  -1
 -10   7   1 63.2115 3.94137   2
  11   7   0 43.1881 2.57183  -1
 -11   7   1 43.1881 2.57183   2
  12   7   0 13.8094 1.83599  -1
 -12   7   1 13.8094 1.83599   2
  13   7   0 11.6225 1.87969  -1
 -13   7   1 11.6225 1.87969   2
  14   7   0 40.9732 1.98219  -1
 -14   7   1 40.9732 1.98219   2
  15   7   0 44.0087 1.99726  -1
 -15   7   1 44.0087 1.99726   2
  16   7   0 15.0811 1.74627  -1
 -16   7   1 15.0811 1.74627   2
  17   7   0 6.10543 2.33438  -1
 -17   7   1 6.10543 2.33438   2
  18   7   0 1.44742 3.10512  -1
 -18   7   1 1.44742 3.10512   2
  19   7   0 1.54514 4.36372  -1
 -19   7   1 1.54514 4.36372   2
  20   7   0 9.18978 8.81314  -1
 -20   7   1 9.18978 8.81314   2
   0   8   0 53.4836 1.20114  -1
   0   8   0 53.4836 1.20114   2
   1   8   0 3.54935 0.61054  -1
   1   8   0 3.54935 0.61054   2
   2   8   0 79.3921 1.44038  -1
   2   8   0 79.3921 1.44038   2
   3   8   0 8.03285 1.00285  -1
   3   8   0 8.03285 1.00285   2
   4   8   0 992.580 20.2356  -1
   4   8   0 992.580 20.2356   2
   5   8   0 10.9872 2.33495  -1
   5   8   0 10.9872 2.33495   2
   6   8   0 147.463 5.42296  -1
   6   8   0 147.463 5.42296   2
   7   8   0 89.6276 4.12531  -1
   7   8   0 89.6276 4.12531   2
   8   8   0 14.3164 0.97076   2
   9   8   0 72.1822 1.60248   2
  10   8   0 13.3276 3.52621  -1
 -10   8   1 13.3276 3.52621   2
  11   8   0 11.0749 2.45448  -1
 -11   8   1 11.0749 2.45448   2
  12   8   0 35.0673 2.51891  -1
 -12   8   1 35.0673 2.51891   2
  13   8   0 66.3230 2.25496  -1
 -13   8   1 66.3230 2.25496   2
  14   8   0 49.6105 2.12897  -1
 -14   8   1 49.6105 2.12897   2
  15   8   0 2.53627 1.80946  -1
 -15   8   1 2.53627 1.80946   2
  16   8   0 9.48000 1.75756  -1
 -16   8   1 9.48000 1.75756   2
  17   8   0 19.3077 2.33052  -1
 -17   8   1 19.3077 2.33052   2
  18   8   0 25.1393 3.27361  -1
 -18   8   1 25.1393 3.27361   2
  19   8   0 18.9285 4.57550  -1
 -19   8   1 18.9285 4.57550   2
   1   9   0 32.4357 0.82803  -1
   1   9   0 32.4357 0.82803   2
   2   9   0 318.620 3.63245  -1
   2   9   0 318.620 3.63245   2
   3   9   0 22.6323 1.23901  -1
   3   9   0 22.6323 1.23901   2
   4   9   0 10.6027 1.17839  -1
   4   9   0 10.6027 1.17839   2
   5   9   0 77.3723 3.80651  -1
   5   9   0 77.3723 3.80651   2
   6   9   0 205.485 7.07054  -1
   6   9   0 205.485 7.07054   2
   7   9   0 8.99503 0.64130   2
   8   9   0 0.02508 0.69241   2
   8   9   0 201.311 7.29523  -1
  -8   9   1 201.311 7.29523   2
   9   9   0 28.3644 1.27808   2
  10   9   0 166.221 2.73199   2
  11   9   0 72.3287 3.13175  -1
 -11   9   1 72.3287 3.13175   2
  12   9   0 56.4327 2.77179  -1
 -12   9   1 56.4327 2.77179   2
  13   9   0 6.23263 2.29795  -1
 -13   9   1 6.23263 2.29795   2
  14   9   0 34.9745 2.09582  -1
 -14   9   1 34.9745 2.09582   2
  15   9   0 26.9536 2.03066  -1
 -15   9   1 26.9536 2.03066   2
  16   9   0 36.0332 2.14187  -1
 -16   9   1 36.0332 2.14187   2
  17   9   0 5.65492 2.86411  -1
 -17   9   1 5.65492 2.86411   2
  18   9   0 40.9123 3.48957  -1
 -18   9   1 40.9123 3.48957   2
  19   9   0 15.4020 4.63340  -1
 -19   9   1 15.4020 4.63340   2
   0  10   0 1750.09 24.7069  -1
   0  10   0 1750.09 24.7069   2
   1  10   0 24.2819 0.83376  -1
   1  10   0 24.2819 0.83376   2
   2  10   0 85.3546 1.51457  -1
   2  10   0 85.3546 1.51457   2
   3  10   0 -3.1240 1.10241  -1
   3  10   0 -3.1240 1.10241   2
   4  10   0 293.377 6.39842  -1
   4  10   0 293.377 6.39842   2
   5  10   0 144.937 5.71437  -1
   5  10   0 144.937 5.71437   2
   6  10   0 219.422 7.62551  -1
   6  10   0 219.422 7.62551   2
   7  10   0 4.73185 0.69031   2
   8  10   0 0.71165 0.76095   2
   8  10   0 26.9053 3.61559  -1
  -8  10   1 26.9053 3.61559   2
   9  10   0 3.07713 3.67434  -1
  -9  10   1 3.07713 3.67434   2
  10  10   0 161.231 2.72307   2
  11  10   0 30.7089 4.45557  -1
 -11  10   1 30.7089 4.45557   2
  12  10   0 26.3722 2.33727  -1
 -12  10   1 26.3722 2.33727   2
  13  10   0 3.57168 2.02403  -1
 -13  10   1 3.57168 2.02403   2
  14  10   0 72.0737 2.46264  -1
 -14  10   1 72.0737 2.46264   2
  15  10   0 6.03633 1.97196  -1
 -15  10   1 6.03633 1.97196   2
  16  10   0 44.2262 2.34502  -1
 -16  10   1 44.2262 2.34502   2
  17  10   0 10.6240 2.97029  -1
 -17  10   1 10.6240 2.97029   2
  18  10   0 7.35885 3.46639  -1
 -18  10   1 7.35885 3.46639   2
  19  10   0 16.8311 5.39133  -1
 -19  10   1 16.8311 5.39133   2
   1  11   0 0.30776 0.81234  -1
   1  11   0 0.30776 0.81234   2
   2  11   0 1068.01 10.8140  -1
   2  11   0 1068.01 10.8140   2
   3  11   0 14.0031 1.33701  -1
   3  11   0 14.0031 1.33701   2
   4  11   0 63.3635 4.02129  -1
   4  11   0 63.3635 4.02129   2
   5  11   0 6.17931 3.19317  -1
   5  11   0 6.17931 3.19317   2
   6  11   0 168.406 6.39626  -1
   6  11   0 168.406 6.39626   2
   7  11   0 63.2742 4.40485  -1
   7  11   0 63.2742 4.40485   2
   8  11   0 335.357 4.33643   2
   9  11   0 34.4911 4.26023  -1
  -9  11   1 34.4911 4.26023   2
  10  11   0 14.7373 1.20550   2
  11  11   0 11.3764 4.91422  -1
 -11  11   1 11.3764 4.91422   2
  12  11   0 139.527 3.41093  -1
 -12  11   1 139.527 3.41093   2
  13  11   0 5.51570 2.17252  -1
 -13  11   1 5.51570 2.17252   2
  14  11   0 49.8967 2.35484  -1
 -14  11   1 49.8967 2.35484   2
  15  11   0 2.59330 1.99897  -1
 -15  11   1 2.59330 1.99897   2
  16  11   0 27.2803 2.26661  -1
 -16  11   1 27.2803 2.26661   2
  17  11   0 18.7781 3.08381  -1
 -17  11   1 18.7781 3.08381   2
  18  11   0 20.9218 3.67997  -1
 -18  11   1 20.9218 3.67997   2
   0  12   0 928.763 13.3748  -1
   0  12   0 928.763 13.3748   2
   1  12   0 5.08643 0.91959  -1
   1  12   0 5.08643 0.91959   2
   2  12   0 37.4620 1.16575  -1
   2  12   0 37.4620 1.16575   2
   3  12   0 0.40876 3.02946  -1
   3  12   0 0.40876 3.02946   2
   4  12   0 495.294 10.9839  -1
   4  12   0 495.294 10.9839   2
   5  12   0 12.7831 3.80162  -1
   5  12   0 12.7831 3.80162   2
   6  12   0 325.324 10.8163  -1
   6  12   0 325.324 10.8163   2
   7  12   0 21.9895 4.04044  -1
   7  12   0 21.9895 4.04044   2
   8  12   0 20.4298 1.33059   2
   9  12   0 24.7891 4.35254  -1
  -9  12   1 24.7891 4.35254   2
  10  12   0 143.831 2.72134   2
  11  12   0 1.50410 5.14292  -1
 -11  12   1 1.50410 5.14292   2
  12  12   0 58.4957 2.62991  -1
 -12  12   1 58.4957 2.62991   2
  13  12   0 12.0832 2.27878  -1
 -13  12   1 12.0832 2.27878   2
  14  12   0 13.8081 2.25872  -1
 -14  12   1 13.8081 2.25872   2
  15  12   0 9.11921 2.21522  -1
 -15  12   1 9.11921 2.21522   2
  16  12   0 22.9392 2.73565  -1
 -16  12   1 22.9392 2.73565   2
  17  12   0 8.00622 3.19710  -1
 -17  12   1 8.00622 3.19710   2
   1  13   0 21.9043 1.06353  -1
   1  13   0 21.9043 1.06353   2
   2  13   0 235.892 3.31205  -1
   2  13   0 235.892 3.31205   2
   3  13   0 12.0975 1.65780  -1
   3  13   0 12.0975 1.65780   2
   4  13   0 3.42634 2.61050  -1
   4  13   0 3.42634 2.61050   2
   5  13   0 17.0740 4.22247  -1
   5  13   0 17.0740 4.22247   2
   6  13   0 12.1661 3.91380  -1
   6  13   0 12.1661 3.91380   2
   7  13   0 0.96333 0.83429   2
   8  13   0 102.206 2.05406   2
   9  13   0 8.66194 4.52213  -1
  -9  13   1 8.66194 4.52213   2
  10  13   0 24.3436 4.88467  -1
 -10  13   1 24.3436 4.88467   2
  11  13   0 3.28826 5.29084  -1
 -11  13   1 3.28826 5.29084   2
  12  13   0 45.6355 3.07396  -1
 -12  13   1 45.6355 3.07396   2
  13  13   0 1.61680 2.41746  -1
 -13  13   1 1.61680 2.41746   2
  14  13   0 49.8809 2.63596  -1
 -14  13   1 49.8809 2.63596   2
  15  13   0 6.02992 2.67729  -1
 -15  13   1 6.02992 2.67729   2
  16  13   0 9.10826 2.82042  -1
 -16  13   1 9.10826 2.82042   2
  17  13   0 8.61721 3.77553  -1
 -17  13   1 8.61721 3.77553   2
   0  14   0 163.358 3.01838  -1
   0  14   0 163.358 3.01838   2
   1  14   0 1.91102 1.29768  -1
   1  14   0 1.91102 1.29768   2
   2  14   0 150.769 2.55685  -1
   2  14   0 150.769 2.55685   2
   3  14   0 2.36827 1.75294  -1
   3  14   0 2.36827 1.75294   2
   4  14   0 10.8473 2.91387  -1
   4  14   0 10.8473 2.91387   2
   5  14   0 5.81746 3.08774  -1
   5  14   0 5.81746 3.08774   2
   6  14   0 0.08739 4.26072  -1
   6  14   0 0.08739 4.26072   2
   7  14   0 1.22780 4.21776  -1
   7  14   0 1.22780 4.21776   2
   8  14   0 5.27597 0.99097   2
   9  14   0 22.0758 4.94399  -1
  -9  14   1 22.0758 4.94399   2
  10  14   0 30.7394 5.23907  -1
 -10  14   1 30.7394 5.23907   2
  11  14   0 12.0711 5.83364  -1
 -11  14   1 12.0711 5.83364   2
  12  14   0 17.2854 3.08030  -1
 -12  14   1 17.2854 3.08030   2
  13  14   0 4.39760 2.57967  -1
 -13  14   1 4.39760 2.57967   2
  14  14   0 39.9020 3.09299  -1
 -14  14   1 39.9020 3.09299   2
  15  14   0 9.77723 2.80697  -1
 -15  14   1 9.77723 2.80697   2
  16  14   0 14.1694 2.92698  -1
 -16  14   1 14.1694 2.92698   2
   1  15   0 23.2271 1.61444  -1
   1  15   0 23.2271 1.61444   2
   2  15   0 425.673 5.47096  -1
   2  15   0 425.673 5.47096   2
   3  15   0 16.9390 1.94757  -1
   3  15   0 16.9390 1.94757   2
   4  15   0 7.20402 3.23496  -1
   4  15   0 7.20402 3.23496   2
   5  15   0 4.59382 3.41275  -1
   5  15   0 4.59382 3.41275   2
   6  15   0 31.1812 4.99895  -1
   6  15   0 31.1812 4.99895   2
   7  15   0 0.40417 4.97925  -1
   7  15   0 0.40417 4.97925   2
   8  15   0 53.4106 5.89760  -1
  -8  15   1 53.4106 5.89760   2
   9  15   0 38.2903 5.79616  -1
  -9  15   1 38.2903 5.79616   2
  10  15   0 57.0301 5.92849  -1
 -10  15   1 57.0301 5.92849   2
  11  15   0 16.0573 4.50428  -1
 -11  15   1 16.0573 4.50428   2
  12  15   0 65.0359 3.62688  -1
 -12  15   1 65.0359 3.62688   2
  13  15   0 14.5238 3.20102  -1
 -13  15   1 14.5238 3.20102   2
  14  15   0 1.83896 3.04257  -1
 -14  15   1 1.83896 3.04257   2
  15  15   0 7.97259 2.96733  -1
 -15  15   1 7.97259 2.96733   2
   0  16   0 192.107 5.09724  -1
   0  16   0 192.107 5.09724   2
   1  16   0 6.80024 1.89967  -1
   1  16   0 6.80024 1.89967   2
   2  16   0 8.47234 1.83504  -1
   2  16   0 8.47234 1.83504   2
   3  16   0 0.18995 1.86577  -1
   3  16   0 0.18995 1.86577   2
   4  16   0 184.337 5.76025  -1
   4  16   0 184.337 5.76025   2
   5  16   0 30.5070 3.87686  -1
   5  16   0 30.5070 3.87686   2
   6  16   0 85.6812 6.20970  -1
   6  16   0 85.6812 6.20970   2
   7  16   0 10.3653 1.15018   2
   8  16   0 14.1377 6.05860  -1
  -8  16   1 14.1377 6.05860   2
   9  16   0 17.5209 5.69731  -1
  -9  16   1 17.5209 5.69731   2
  10  16   0 29.2150 5.83439  -1
 -10  16   1 29.2150 5.83439   2
  11  16   0 20.3290 3.72581  -1
 -11  16   1 20.3290 3.72581   2
  12  16   0 25.0687 3.56060  -1
 -12  16   1 25.0687 3.56060   2
  13  16   0 20.1944 3.42506  -1
 -13  16   1 20.1944 3.42506   2
  14  16   0 13.7223 3.34819  -1
 -14  16   1 13.7223 3.34819   2
   1  17   0 3.13254 2.04520  -1
   1  17   0 3.13254 2.04520   2
   2  17   0 55.2133 2.54888  -1
   2  17   0 55.2133 2.54888   2
   3  17   0 78.1943 2.61475  -1
   3  17   0 78.1943 2.61475   2
   4  17   0 34.4029 3.26434  -1
   4  17   0 34.4029 3.26434   2
   5  17   0 -1.3817 4.03292  -1
   5  17   0 -1.3817 4.03292   2
   6  17   0 26.4633 5.84138  -1
   6  17   0 26.4633 5.84138   2
   7  17   0 20.8525 1.45234   2
   8  17   0 14.3971 1.48838   2
   8  17   0 15.6745 6.55531  -1
  -8  17   1 15.6745 6.55531   2
   9  17   0 5.00724 6.14803  -1
  -9  17   1 5.00724 6.14803   2
  10  17   0 12.6828 6.07044  -1
 -10  17   1 12.6828 6.07044   2
  11  17   0 4.95121 3.92788  -1
 -11  17   1 4.95121 3.92788   2
  12  17   0 12.6284 3.67597  -1
 -12  17   1 12.6284 3.67597   2
  13  17   0 4.95891 3.51593  -1
 -13  17   1 4.95891 3.51593   2
   0  18   0 23.0372 2.97956  -1
   0  18   0 23.0372 2.97956   2
   1  18   0 20.1133 2.33594  -1
   1  18   0 20.1133 2.33594   2
   2  18   0 6.96176 2.47649  -1
   2  18   0 6.96176 2.47649   2
   3  18   0 4.30461 2.69154  -1
   3  18   0 4.30461 2.69154   2
   4  18   0 4.72745 3.35987  -1
   4  18   0 4.72745 3.35987   2
   5  18   0 13.3332 4.43592  -1
   5  18   0 13.3332 4.43592   2
   6  18   0 -0.0072 1.18740   2
   7  18   0 0.86310 1.23929   2
   8  18   0 -1.2481 6.70280  -1
  -8  18   1 -1.2481 6.70280   2
   9  18   0 33.4858 6.91989  -1
  -9  18   1 33.4858 6.91989   2
  10  18   0 6.36585 6.95843  -1
 -10  18   1 6.36585 6.95843   2
  11  18   0 3.14494 5.32925  -1
 -11  18   1 3.14494 5.32925   2
  12  18   0 5.45821 3.96750  -1
 -12  18   1 5.45821 3.96750   2
   1  19   0 -0.0816 2.44605  -1
   1  19   0 -0.0816 2.44605   2
   2  19   0 -1.5718 2.74280  -1
   2  19   0 -1.5718 2.74280   2
   3  19   0 -0.4655 2.86112  -1
   3  19   0 -0.4655 2.86112   2
   4  19   0 20.9409 3.24637  -1
   4  19   0 20.9409 3.24637   2
   5  19   0 14.2926 4.77622  -1
   5  19   0 14.2926 4.77622   2
   6  19   0 -3.1609 1.36025   2
   7  19   0 1.52302 1.62929   2
   8  19   0 1.04944 7.39035  -1
  -8  19   1 1.04944 7.39035   2
   9  19   0 11.6333 7.74134  -1
  -9  19   1 11.6333 7.74134   2
  11  19   0 14.0064 7.79687  -1
 -11  19   1 14.0064 7.79687   2
   0  20   0 -0.6929 3.25459  -1
   0  20   0 -0.6929 3.25459   2
   1  20   0 21.4336 2.80520  -1
   1  20   0 21.4336 2.80520   2
   2  20   0 18.2703 2.97880  -1
   2  20   0 18.2703 2.97880   2
   3  20   0 3.55253 3.16917  -1
   3  20   0 3.55253 3.16917   2
   4  20   0 7.99119 3.34680  -1
   4  20   0 7.99119 3.34680   2
   5  20   0 11.9722 5.29739  -1
   5  20   0 11.9722 5.29739   2
   6  20   0 -9.8453 7.72672  -1
   6  20   0 -9.8453 7.72672   2
   7  20   0 4.93722 1.80082   2
   8  20   0 11.3899 1.99559   2
   1  21   0 9.71583 2.95985  -1
   1  21   0 9.71583 2.95985   2
   2  21   0 1.17689 3.21295  -1
   2  21   0 1.17689 3.21295   2
   3  21   0 28.2529 3.56893  -1
   3  21   0 28.2529 3.56893   2
   4  21   0 5.79256 3.70047  -1
   4  21   0 5.79256 3.70047   2
   5  21   0 -2.9267 4.52950  -1
   5  21   0 -2.9267 4.52950   2
   6  21   0 14.7333 8.70581  -1
   6  21   0 14.7333 8.70581   2
   7  21   0 1.95945 2.25734   2
   0  22   0 54.7409 4.74792  -1
   0  22   0 54.7409 4.74792   2
   1  22   0 1.46391 3.26338  -1
   1  22   0 1.46391 3.26338   2
   2  22   0 13.4970 3.63856  -1
   2  22   0 13.4970 3.63856   2
   3  22   0 3.32542 3.91691  -1
   3  22   0 3.32542 3.91691   2
 -13   0   1 3.79519 1.87064   2
 -12   0   1 0.88502 1.27767   2
 -11   0   1 -1.1508 0.85033   2
 -10   0   1 2.88387 1.03355   2
  -9   0   1 0.38988 0.57108   2
  -8   0   1 0.03028 0.50003   2
  -7   0   1 -0.3844 0.41796   2
  -6   0   1 0.07575 0.36709   2
  -5   0   1 0.09101 0.31263   2
  -4   0   1 -0.1121 0.28043   2
  -3   0   1 -0.0069 0.19742   2
  -2   0   1 0.18406 0.13025   2
  -1   0   1 0.14756 0.07390   2
   1   0   1 0.17246 0.11359   2
   2   0   1 -0.0436 0.12224   2
   3   0   1 -0.0919 0.19385   2
   4   0   1 0.55429 0.27269   2
   5   0   1 0.07182 0.30765   2
   6   0   1 -0.5220 0.34778   2
   7   0   1 -0.1225 0.41069   2
   8   0   1 0.16425 0.48266   2
   9   0   1 1.02719 0.57008   2
  10   0   1 -0.6281 0.78485   2
  11   0   1 -0.0256 1.06051   2
  12   0   1 -1.1451 1.18406   2
  13   0   1 -1.7234 1.81647   2
  20   0   1 2.68869 3.94575   2
  21   0   1 -2.8527 3.97298   2
 -21   1   1 -9.4014 8.33369  -1
  21   1   0 -9.4014 8.33369   2
 -20   1   1 6.95450 5.27127  -1
  20   1   0 6.95450 5.27127   2
 -19   1   1 0.33045 3.27892  -1
  19   1   0 0.33045 3.27892   2
 -18   1   1 50.4725 3.11881  -1
  18   1   0 50.4725 3.11881   2
 -17   1   1 43.2554 2.32740  -1
  17   1   0 43.2554 2.32740   2
 -16   1   1 23.9648 1.86877  -1
  16   1   0 23.9648 1.86877   2
 -15   1   1 6.23865 1.28262  -1
  15   1   0 6.23865 1.28262   2
 -14   1   1 116.991 1.88064  -1
  14   1   0 116.991 1.88064   2
 -13   1   1 46.9023 1.46451  -1
  13   1   0 46.9023 1.46451   2
 -12   1   1 389.431 5.75610  -1
  12   1   0 389.431 5.75610   2
 -11   1   1 8.11031 1.57856  -1
  11   1   0 8.11031 1.57856   2
 -10   1   1 6.89486 2.23747  -1
  10   1   0 6.89486 2.23747   2
  -9   1   1 -1.4173 1.98014  -1
   9   1   0 -1.4173 1.98014   2
  -8   1   1 31.8438 0.70226   2
  -7   1   1 128.962 1.49990   2
  -6   1   1 0.75060 0.26295   2
  -6   1   1 4.50811 1.23040  -1
   6   1   1 4.50811 1.23040   2
  -5   1   1 1.80415 0.98773  -1
   5   1   1 1.80415 0.98773   2
  -4   1   1 84.1587 1.86390  -1
   4   1   1 84.1587 1.86390   2
  -3   1   1 221.372 4.34611  -1
   3   1   1 221.372 4.34611   2
  -2   1   1 1101.04 28.9261  -1
   2   1   1 1101.04 28.9261   2
  -1   1   1 233.205 4.06335  -1
   1   1   1 233.205 4.06335   2
   0   1   1 7.82935 0.12761  -1
   0   1   1 7.82935 0.12761   2
   1   1   1 227.403 3.70006  -1
  -1   1   1 227.403 3.70006   2
   2   1   1 1100.51 21.0333  -1
  -2   1   1 1100.51 21.0333   2
   3   1   1 221.297 5.81062  -1
  -3   1   1 221.297 5.81062   2
   4   1   1 92.0579 2.71477  -1
  -4   1   1 92.0579 2.71477   2
   5   1   1 0.85014 1.22959  -1
  -5   1   1 0.85014 1.22959   2
   7   1   1 333.240 3.46781   2
   8   1   1 75.7267 1.05006   2
  10   1   1 5.38050 2.39464  -1
 -10   1   2 5.38050 2.39464   2
  11   1   1 43.8055 2.20059  -1
 -11   1   2 43.8055 2.20059   2
  12   1   1 7.26112 1.59450  -1
 -12   1   2 7.26112 1.59450   2
  13   1   1 67.2280 1.56508  -1
 -13   1   2 67.2280 1.56508   2
  14   1   1 8.20016 1.25946  -1
 -14   1   2 8.20016 1.25946   2
  15   1   1 17.4257 1.29074  -1
 -15   1   2 17.4257 1.29074   2
  16   1   1 2.72316 1.48960  -1
 -16   1   2 2.72316 1.48960   2
  17   1   1 120.040 3.01627  -1
 -17   1   2 120.040 3.01627   2
  18   1   1 9.20583 2.84562  -1
 -18   1   2 9.20583 2.84562   2
  19   1   1 25.9089 4.01892  -1
 -19   1   2 25.9089 4.01892   2
  20   1   1 1.29522 5.68014  -1
 -20   1   2 1.29522 5.68014   2
 -21   2   1 -1.0116 6.34300  -1
  21   2   0 -1.0116 6.34300   2
 -20   2   1 11.2458 5.41238  -1
  20   2   0 11.2458 5.41238   2
 -19   2   1 6.84674 4.61038  -1
  19   2   0 6.84674 4.61038   2
 -18   2   1 31.2541 2.66068  -1
  18   2   0 31.2541 2.66068   2
 -17   2   1 5.36822 2.17885  -1
  17   2   0 5.36822 2.17885   2
 -16   2   1 85.8273 2.39848  -1
  16   2   0 85.8273 2.39848   2
 -15   2   1 5.12408 1.40470  -1
  15   2   0 5.12408 1.40470   2
 -14   2   1 30.3742 1.46862  -1
  14   2   0 30.3742 1.46862   2
 -13   2   1 8.07702 1.28814  -1
  13   2   0 8.07702 1.28814   2
 -12   2   1 327.272 4.95565  -1
  12   2   0 327.272 4.95565   2
 -11   2   1 60.8533 1.97044  -1
  11   2   0 60.8533 1.97044   2
 -10   2   1 373.921 10.0729  -1
  10   2   0 373.921 10.0729   2
  -9   2   1 48.6685 2.49512  -1
   9   2   0 48.6685 2.49512   2
  -8   2   1 13.5075 0.57649   2
  -7   2   1 27.3805 1.72455  -1
   7   2   1 27.3805 1.72455   2
  -6   2   1 309.979 8.14975  -1
   6   2   1 309.979 8.14975   2
  -5   2   1 118.855 2.57152  -1
   5   2   1 118.855 2.57152   2
  -4   2   1 531.517 15.5120  -1
   4   2   1 531.517 15.5120   2
  -2   2   1 75.5106 2.45803  -1
   2   2   1 75.5106 2.45803   2
  -1   2   1 221.379 4.75006  -1
   1   2   1 221.379 4.75006   2
   0   2   1 2765.91 29.4270  -1
   0   2   1 2765.91 29.4270   2
   1   2   1 216.758 4.48186  -1
  -1   2   1 216.758 4.48186   2
   2   2   1 72.6470 1.55208  -1
  -2   2   1 72.6470 1.55208   2
   3   2   1 1589.25 16.7356   2
   3   2   1 2524.35 63.9755  -1
  -3   2   1 2524.35 63.9755   2
   4   2   1 521.464 10.0524  -1
  -4   2   1 521.464 10.0524   2
   5   2   1 117.468 3.42738  -1
  -5   2   1 117.468 3.42738   2
   6   2   1 325.880 8.61813  -1
  -6   2   1 325.880 8.61813   2
   7   2   1 31.4366 2.03002  -1
  -7   2   1 31.4366 2.03002   2
   8   2   1 9.52717 0.53056   2
   8   2   1 13.1456 2.07391  -1
  -8   2   2 13.1456 2.07391   2
   9   2   1 237.815 6.79426  -1
  -9   2   2 237.815 6.79426   2
  10   2   1 30.5692 2.61304  -1
 -10   2   2 30.5692 2.61304   2
  11   2   1 203.189 4.46623  -1
 -11   2   2 203.189 4.46623   2
  12   2   1 10.2180 1.61200  -1
 -12   2   2 10.2180 1.61200   2
  13   2   1 80.3146 1.65380  -1
 -13   2   2 80.3146 1.65380   2
  14   2   1 2.52775 1.27420  -1
 -14   2   2 2.52775 1.27420   2
  15   2   1 76.5902 1.75021  -1
 -15   2   2 76.5902 1.75021   2
  16   2   1 27.5453 1.69062  -1
 -16   2   2 27.5453 1.69062   2
  17   2   1 18.2999 2.12693  -1
 -17   2   2 18.2999 2.12693   2
  18   2   1 28.7157 2.96845  -1
 -18   2   2 28.7157 2.96845   2
  19   2   1 20.0833 3.99424  -1
 -19   2   2 20.0833 3.99424   2
  20   2   1 -11.095 7.90761  -1
 -20   2   2 -11.095 7.90761   2
 -21   3   1 -2.1637 9.32689  -1
  21   3   0 -2.1637 9.32689   2
 -20   3   1 4.47980 5.45623  -1
  20   3   0 4.47980 5.45623   2
 -19   3   1 5.46048 3.49326  -1
  19   3   0 5.46048 3.49326   2
 -18   3   1 27.0020 3.01931  -1
  18   3   0 27.0020 3.01931   2
 -17   3   1 17.4684 2.51851  -1
  17   3   0 17.4684 2.51851   2
 -16   3   1 8.21322 1.79188  -1
  16   3   0 8.21322 1.79188   2
 -15   3   1 24.7541 1.55891  -1
  15   3   0 24.7541 1.55891   2
 -14   3   1 205.714 3.17753  -1
  14   3   0 205.714 3.17753   2
 -13   3   1 23.4113 1.38948  -1
  13   3   0 23.4113 1.38948   2
 -12   3   1 81.2092 2.05220  -1
  12   3   0 81.2092 2.05220   2
 -11   3   1 87.6397 2.27266  -1
  11   3   0 87.6397 2.27266   2
 -10   3   1 198.704 5.86084  -1
  10   3   0 198.704 5.86084   2
  -9   3   1 28.8481 0.75643   2
  -8   3   1 180.468 2.03884   2
  -7   3   1 29.7645 0.64251   2
  -6   3   1 640.659 6.46650   2
  -6   3   1 852.300 24.7835  -1
   6   3   1 852.300 24.7835   2
  -4   3   1 406.858 4.39604   2
  -3   3   1 11.4767 1.20152  -1
   3   3   1 11.4767 1.20152   2
  -2   3   1 322.105 6.88524  -1
   2   3   1 322.105 6.88524   2
  -1   3   1 661.038 11.2580  -1
   1   3   1 661.038 11.2580   2
   0   3   1 10.3458 0.25586  -1
   0   3   1 10.3458 0.25586   2
   1   3   1 644.718 8.99819  -1
  -1   3   1 644.718 8.99819   2
   2   3   1 314.390 5.50505  -1
  -2   3   1 314.390 5.50505   2
   3   3   1 12.1240 0.98631  -1
  -3   3   1 12.1240 0.98631   2
   4   3   1 160.288 1.81797   2
   5   3   1 22.4485 0.49597   2
   5   3   1 152.834 4.30802  -1
  -5   3   1 152.834 4.30802   2
   7   3   1 40.3974 0.71173   2
   8   3   1 1.08590 0.35751   2
   9   3   1 35.5543 0.78961   2
  10   3   1 45.8687 2.89842  -1
 -10   3   2 45.8687 2.89842   2
  11   3   1 73.0476 3.50358  -1
 -11   3   2 73.0476 3.50358   2
  12   3   1 32.5905 1.73940  -1
 -12   3   2 32.5905 1.73940   2
  13   3   1 194.068 2.56549  -1
 -13   3   2 194.068 2.56549   2
  14   3   1 19.2898 1.39531  -1
 -14   3   2 19.2898 1.39531   2
  15   3   1 68.4123 1.66532  -1
 -15   3   2 68.4123 1.66532   2
  16   3   1 18.4976 1.83836  -1
 -16   3   2 18.4976 1.83836   2
  17   3   1 34.2286 2.29618  -1
 -17   3   2 34.2286 2.29618   2
  18   3   1 4.15698 2.96932  -1
 -18   3   2 4.15698 2.96932   2
  19   3   1 26.7430 4.12374  -1
 -19   3   2 26.7430 4.12374   2
  20   3   1 14.7334 8.15803  -1
 -20   3   2 14.7334 8.15803   2
 -20   4   1 -0.6190 5.59973  -1
  20   4   0 -0.6190 5.59973   2
 -19   4   1 7.42650 4.06833  -1
  19   4   0 7.42650 4.06833   2
 -18   4   1 68.8952 3.33671  -1
  18   4   0 68.8952 3.33671   2
 -17   4   1 19.8471 2.55822  -1
  17   4   0 19.8471 2.55822   2
 -16   4   1 16.6967 1.80772  -1
  16   4   0 16.6967 1.80772   2
 -15   4   1 40.0574 1.65138  -1
  15   4   0 40.0574 1.65138   2
 -14   4   1 55.3117 1.80923  -1
  14   4   0 55.3117 1.80923   2
 -13   4   1 122.074 2.37634  -1
  13   4   0 122.074 2.37634   2
 -12   4   1 122.088 2.31562  -1
  12   4   0 122.088 2.31562   2
 -11   4   1 57.4684 2.38982  -1
  11   4   0 57.4684 2.38982   2
 -10   4   1 86.4571 3.42247  -1
  10   4   0 86.4571 3.42247   2
  -9   4   1 68.1619 3.66906  -1
   9   4   0 68.1619 3.66906   2
  -8   4   1 90.9179 1.21290   2
  -7   4   1 267.814 2.85785   2
  -7   4   1 524.227 15.6019  -1
   7   4   1 524.227 15.6019   2
  -6   4   1 107.681 1.28765   2
  -5   4   1 2.14549 0.27065   2
  -4   4   1 1046.65 21.9831  -1
   4   4   1 1046.65 21.9831   2
  -3   4   1 1073.60 30.9571  -1
   3   4   1 1073.60 30.9571   2
  -2   4   1 49.7809 1.43130  -1
   2   4   1 49.7809 1.43130   2
  -1   4   1 10.8475 0.54136  -1
   1   4   1 10.8475 0.54136   2
   0   4   1 1906.33 18.9035  -1
   0   4   1 1906.33 18.9035   2
   1   4   1 9.66664 0.63185  -1
  -1   4   1 9.66664 0.63185   2
   2   4   1 52.2673 1.34530  -1
  -2   4   1 52.2673 1.34530   2
   3   4   1 1082.67 21.9280  -1
  -3   4   1 1082.67 21.9280   2
   4   4   1 1020.61 29.4381  -1
  -4   4   1 1020.61 29.4381   2
   5   4   1 3.94359 0.28955   2
   6   4   1 63.0900 0.86551   2
   8   4   1 12.9184 0.59037   2
   9   4   1 198.076 5.96725  -1
  -9   4   2 198.076 5.96725   2
  10   4   1 14.7119 2.51690  -1
 -10   4   2 14.7119 2.51690   2
  11   4   1 106.984 3.14449  -1
 -11   4   2 106.984 3.14449   2
  12   4   1 80.8105 1.96707  -1
 -12   4   2 80.8105 1.96707   2
  13   4   1 346.814 4.24278  -1
 -13   4   2 346.814 4.24278   2
  14   4   1 11.9976 1.49020  -1
 -14   4   2 11.9976 1.49020   2
  15   4   1 20.7211 1.69494  -1
 -15   4   2 20.7211 1.69494   2
  16   4   1 37.3899 1.93789  -1
 -16   4   2 37.3899 1.93789   2
  17   4   1 31.4586 2.26505  -1
 -17   4   2 31.4586 2.26505   2
  18   4   1 8.70951 2.99796  -1
 -18   4   2 8.70951 2.99796   2
  19   4   1 16.8264 4.23094  -1
 -19   4   2 16.8264 4.23094   2
  20   4   1 -13.762 8.00128  -1
 -20   4   2 -13.762 8.00128   2
 -20   5   1 8.31986 5.77083  -1
  20   5   0 8.31986 5.77083   2
 -19   5   1 6.55914 3.52290  -1
  19   5   0 6.55914 3.52290   2
 -18   5   1 -2.2417 2.94094  -1
  18   5   0 -2.2417 2.94094   2
 -17   5   1 2.17048 2.49590  -1
  17   5   0 2.17048 2.49590   2
 -16   5   1 17.4041 1.86924  -1
  16   5   0 17.4041 1.86924   2
 -15   5   1 17.4943 1.72423  -1
  15   5   0 17.4943 1.72423   2
 -14   5   1 68.9855 2.13914  -1
  14   5   0 68.9855 2.13914   2
 -13   5   1 124.407 2.43884  -1
  13   5   0 124.407 2.43884   2
 -12   5   1 92.6439 2.07698  -1
  12   5   0 92.6439 2.07698   2
 -11   5   1 92.0858 2.89889  -1
  11   5   0 92.0858 2.89889   2
 -10   5   1 236.057 7.99199  -1
  10   5   0 236.057 7.99199   2
  -9   5   1 76.2676 1.15896   2
  -9   5   1 97.8355 4.36760  -1
   9   5   0 97.8355 4.36760   2
  -8   5   1 8.87268 0.53979   2
  -7   5   1 15.8134 0.57284   2
  -6   5   1 91.2973 1.22559   2
  -5   5   1 1804.63 37.7466  -1
   5   5   1 1804.63 37.7466   2
  -4   5   1 40.1793 2.16297  -1
   4   5   1 40.1793 2.16297   2
  -3   5   1 297.498 6.47862  -1
   3   5   1 297.498 6.47862   2
  -2   5   1 135.601 2.58995  -1
   2   5   1 135.601 2.58995   2
  -1   5   1 1531.70 16.0969  -1
   1   5   1 1531.70 16.0969   2
   0   5   1 8.96441 0.38144  -1
   0   5   1 8.96441 0.38144   2
   1   5   1 1520.73 15.9818  -1
  -1   5   1 1520.73 15.9818   2
   2   5   1 134.546 2.97874  -1
  -2   5   1 134.546 2.97874   2
   3   5   1 297.288 6.19675  -1
  -3   5   1 297.288 6.19675   2
   4   5   1 40.7997 1.21005  -1
  -4   5   1 40.7997 1.21005   2
   5   5   1 1795.00 51.5462  -1
  -5   5   1 1795.00 51.5462   2
   6   5   1 3.11598 0.39264   2
   7   5   1 68.2756 1.02589   2
   8   5   1 31.9709 0.71141   2
  10   5   1 67.0715 2.51077  -1
 -10   5   2 67.0715 2.51077   2
  11   5   1 323.236 6.88034  -1
 -11   5   2 323.236 6.88034   2
  12   5   1 59.7701 1.80358  -1
 -12   5   2 59.7701 1.80358   2
  13   5   1 171.558 2.76656  -1
 -13   5   2 171.558 2.76656   2
  14   5   1 6.96182 1.50190  -1
 -14   5   2 6.96182 1.50190   2
  15   5   1 89.8078 2.32410  -1
 -15   5   2 89.8078 2.32410   2
  16   5   1 16.9996 1.92611  -1
 -16   5   2 16.9996 1.92611   2
  17   5   1 4.30686 2.19147  -1
 -17   5   2 4.30686 2.19147   2
  18   5   1 8.30889 3.01625  -1
 -18   5   2 8.30889 3.01625   2
  19   5   1 31.4235 4.36262  -1
 -19   5   2 31.4235 4.36262   2
  20   5   1 16.4822 8.58573  -1
 -20   5   2 16.4822 8.58573   2
 -20   6   1 -4.4645 8.23487  -1
  20   6   0 -4.4645 8.23487   2
 -19   6   1 3.24103 3.62632  -1
  19   6   0 3.24103 3.62632   2
 -18   6   1 61.8549 3.33862  -1
  18   6   0 61.8549 3.33862   2
 -17   6   1 3.66572 2.17604  -1
  17   6   0 3.66572 2.17604   2
 -16   6   1 65.1936 2.20378  -1
  16   6   0 65.1936 2.20378   2
 -15   6   1 16.9581 1.71294  -1
  15   6   0 16.9581 1.71294   2
 -14   6   1 102.648 2.47095  -1
  14   6   0 102.648 2.47095   2
 -13   6   1 90.7775 2.39359  -1
  13   6   0 90.7775 2.39359   2
 -12   6   1 262.691 4.50735  -1
  12   6   0 262.691 4.50735   2
 -11   6   1 11.2445 2.11000  -1
  11   6   0 11.2445 2.11000   2
 -10   6   1 131.350 5.43138  -1
  10   6   0 131.350 5.43138   2
  -9   6   1 16.3523 2.94512  -1
   9   6   0 16.3523 2.94512   2
  -8   6   1 12.3458 0.62408   2
  -7   6   1 202.073 2.39737   2
  -6   6   1 234.902 5.37618  -1
   6   6   1 234.902 5.37618   2
  -5   6   1 40.8268 2.43370  -1
   5   6   1 40.8268 2.43370   2
  -4   6   1 4.95877 1.06950  -1
   4   6   1 4.95877 1.06950   2
  -3   6   1 2116.55 44.2323  -1
   3   6   1 2116.55 44.2323   2
  -2   6   1 8.09028 0.89353  -1
   2   6   1 8.09028 0.89353   2
  -1   6   1 1789.41 17.7730  -1
   1   6   1 1789.41 17.7730   2
   0   6   1 24.6894 0.52229  -1
   0   6   1 24.6894 0.52229   2
   1   6   1 1772.43 17.6059  -1
  -1   6   1 1772.43 17.6059   2
   2   6   1 5.68478 0.76536  -1
  -2   6   1 5.68478 0.76536   2
   3   6   1 2188.12 44.1291  -1
  -3   6   1 2188.12 44.1291   2
   4   6   1 3.63702 0.74302  -1
  -4   6   1 3.63702 0.74302   2
   5   6   1 44.9331 2.39074  -1
  -5   6   1 44.9331 2.39074   2
   6   6   1 228.924 5.17805  -1
  -6   6   1 228.924 5.17805   2
   7   6   1 635.369 7.46352   2
   8   6   1 0.34215 0.32039   2
   9   6   1 207.827 7.09846  -1
  -9   6   2 207.827 7.09846   2
  10   6   1 15.8472 2.08549  -1
 -10   6   2 15.8472 2.08549   2
  11   6   1 10.1309 2.20292  -1
 -11   6   2 10.1309 2.20292   2
  12   6   1 46.8474 1.98808  -1
 -12   6   2 46.8474 1.98808   2
  13   6   1 451.542 5.70992  -1
 -13   6   2 451.542 5.70992   2
  14   6   1 17.0224 1.85681  -1
 -14   6   2 17.0224 1.85681   2
  15   6   1 17.8796 1.78500  -1
 -15   6   2 17.8796 1.78500   2
  16   6   1 3.50129 1.80521  -1
 -16   6   2 3.50129 1.80521   2
  17   6   1 76.2229 2.71094  -1
 -17   6   2 76.2229 2.71094   2
  18   6   1 4.56903 3.10235  -1
 -18   6   2 4.56903 3.10235   2
  19   6   1 1.39040 4.34085  -1
 -19   6   2 1.39040 4.34085   2
  20   6   1 25.5097 8.62207  -1
 -20   6   2 25.5097 8.62207   2
 -20   7   1 7.98657 8.58925  -1
  20   7   0 7.98657 8.58925   2
 -19   7   1 6.92239 3.64817  -1
  19   7   0 6.92239 3.64817   2
 -18   7   1 2.61457 3.07982  -1
  18   7   0 2.61457 3.07982   2
 -17   7   1 11.5973 2.25185  -1
  17   7   0 11.5973 2.25185   2
 -16   7   1 17.9503 1.80190  -1
  16   7   0 17.9503 1.80190   2
 -15   7   1 45.9576 2.02491  -1
  15   7   0 45.9576 2.02491   2
 -14   7   1 47.1685 2.03483  -1
  14   7   0 47.1685 2.03483   2
 -13   7   1 11.5712 1.87423  -1
  13   7   0 11.5712 1.87423   2
 -12   7   1 14.6289 2.20894  -1
  12   7   0 14.6289 2.20894   2
 -11   7   1 45.3042 2.50249  -1
  11   7   0 45.3042 2.50249   2
 -10   7   1 68.7275 2.85847  -1
  10   7   0 68.7275 2.85847   2
  -8   7   1 11.7930 0.66064   2
  -7   7   1 70.9754 3.72478  -1
   7   7   1 70.9754 3.72478   2
  -6   7   1 247.192 5.66226  -1
   6   7   1 247.192 5.66226   2
  -5   7   1 255.514 5.78698  -1
   5   7   1 255.514 5.78698   2
  -4   7   1 58.4631 1.95326  -1
   4   7   1 58.4631 1.95326   2
  -3   7   1 27.7759 1.26112  -1
   3   7   1 27.7759 1.26112   2
  -2   7   1 151.483 2.51819  -1
   2   7   1 151.483 2.51819   2
  -1   7   1 1533.63 15.2737  -1
   1   7   1 1533.63 15.2737   2
   0   7   1 0.17728 0.33270  -1
   0   7   1 0.17728 0.33270   2
   1   7   1 1543.72 15.3740  -1
  -1   7   1 1543.72 15.3740   2
   2   7   1 149.300 2.41424  -1
  -2   7   1 149.300 2.41424   2
   3   7   1 26.1636 1.23409  -1
  -3   7   1 26.1636 1.23409   2
   4   7   1 59.5268 1.68921  -1
  -4   7   1 59.5268 1.68921   2
   5   7   1 255.538 8.03365  -1
  -5   7   1 255.538 8.03365   2
   6   7   1 231.531 5.21339  -1
  -6   7   1 231.531 5.21339   2
   7   7   1 60.5414 2.11454  -1
  -7   7   1 60.5414 2.11454   2
   8   7   1 63.9910 1.23862   2
   9   7   1 66.6222 1.23399   2
   9   7   1 80.8833 4.22228  -1
  -9   7   2 80.8833 4.22228   2
  10   7   1 27.2440 3.46753  -1
 -10   7   2 27.2440 3.46753   2
  11   7   1 240.536 5.56438  -1
 -11   7   2 240.536 5.56438   2
  12   7   1 53.0713 2.11597  -1
 -12   7   2 53.0713 2.11597   2
  13   7   1 12.2326 1.62335  -1
 -13   7   2 12.2326 1.62335   2
  14   7   1 32.5471 1.97142  -1
 -14   7   2 32.5471 1.97142   2
  15   7   1 48.1722 2.04361  -1
 -15   7   2 48.1722 2.04361   2
  16   7   1 5.19267 1.90845  -1
 -16   7   2 5.19267 1.90845   2
  17   7   1 2.29915 2.70036  -1
 -17   7   2 2.29915 2.70036   2
  18   7   1 16.8915 3.26428  -1
 -18   7   2 16.8915 3.26428   2
  19   7   1 23.7684 4.44882  -1
 -19   7   2 23.7684 4.44882   2
  20   7   1 5.72378 8.97522  -1
 -20   7   2 5.72378 8.97522   2
 -19   8   1 22.9535 4.61465  -1
  19   8   0 22.9535 4.61465   2
 -18   8   1 28.2122 3.32591  -1
  18   8   0 28.2122 3.32591   2
 -17   8   1 19.3897 2.35533  -1
  17   8   0 19.3897 2.35533   2
 -16   8   1 10.0725 1.78123  -1
  16   8   0 10.0725 1.78123   2
 -15   8   1 3.82522 1.83951  -1
  15   8   0 3.82522 1.83951   2
 -14   8   1 47.4302 2.10045  -1
  14   8   0 47.4302 2.10045   2
 -13   8   1 66.4455 2.26778  -1
  13   8   0 66.4455 2.26778   2
 -12   8   1 36.2050 2.47541  -1
  12   8   0 36.2050 2.47541   2
 -11   8   1 11.8916 3.68492  -1
  11   8   0 11.8916 3.68492   2
 -10   8   1 12.6058 3.47822  -1
  10   8   0 12.6058 3.47822   2
  -9   8   1 -0.3228 0.70898   2
  -8   8   1 10.5727 0.82248   2
  -7   8   1 15.2607 1.72084  -1
   7   8   1 15.2607 1.72084   2
  -6   8   1 13.2557 1.59329  -1
   6   8   1 13.2557 1.59329   2
  -5   8   1 51.0220 2.99359  -1
   5   8   1 51.0220 2.99359   2
  -4   8   1 60.3014 1.68416  -1
   4   8   1 60.3014 1.68416   2
  -3   8   1 341.039 7.52634  -1
   3   8   1 341.039 7.52634   2
  -2   8   1 808.874 10.1715  -1
   2   8   1 808.874 10.1715   2
  -1   8   1 28.5803 0.74085  -1
   1   8   1 28.5803 0.74085   2
   0   8   1 134.241 1.58021  -1
   0   8   1 134.241 1.58021   2
   1   8   1 26.6811 0.72956  -1
  -1   8   1 26.6811 0.72956   2
   2   8   1 815.178 11.4997  -1
  -2   8   1 815.178 11.4997   2
   3   8   1 328.542 5.78674  -1
  -3   8   1 328.542 5.78674   2
   4   8   1 65.0072 1.90286  -1
  -4   8   1 65.0072 1.90286   2
   5   8   1 56.5512 2.98363  -1
  -5   8   1 56.5512 2.98363   2
   6   8   1 13.4340 2.47430  -1
  -6   8   1 13.4340 2.47430   2
   7   8   1 18.0462 2.84130  -1
  -7   8   1 18.0462 2.84130   2
   8   8   1 15.2230 1.00631   2
   9   8   1 2.28706 0.71482   2
  10   8   1 0.57318 3.24846  -1
 -10   8   2 0.57318 3.24846   2
  11   8   1 77.7546 2.69635  -1
 -11   8   2 77.7546 2.69635   2
  12   8   1 73.4890 2.35703  -1
 -12   8   2 73.4890 2.35703   2
  13   8   1 82.4185 2.40220  -1
 -13   8   2 82.4185 2.40220   2
  14   8   1 18.1537 1.95698  -1
 -14   8   2 18.1537 1.95698   2
  15   8   1 28.0546 1.97827  -1
 -15   8   2 28.0546 1.97827   2
  16   8   1 8.34561 1.75168  -1
 -16   8   2 8.34561 1.75168   2
  17   8   1 52.4555 2.94709  -1
 -17   8   2 52.4555 2.94709   2
  18   8   1 15.0876 3.30485  -1
 -18   8   2 15.0876 3.30485   2
  19   8   1 0.14533 3.84186  -1
 -19   8   2 0.14533 3.84186   2
 -19   9   1 8.82972 4.61021  -1
  19   9   0 8.82972 4.61021   2
 -18   9   1 32.2502 3.43138  -1
  18   9   0 32.2502 3.43138   2
 -17   9   1 3.29015 2.41484  -1
  17   9   0 3.29015 2.41484   2
 -16   9   1 35.5453 2.20364  -1
  16   9   0 35.5453 2.20364   2
 -15   9   1 30.3674 2.01661  -1
  15   9   0 30.3674 2.01661   2
 -14   9   1 32.0453 2.04469  -1
  14   9   0 32.0453 2.04469   2
 -13   9   1 8.04352 1.97644  -1
  13   9   0 8.04352 1.97644   2
 -12   9   1 60.1689 2.79422  -1
  12   9   0 60.1689 2.79422   2
 -11   9   1 67.2436 4.46816  -1
  11   9   0 67.2436 4.46816   2
 -10   9   1 4.24978 0.86837   2
  -9   9   1 55.2479 1.54265   2
  -7   9   1 6.97306 0.67081   2
  -6   9   1 101.426 4.57061  -1
   6   9   1 101.426 4.57061   2
  -5   9   1 113.992 4.66405  -1
   5   9   1 113.992 4.66405   2
  -4   9   1 440.091 9.23703  -1
   4   9   1 440.091 9.23703   2
  -3   9   1 119.182 2.52727  -1
   3   9   1 119.182 2.52727   2
  -2   9   1 488.399 5.37226  -1
   2   9   1 488.399 5.37226   2
  -1   9   1 266.440 2.90938  -1
   1   9   1 266.440 2.90938   2
   0   9   1 3.23451 0.44460  -1
   0   9   1 3.23451 0.44460   2
   1   9   1 268.589 2.93329  -1
  -1   9   1 268.589 2.93329   2
   2   9   1 487.483 5.72927  -1
  -2   9   1 487.483 5.72927   2
   3   9   1 115.902 2.50020  -1
  -3   9   1 115.902 2.50020   2
   4   9   1 447.805 9.40114  -1
  -4   9   1 447.805 9.40114   2
   5   9   1 112.193 2.79742  -1
  -5   9   1 112.193 2.79742   2
   6   9   1 103.809 4.37777  -1
  -6   9   1 103.809 4.37777   2
   7   9   1 6.67247 0.59316   2
   8   9   1 58.3288 1.29241   2
   9   9   1 18.1121 1.19077   2
  10   9   1 1.04845 0.80382   2
  11   9   1 293.338 5.59261  -1
 -11   9   2 293.338 5.59261   2
  12   9   1 10.0923 2.01378  -1
 -12   9   2 10.0923 2.01378   2
  13   9   1 11.0916 2.06945  -1
 -13   9   2 11.0916 2.06945   2
  14   9   1 -0.6179 1.96558  -1
 -14   9   2 -0.6179 1.96558   2
  15   9   1 26.2641 2.01516  -1
 -15   9   2 26.2641 2.01516   2
  16   9   1 -0.6005 2.30890  -1
 -16   9   2 -0.6005 2.30890   2
  17   9   1 7.48232 2.88526  -1
 -17   9   2 7.48232 2.88526   2
  18   9   1 5.30524 3.39212  -1
 -18   9   2 5.30524 3.39212   2
  19   9   1 11.1160 4.59991  -1
 -19   9   2 11.1160 4.59991   2
 -19  10   1 11.3185 7.85040  -1
  19  10   0 11.3185 7.85040   2
 -18  10   1 10.8906 3.41549  -1
  18  10   0 10.8906 3.41549   2
 -17  10   1 4.44622 2.49435  -1
  17  10   0 4.44622 2.49435   2
 -16  10   1 38.9529 2.28821  -1
  16  10   0 38.9529 2.28821   2
 -15  10   1 3.32126 1.92288  -1
  15  10   0 3.32126 1.92288   2
 -14  10   1 67.5208 2.36338  -1
  14  10   0 67.5208 2.36338   2
 -13  10   1 3.87678 2.01465  -1
  13  10   0 3.87678 2.01465   2
 -12  10   1 29.9845 2.31959  -1
  12  10   0 29.9845 2.31959   2
 -11  10   1 29.9417 4.82678  -1
  11  10   0 29.9417 4.82678   2
 -10  10   1 5.59327 0.93677   2
  -9  10   1 2.85284 3.69846  -1
   9  10   0 2.85284 3.69846   2
  -7  10   1 63.6777 1.40643   2
  -6  10   1 89.7044 4.45020  -1
   6  10   1 89.7044 4.45020   2
  -5  10   1 42.3731 3.47320  -1
   5  10   1 42.3731 3.47320   2
  -4  10   1 148.135 5.86668  -1
   4  10   1 148.135 5.86668   2
  -3  10   1 120.904 2.31864  -1
   3  10   1 120.904 2.31864   2
  -2  10   1 123.826 1.75665  -1
   2  10   1 123.826 1.75665   2
  -1  10   1 154.434 1.89537  -1
   1  10   1 154.434 1.89537   2
   0  10   1 145.919 1.76903  -1
   0  10   1 145.919 1.76903   2
   1  10   1 157.107 1.92250  -1
  -1  10   1 157.107 1.92250   2
   2  10   1 125.548 1.80316  -1
  -2  10   1 125.548 1.80316   2
   3  10   1 118.847 2.63718  -1
  -3  10   1 118.847 2.63718   2
   4  10   1 136.978 3.41375  -1
  -4  10   1 136.978 3.41375   2
   5  10   1 49.1111 3.60377  -1
  -5  10   1 49.1111 3.60377   2
   6  10   1 74.1707 3.96795  -1
  -6  10   1 74.1707 3.96795   2
   7  10   1 140.677 1.99740   2
   8  10   1 31.8972 1.36066   2
   8  10   1 75.9702 4.54235  -1
  -8  10   2 75.9702 4.54235   2
   9  10   1 103.279 5.19165  -1
  -9  10   2 103.279 5.19165   2
  10  10   1 14.1761 1.26105   2
  11  10   1 117.408 3.93121  -1
 -11  10   2 117.408 3.93121   2
  12  10   1 2.14653 2.43697  -1
 -12  10   2 2.14653 2.43697   2
  13  10   1 17.1059 2.14470  -1
 -13  10   2 17.1059 2.14470   2
  14  10   1 10.2291 2.05265  -1
 -14  10   2 10.2291 2.05265   2
  15  10   1 16.7641 2.30373  -1
 -15  10   2 16.7641 2.30373   2
  16  10   1 1.78870 2.43686  -1
 -16  10   2 1.78870 2.43686   2
  17  10   1 22.7001 3.09578  -1
 -17  10   2 22.7001 3.09578   2
  18  10   1 4.43931 3.49265  -1
 -18  10   2 4.43931 3.49265   2
 -18  11   1 14.6770 3.61308  -1
  18  11   0 14.6770 3.61308   2
 -17  11   1 20.7833 3.10477  -1
  17  11   0 20.7833 3.10477   2
 -16  11   1 22.5364 2.29580  -1
  16  11   0 22.5364 2.29580   2
 -15  11   1 7.22274 2.07128  -1
  15  11   0 7.22274 2.07128   2
 -14  11   1 53.0145 2.35665  -1
  14  11   0 53.0145 2.35665   2
 -13  11   1 3.63337 2.19713  -1
  13  11   0 3.63337 2.19713   2
 -12  11   1 139.011 3.44541  -1
  12  11   0 139.011 3.44541   2
 -11  11   1 8.42780 4.84272  -1
  11  11   0 8.42780 4.84272   2
 -10  11   1 11.5816 1.05193   2
  -9  11   1 35.8104 4.39039  -1
   9  11   0 35.8104 4.39039   2
  -8  11   1 39.9006 1.51193   2
  -7  11   1 3.27945 0.76136   2
  -6  11   1 8.64432 3.29654  -1
   6  11   1 8.64432 3.29654   2
  -5  11   1 232.086 8.21277  -1
   5  11   1 232.086 8.21277   2
  -4  11   1 62.8793 2.89913  -1
   4  11   1 62.8793 2.89913   2
  -3  11   1 41.8631 1.51740  -1
   3  11   1 41.8631 1.51740   2
  -2  11   1 9.36480 0.93695  -1
   2  11   1 9.36480 0.93695   2
  -1  11   1 138.756 1.80536  -1
   1  11   1 138.756 1.80536   2
   0  11   1 89.9125 1.32676  -1
   0  11   1 89.9125 1.32676   2
   1  11   1 137.640 1.79315  -1
  -1  11   1 137.640 1.79315   2
   2  11   1 8.44909 0.92958  -1
  -2  11   1 8.44909 0.92958   2
   3  11   1 43.3802 1.56016  -1
  -3  11   1 43.3802 1.56016   2
   4  11   1 66.4626 4.05313  -1
  -4  11   1 66.4626 4.05313   2
   5  11   1 262.456 8.98230  -1
  -5  11   1 262.456 8.98230   2
   6  11   1 13.3313 3.20888  -1
  -6  11   1 13.3313 3.20888   2
   7  11   1 1.17447 0.82511   2
   8  11   1 13.2914 1.09359   2
   9  11   1 46.7866 4.60063  -1
  -9  11   2 46.7866 4.60063   2
  10  11   1 39.6915 1.93690   2
  11  11   1 85.4714 5.00081  -1
 -11  11   2 85.4714 5.00081   2
  12  11   1 23.9851 2.47084  -1
 -12  11   2 23.9851 2.47084   2
  13  11   1 3.78165 2.22601  -1
 -13  11   2 3.78165 2.22601   2
  14  11   1 24.8494 2.25121  -1
 -14  11   2 24.8494 2.25121   2
  15  11   1 4.04492 2.38414  -1
 -15  11   2 4.04492 2.38414   2
  16  11   1 21.0590 2.56915  -1
 -16  11   2 21.0590 2.56915   2
  17  11   1 20.4383 3.10722  -1
 -17  11   2 20.4383 3.10722   2
  18  11   1 14.9155 3.57555  -1
 -18  11   2 14.9155 3.57555   2
 -17  12   1 11.1636 3.20865  -1
  17  12   0 11.1636 3.20865   2
 -16  12   1 19.5384 2.19000  -1
  16  12   0 19.5384 2.19000   2
 -15  12   1 12.2847 2.20358  -1
  15  12   0 12.2847 2.20358   2
 -14  12   1 14.2033 2.24150  -1
  14  12   0 14.2033 2.24150   2
 -13  12   1 7.36275 2.27675  -1
  13  12   0 7.36275 2.27675   2
 -12  12   1 57.3869 3.35684  -1
  12  12   0 57.3869 3.35684   2
 -11  12   1 5.19391 5.08314  -1
  11  12   0 5.19391 5.08314   2
 -10  12   1 7.08736 1.02766   2
  -9  12   1 31.4209 4.50504  -1
   9  12   0 31.4209 4.50504   2
  -8  12   1 2.06012 0.84665   2
  -7  12   1 -0.1843 0.78424   2
  -7  12   1 10.1458 3.90839  -1
   7  12   1 10.1458 3.90839   2
  -6  12   1 23.6539 3.68350  -1
   6  12   1 23.6539 3.68350   2
  -5  12   1 25.6608 3.94487  -1
   5  12   1 25.6608 3.94487   2
  -4  12   1 103.233 3.68930  -1
   4  12   1 103.233 3.68930   2
  -3  12   1 3.29401 1.86616  -1
   3  12   1 3.29401 1.86616   2
  -2  12   1 109.719 1.67233  -1
   2  12   1 109.719 1.67233   2
  -1  12   1 1.56865 0.90239  -1
   1  12   1 1.56865 0.90239   2
   0  12   1 6.07395 0.64617  -1
   0  12   1 6.07395 0.64617   2
   1  12   1 1.07601 0.90335  -1
  -1  12   1 1.07601 0.90335   2
   2  12   1 104.983 1.62746  -1
  -2  12   1 104.983 1.62746   2
   3  12   1 6.24590 1.65892  -1
  -3  12   1 6.24590 1.65892   2
   4  12   1 107.237 3.67296  -1
  -4  12   1 107.237 3.67296   2
   5  12   1 24.3477 3.87886  -1
  -5  12   1 24.3477 3.87886   2
   6  12   1 26.8315 3.75985  -1
  -6  12   1 26.8315 3.75985   2
   8  12   1 25.0562 1.38836   2
   9  12   1 21.9490 4.21890  -1
  -9  12   2 21.9490 4.21890   2
  10  12   1 9.04100 1.25872   2
  12  12   1 8.57368 2.57679  -1
 -12  12   2 8.57368 2.57679   2
  13  12   1 8.33411 2.31967  -1
 -13  12   2 8.33411 2.31967   2
  14  12   1 24.3328 2.67431  -1
 -14  12   2 24.3328 2.67431   2
  15  12   1 22.8531 2.59648  -1
 -15  12   2 22.8531 2.59648   2
  16  12   1 10.9416 2.60342  -1
 -16  12   2 10.9416 2.60342   2
  17  12   1 5.68054 3.21152  -1
 -17  12   2 5.68054 3.21152   2
 -17  13   1 5.45392 3.70208  -1
  17  13   0 5.45392 3.70208   2
 -16  13   1 6.80146 2.28291  -1
  16  13   0 6.80146 2.28291   2
 -15  13   1 4.96478 2.25430  -1
  15  13   0 4.96478 2.25430   2
 -14  13   1 45.4957 2.51166  -1
  14  13   0 45.4957 2.51166   2
 -13  13   1 2.22538 2.42706  -1
  13  13   0 2.22538 2.42706   2
 -12  13   1 43.8965 3.12280  -1
  12  13   0 43.8965 3.12280   2
 -11  13   1 11.7264 5.42476  -1
  11  13   0 11.7264 5.42476   2
 -10  13   1 28.0859 4.96362  -1
  10  13   0 28.0859 4.96362   2
  -9  13   1 14.5340 4.70395  -1
   9  13   0 14.5340 4.70395   2
  -8  13   1 93.0843 2.00163   2
  -7  13   1 27.8280 4.53777  -1
   7  13   1 27.8280 4.53777   2
  -7  13   1 1.91693 0.85955   2
  -6  13   1 37.6415 4.14849  -1
   6  13   1 37.6415 4.14849   2
  -5  13   1 39.3887 4.50593  -1
   5  13   1 39.3887 4.50593   2
  -4  13   1 76.3167 3.51574  -1
   4  13   1 76.3167 3.51574   2
  -3  13   1 9.72611 2.04558  -1
   3  13   1 9.72611 2.04558   2
  -2  13   1 218.513 2.91939  -1
   2  13   1 218.513 2.91939   2
  -1  13   1 26.6566 1.07588  -1
   1  13   1 26.6566 1.07588   2
   0  13   1 13.2666 0.79295  -1
   0  13   1 13.2666 0.79295   2
   1  13   1 25.5374 1.15489  -1
  -1  13   1 25.5374 1.15489   2
   2  13   1 219.448 3.14957  -1
  -2  13   1 219.448 3.14957   2
   3  13   1 13.3512 1.68265  -1
  -3  13   1 13.3512 1.68265   2
   4  13   1 77.8605 2.84193  -1
  -4  13   1 77.8605 2.84193   2
   5  13   1 37.6958 4.39433  -1
  -5  13   1 37.6958 4.39433   2
   6  13   1 40.8448 4.30953  -1
  -6  13   1 40.8448 4.30953   2
   8  13   1 13.8823 1.06180   2
   9  13   1 16.5868 4.39786  -1
  -9  13   2 16.5868 4.39786   2
  10  13   1 2.83586 4.90341  -1
 -10  13   2 2.83586 4.90341   2
  11  13   1 53.7984 6.07203  -1
 -11  13   2 53.7984 6.07203   2
  12  13   1 29.0153 3.39942  -1
 -12  13   2 29.0153 3.39942   2
  13  13   1 22.9897 2.98507  -1
 -13  13   2 22.9897 2.98507   2
  14  13   1 4.37241 2.74830  -1
 -14  13   2 4.37241 2.74830   2
  15  13   1 1.74287 2.50807  -1
 -15  13   2 1.74287 2.50807   2
  16  13   1 2.47738 2.77416  -1
 -16  13   2 2.47738 2.77416   2
  17  13   1 12.5784 4.67636  -1
 -17  13   2 12.5784 4.67636   2
 -16  14   1 11.0596 2.95990  -1
  16  14   0 11.0596 2.95990   2
 -15  14   1 11.9008 2.46854  -1
  15  14   0 11.9008 2.46854   2
 -14  14   1 34.2271 2.61283  -1
  14  14   0 34.2271 2.61283   2
 -13  14   1 2.24249 2.50901  -1
  13  14   0 2.24249 2.50901   2
 -12  14   1 23.1925 3.14119  -1
  12  14   0 23.1925 3.14119   2
 -11  14   1 9.73526 4.03918  -1
  11  14   0 9.73526 4.03918   2
 -10  14   1 31.0901 5.37163  -1
  10  14   0 31.0901 5.37163   2
  -9  14   1 29.3530 5.10473  -1
   9  14   0 29.3530 5.10473   2
  -8  14   1 1.77327 0.96927   2
  -7  14   1 7.55411 4.41217  -1
   7  14   1 7.55411 4.41217   2
  -7  14   1 5.35300 0.94391   2
  -6  14   1 90.2722 5.60432  -1
   6  14   1 90.2722 5.60432   2
  -5  14   1 7.30633 3.14618  -1
   5  14   1 7.30633 3.14618   2
  -4  14   1 145.686 4.77160  -1
   4  14   1 145.686 4.77160   2
  -3  14   1 5.73510 1.95410  -1
   3  14   1 5.73510 1.95410   2
  -2  14   1 77.4340 1.92321  -1
   2  14   1 77.4340 1.92321   2
  -1  14   1 3.38254 1.29422  -1
   1  14   1 3.38254 1.29422   2
   0  14   1 130.031 1.98093  -1
   0  14   1 130.031 1.98093   2
   1  14   1 3.80541 1.29602  -1
  -1  14   1 3.80541 1.29602   2
   2  14   1 71.7905 1.88651  -1
  -2  14   1 71.7905 1.88651   2
   3  14   1 8.88419 2.29903  -1
  -3  14   1 8.88419 2.29903   2
   4  14   1 138.246 3.66973  -1
  -4  14   1 138.246 3.66973   2
   5  14   1 12.7157 4.38951  -1
  -5  14   1 12.7157 4.38951   2
   6  14   1 84.8491 5.40620  -1
  -6  14   1 84.8491 5.40620   2
   8  14   1 1.78538 0.96694   2
   9  14   1 48.9815 5.20455  -1
  -9  14   2 48.9815 5.20455   2
  10  14   1 24.3106 5.11280  -1
 -10  14   2 24.3106 5.11280   2
  11  14   1 31.0182 6.38281  -1
 -11  14   2 31.0182 6.38281   2
  12  14   1 3.56202 3.44980  -1
 -12  14   2 3.56202 3.44980   2
  13  14   1 17.9560 3.02106  -1
 -13  14   2 17.9560 3.02106   2
  14  14   1 5.38532 2.90394  -1
 -14  14   2 5.38532 2.90394   2
  15  14   1 26.6001 2.92242  -1
 -15  14   2 26.6001 2.92242   2
  16  14   1 5.82491 2.87637  -1
 -16  14   2 5.82491 2.87637   2
 -15  15   1 4.82015 2.90286  -1
  15  15   0 4.82015 2.90286   2
 -14  15   1 6.85562 2.59699  -1
  14  15   0 6.85562 2.59699   2
 -13  15   1 17.6844 3.20278  -1
  13  15   0 17.6844 3.20278   2
 -12  15   1 55.3704 3.47715  -1
  12  15   0 55.3704 3.47715   2
 -11  15   1 11.1236 4.38052  -1
  11  15   0 11.1236 4.38052   2
 -10  15   1 71.6833 4.78855  -1
  10  15   0 71.6833 4.78855   2
  -9  15   1 52.5128 5.86846  -1
   9  15   0 52.5128 5.86846   2
  -8  15   1 52.9684 5.84565  -1
   8  15   0 52.9684 5.84565   2
  -7  15   1 9.59040 1.07663   2
  -7  15   1 7.18658 4.75442  -1
   7  15   1 7.18658 4.75442   2
  -6  15   1 93.7574 5.97906  -1
   6  15   1 93.7574 5.97906   2
  -5  15   1 -2.3339 3.25820  -1
   5  15   1 -2.3339 3.25820   2
  -4  15   1 69.6321 3.76742  -1
   4  15   1 69.6321 3.76742   2
  -3  15   1 35.2619 2.02665  -1
   3  15   1 35.2619 2.02665   2
  -2  15   1 69.2439 1.98032  -1
   2  15   1 69.2439 1.98032   2
  -1  15   1 100.586 2.26062  -1
   1  15   1 100.586 2.26062   2
   0  15   1 57.2509 1.72756  -1
   0  15   1 57.2509 1.72756   2
   1  15   1 99.4831 2.06858  -1
  -1  15   1 99.4831 2.06858   2
   2  15   1 71.8793 2.00785  -1
  -2  15   1 71.8793 2.00785   2
   3  15   1 33.9504 1.88039  -1
  -3  15   1 33.9504 1.88039   2
   4  15   1 73.5367 3.17157  -1
  -4  15   1 73.5367 3.17157   2
   5  15   1 -2.2123 3.35398  -1
  -5  15   1 -2.2123 3.35398   2
   6  15   1 80.8200 5.71499  -1
  -6  15   1 80.8200 5.71499   2
   8  15   1 6.62389 1.09605   2
   8  15   1 9.30762 5.52058  -1
  -8  15   2 9.30762 5.52058   2
   9  15   1 44.2764 5.49332  -1
  -9  15   2 44.2764 5.49332   2
  10  15   1 36.0764 6.02489  -1
 -10  15   2 36.0764 6.02489   2
  11  15   1 35.9196 4.56048  -1
 -11  15   2 35.9196 4.56048   2
  12  15   1 8.49391 3.68874  -1
 -12  15   2 8.49391 3.68874   2
  13  15   1 26.1153 3.33406  -1
 -13  15   2 26.1153 3.33406   2
  14  15   1 7.32172 3.11966  -1
 -14  15   2 7.32172 3.11966   2
  15  15   1 5.67002 3.00891  -1
 -15  15   2 5.67002 3.00891   2
 -14  16   1 16.6536 3.29538  -1
  14  16   0 16.6536 3.29538   2
 -13  16   1 3.95678 3.33677  -1
  13  16   0 3.95678 3.33677   2
 -12  16   1 26.4042 3.57644  -1
  12  16   0 26.4042 3.57644   2
 -11  16   1 22.4853 3.71643  -1
  11  16   0 22.4853 3.71643   2
 -10  16   1 29.6721 6.00341  -1
  10  16   0 29.6721 6.00341   2
  -9  16   1 6.48750 5.76112  -1
   9  16   0 6.48750 5.76112   2
  -8  16   1 40.8769 6.69491  -1
   8  16   0 40.8769 6.69491   2
  -7  16   1 28.7657 1.70755   2
  -6  16   1 13.1596 5.24216  -1
   6  16   1 13.1596 5.24216   2
  -5  16   1 25.6250 3.87345  -1
   5  16   1 25.6250 3.87345   2
  -4  16   1 6.96420 2.85513  -1
   4  16   1 6.96420 2.85513   2
  -3  16   1 88.3330 2.53116  -1
   3  16   1 88.3330 2.53116   2
  -2  16   1 216.091 3.64551  -1
   2  16   1 216.091 3.64551   2
  -1  16   1 11.2854 1.92915  -1
   1  16   1 11.2854 1.92915   2
   0  16   1 3.76825 1.55874  -1
   0  16   1 3.76825 1.55874   2
   1  16   1 8.75199 1.84649  -1
  -1  16   1 8.75199 1.84649   2
   2  16   1 211.571 3.32366  -1
  -2  16   1 211.571 3.32366   2
   3  16   1 81.7717 2.31266  -1
  -3  16   1 81.7717 2.31266   2
   4  16   1 8.05039 2.78614  -1
  -4  16   1 8.05039 2.78614   2
   5  16   1 29.0343 3.84109  -1
  -5  16   1 29.0343 3.84109   2
   6  16   1 18.6208 5.42639  -1
  -6  16   1 18.6208 5.42639   2
   7  16   1 34.3809 1.70424   2
   8  16   1 14.8554 6.06055  -1
  -8  16   2 14.8554 6.06055   2
   9  16   1 61.8668 6.19353  -1
  -9  16   2 61.8668 6.19353   2
  10  16   1 23.5909 5.80632  -1
 -10  16   2 23.5909 5.80632   2
  11  16   1 15.4119 4.67965  -1
 -11  16   2 15.4119 4.67965   2
  12  16   1 24.8935 3.55124  -1
 -12  16   2 24.8935 3.55124   2
  13  16   1 18.3238 3.50018  -1
 -13  16   2 18.3238 3.50018   2
  14  16   1 7.46439 3.28121  -1
 -14  16   2 7.46439 3.28121   2
 -13  17   1 8.77404 3.56679  -1
  13  17   0 8.77404 3.56679   2
 -12  17   1 17.1498 3.65409  -1
  12  17   0 17.1498 3.65409   2
 -11  17   1 6.08989 4.00181  -1
  11  17   0 6.08989 4.00181   2
 -10  17   1 13.1274 6.31383  -1
  10  17   0 13.1274 6.31383   2
  -9  17   1 16.5115 6.68785  -1
   9  17   0 16.5115 6.68785   2
  -7  17   1 10.7971 1.30436   2
  -6  17   1 4.79035 5.64622  -1
   6  17   1 4.79035 5.64622   2
  -5  17   1 127.854 5.25035  -1
   5  17   1 127.854 5.25035   2
  -4  17   1 6.87621 3.13247  -1
   4  17   1 6.87621 3.13247   2
  -3  17   1 18.3898 2.20880  -1
   3  17   1 18.3898 2.20880   2
  -2  17   1 20.5086 2.40226  -1
   2  17   1 20.5086 2.40226   2
  -1  17   1 86.2330 2.66673  -1
   1  17   1 86.2330 2.66673   2
   0  17   1 -2.8094 1.66720  -1
   0  17   1 -2.8094 1.66720   2
   1  17   1 85.2259 2.64141  -1
  -1  17   1 85.2259 2.64141   2
   2  17   1 20.0699 2.35368  -1
  -2  17   1 20.0699 2.35368   2
   3  17   1 19.7138 2.26098  -1
  -3  17   1 19.7138 2.26098   2
   4  17   1 9.82174 2.98500  -1
  -4  17   1 9.82174 2.98500   2
   5  17   1 133.604 5.42154  -1
  -5  17   1 133.604 5.42154   2
   6  17   1 10.9134 5.79940  -1
  -6  17   1 10.9134 5.79940   2
   7  17   1 18.3370 1.39231   2
   8  17   1 -3.1633 6.35559  -1
  -8  17   2 -3.1633 6.35559   2
   9  17   1 47.5862 6.73618  -1
  -9  17   2 47.5862 6.73618   2
  11  17   1 40.3195 5.31391  -1
 -11  17   2 40.3195 5.31391   2
  12  17   1 27.7228 3.80036  -1
 -12  17   2 27.7228 3.80036   2
  13  17   1 2.18810 3.62055  -1
 -13  17   2 2.18810 3.62055   2
 -12  18   1 19.4585 3.92520  -1
  12  18   0 19.4585 3.92520   2
 -11  18   1 -3.8402 4.21646  -1
  11  18   0 -3.8402 4.21646   2
 -10  18   1 8.64249 6.64818  -1
  10  18   0 8.64249 6.64818   2
  -9  18   1 20.1554 7.17359  -1
   9  18   0 20.1554 7.17359   2
  -8  18   1 6.48735 6.86418  -1
   8  18   0 6.48735 6.86418   2
  -7  18   1 0.34146 1.24972   2
  -6  18   1 4.79069 1.25503   2
  -5  18   1 22.0681 4.41447  -1
   5  18   1 22.0681 4.41447   2
  -4  18   1 14.8589 3.34106  -1
   4  18   1 14.8589 3.34106   2
  -3  18   1 103.528 3.39620  -1
   3  18   1 103.528 3.39620   2
  -2  18   1 15.9396 2.54599  -1
   2  18   1 15.9396 2.54599   2
  -1  18   1 46.1069 2.51712  -1
   1  18   1 46.1069 2.51712   2
   0  18   1 -0.4753 1.82369  -1
   0  18   1 -0.4753 1.82369   2
   1  18   1 42.8631 2.44235  -1
  -1  18   1 42.8631 2.44235   2
   2  18   1 14.4662 2.53475  -1
  -2  18   1 14.4662 2.53475   2
   3  18   1 101.012 3.37709  -1
  -3  18   1 101.012 3.37709   2
   4  18   1 14.4763 2.95993  -1
  -4  18   1 14.4763 2.95993   2
   5  18   1 13.6246 4.37687  -1
  -5  18   1 13.6246 4.37687   2
   6  18   1 1.31440 1.24919   2
   7  18   1 37.7080 2.15645   2
   8  18   1 2.09084 1.42877   2
   8  18   1 -12.020 6.93900  -1
  -8  18   2 -12.020 6.93900   2
   9  18   1 26.4905 7.15105  -1
  -9  18   2 26.4905 7.15105   2
  11  18   1 15.8282 5.42252  -1
 -11  18   2 15.8282 5.42252   2
  12  18   1 5.49872 3.90037  -1
 -12  18   2 5.49872 3.90037   2
 -11  19   1 -7.6862 7.79746  -1
  11  19   0 -7.6862 7.79746   2
 -10  19   1 -2.6214 1.85982   2
 -10  19   1 20.1971 5.40464  -1
  10  19   0 20.1971 5.40464   2
  -9  19   1 15.4474 7.44675  -1
   9  19   0 15.4474 7.44675   2
  -8  19   1 -13.170 7.65979  -1
   8  19   0 -13.170 7.65979   2
  -7  19   1 14.0339 1.50005   2
  -6  19   1 0.41473 1.43657   2
  -6  19   1 24.5566 7.56812  -1
   6  19   1 24.5566 7.56812   2
  -5  19   1 0.23569 4.67347  -1
   5  19   1 0.23569 4.67347   2
  -4  19   1 1.72282 3.51660  -1
   4  19   1 1.72282 3.51660   2
  -3  19   1 28.6658 3.01953  -1
   3  19   1 28.6658 3.01953   2
  -2  19   1 8.75719 2.69002  -1
   2  19   1 8.75719 2.69002   2
  -1  19   1 20.5152 2.48496  -1
   1  19   1 20.5152 2.48496   2
   0  19   1 -1.8626 1.97801  -1
   0  19   1 -1.8626 1.97801   2
   1  19   1 19.3084 2.55576  -1
  -1  19   1 19.3084 2.55576   2
   2  19   1 11.0773 2.73713  -1
  -2  19   1 11.0773 2.73713   2
   3  19   1 23.1941 2.98764  -1
  -3  19   1 23.1941 2.98764   2
   4  19   1 2.86571 3.18048  -1
  -4  19   1 2.86571 3.18048   2
   5  19   1 7.03381 4.83029  -1
  -5  19   1 7.03381 4.83029   2
   7  19   1 2.13729 1.59876   2
   8  19   1 4.02691 1.70681   2
  11  19   1 17.2417 8.30677  -1
 -11  19   2 17.2417 8.30677   2
  -9  20   1 2.93889 2.01236   2
  -9  20   1 -14.390 8.43164  -1
   9  20   0 -14.390 8.43164   2
  -8  20   1 -1.4654 1.81526   2
  -7  20   1 5.13692 1.81933   2
  -7  20   1 11.2434 7.24320  -1
   7  20   1 11.2434 7.24320   2
  -6  20   1 0.35374 1.75976   2
  -6  20   1 -1.0285 7.74412  -1
   6  20   1 -1.0285 7.74412   2
  -5  20   1 11.3533 4.29136  -1
   5  20   1 11.3533 4.29136   2
  -4  20   1 5.90284 3.48885  -1
   4  20   1 5.90284 3.48885   2
  -3  20   1 21.0444 3.31309  -1
   3  20   1 21.0444 3.31309   2
  -2  20   1 -0.3610 2.89337  -1
   2  20   1 -0.3610 2.89337   2
  -1  20   1 18.7453 2.72522  -1
   1  20   1 18.7453 2.72522   2
   0  20   1 -1.3135 1.94437  -1
   0  20   1 -1.3135 1.94437   2
   1  20   1 22.1445 2.72670  -1
  -1  20   1 22.1445 2.72670   2
   2  20   1 -2.3034 3.02553  -1
  -2  20   1 -2.3034 3.02553   2
   3  20   1 16.8643 3.33979  -1
  -3  20   1 16.8643 3.33979   2
   4  20   1 10.4261 3.36468  -1
  -4  20   1 10.4261 3.36468   2
   5  20   1 6.46267 5.27982  -1
  -5  20   1 6.46267 5.27982   2
   8  20   1 5.50894 1.89205   2
  -7  21   1 -2.1431 8.31989  -1
   7  21   1 -2.1431 8.31989   2
  -7  21   1 3.39046 2.29814   2
  -6  21   1 1.17673 2.19878   2
  -6  21   1 16.5656 8.67334  -1
   6  21   1 16.5656 8.67334   2
  -5  21   1 7.29187 4.57494  -1
   5  21   1 7.29187 4.57494   2
  -4  21   1 5.03208 3.73231  -1
   4  21   1 5.03208 3.73231   2
  -3  21   1 7.36169 3.54265  -1
   3  21   1 7.36169 3.54265   2
  -2  21   1 3.97924 3.26761  -1
   2  21   1 3.97924 3.26761   2
  -1  21   1 40.3597 3.15174  -1
   1  21   1 40.3597 3.15174   2
   0  21   1 3.65478 2.24300  -1
   0  21   1 3.65478 2.24300   2
   1  21   1 31.4504 3.08469  -1
  -1  21   1 31.4504 3.08469   2
   2  21   1 -1.3869 3.22460  -1
  -2  21   1 -1.3869 3.22460   2
   3  21   1 11.3983 3.56343  -1
  -3  21   1 11.3983 3.56343   2
   4  21   1 1.96578 3.72400  -1
  -4  21   1 1.96578 3.72400   2
   5  21   1 9.11868 5.48096  -1
  -5  21   1 9.11868 5.48096   2
  -3  22   1 11.5345 3.82410  -1
   3  22   1 11.5345 3.82410   2
  -2  22   1 11.6222 3.68508  -1
   2  22   1 11.6222 3.68508   2
  -1  22   1 12.7787 3.18097  -1
   1  22   1 12.7787 3.18097   2
   0  22   1 3.69486 2.11095  -1
   0  22   1 3.69486 2.11095   2
   1  22   1 10.1460 3.34401  -1
  -1  22   1 10.1460 3.34401   2
   2  22   1 13.8319 3.42181  -1
  -2  22   1 13.8319 3.42181   2
   3  22   1 15.1015 3.90514  -1
  -3  22   1 15.1015 3.90514   2
 -19   0   2 13.6341 4.93931   2
 -18   0   2 6.70256 4.04382   2
 -17   0   2 7.02867 3.40889   2
 -16   0   2 50.8347 2.15408   2
 -15   0   2 115.729 2.70759   2
 -14   0   2 1.41323 1.73520   2
 -13   0   2 23.2655 1.86751   2
 -12   0   2 4.68397 1.14219   2
 -11   0   2 89.1523 1.99651   2
 -10   0   2 13.7086 1.15462   2
  -9   0   2 228.112 3.57446   2
  -8   0   2 498.041 7.23204   2
  -7   0   2 298.055 4.42588   2
  -6   0   2 59.6641 1.15578   2
  -5   0   2 211.700 3.14769   2
  -4   0   2 13.9418 0.52938   2
  -3   0   2 3231.84 45.0425   2
  -3   0   2 6524.24 186.307  -1
   3   0   2 6524.24 186.307   2
  -2   0   2 99.6145 3.11660  -1
   2   0   2 99.6145 3.11660   2
  -1   0   2 63.2476 1.30337  -1
   1   0   2 63.2476 1.30337   2
   0   0   2 174.985 2.52517  -1
   0   0   2 174.985 2.52517   2
   1   0   2 63.6578 1.33471  -1
  -1   0   2 63.6578 1.33471   2
   2   0   2 93.9074 2.62849  -1
  -2   0   2 93.9074 2.62849   2
   4   0   2 230.081 3.35431   2
   5   0   2 153.118 2.33365   2
   6   0   2 132.445 2.09718   2
   7   0   2 1.06028 0.41474   2
   8   0   2 486.394 7.05850   2
   9   0   2 49.8577 1.24542   2
  10   0   2 318.369 4.90503   2
  11   0   2 19.6376 1.34669   2
  12   0   2 90.2018 2.09875   2
  13   0   2 28.6889 2.31680   2
  14   0   2 72.6012 2.77055   2
  15   0   2 18.6471 2.09387   2
  16   0   2 59.5658 3.44120   2
  17   0   2 46.1425 3.84665   2
  18   0   2 -2.0310 3.83878   2
  19   0   2 8.44675 4.71388   2
  20   0   2 18.7369 3.77029   2
  21   0   2 1.84775 3.76766   2
 -21   1   2 1.29926 6.22045  -1
  21   1   1 1.29926 6.22045   2
 -21   1   2 -3.6249 4.32115   2
 -20   1   2 5.35146 5.42798  -1
  20   1   1 5.35146 5.42798   2
 -19   1   2 27.1812 3.39351  -1
  19   1   1 27.1812 3.39351   2
 -18   1   2 14.9311 2.79493  -1
  18   1   1 14.9311 2.79493   2
 -17   1   2 120.107 2.98164  -1
  17   1   1 120.107 2.98164   2
 -16   1   2 1.21655 1.72105  -1
  16   1   1 1.21655 1.72105   2
 -15   1   2 15.8423 1.70492  -1
  15   1   1 15.8423 1.70492   2
 -14   1   2 8.32376 1.34356  -1
  14   1   1 8.32376 1.34356   2
 -13   1   2 69.6617 1.51660  -1
  13   1   1 69.6617 1.51660   2
 -12   1   2 8.11881 1.49502  -1
  12   1   1 8.11881 1.49502   2
 -11   1   2 45.1646 1.61502  -1
  11   1   1 45.1646 1.61502   2
 -10   1   2 6.10688 2.13300  -1
  10   1   1 6.10688 2.13300   2
  -9   1   2 0.96743 0.40974   2
  -9   1   2 5.49713 1.96397  -1
   9   1   1 5.49713 1.96397   2
  -8   1   2 71.7109 1.02741   2
  -7   1   2 42.4520 0.72672   2
  -6   1   2 4.53724 0.33186   2
  -6   1   2 50.3324 1.82780  -1
   6   1   2 50.3324 1.82780   2
  -5   1   2 899.847 22.9519  -1
   5   1   2 899.847 22.9519   2
  -4   1   2 173.678 3.48590  -1
   4   1   2 173.678 3.48590   2
  -3   1   2 343.282 6.74825  -1
   3   1   2 343.282 6.74825   2
  -1   1   2 51.4586 0.84388  -1
   1   1   2 51.4586 0.84388   2
   0   1   2 6.77571 0.15284  -1
   0   1   2 6.77571 0.15284   2
   1   1   2 52.4746 0.94662  -1
  -1   1   2 52.4746 0.94662   2
   2   1   2 806.568 20.5751  -1
  -2   1   2 806.568 20.5751   2
   2   1   2 480.631 5.61691   2
   3   1   2 338.493 8.79559  -1
  -3   1   2 338.493 8.79559   2
   4   1   2 166.931 4.61374  -1
  -4   1   2 166.931 4.61374   2
   5   1   2 890.142 22.7931  -1
  -5   1   2 890.142 22.7931   2
   7   1   2 3.00473 0.34038   2
   8   1   2 10.7261 0.53414   2
  10   1   2 19.2777 2.67340  -1
 -10   1   3 19.2777 2.67340   2
  11   1   2 34.6417 2.25002  -1
 -11   1   3 34.6417 2.25002   2
  12   1   2 112.870 2.74772  -1
 -12   1   3 112.870 2.74772   2
  13   1   2 16.8859 1.30425  -1
 -13   1   3 16.8859 1.30425   2
  14   1   2 67.5141 1.58859  -1
 -14   1   3 67.5141 1.58859   2
  15   1   2 18.5519 1.31796  -1
 -15   1   3 18.5519 1.31796   2
  16   1   2 37.8749 1.57839  -1
 -16   1   3 37.8749 1.57839   2
  17   1   2 39.6618 2.10038  -1
 -17   1   3 39.6618 2.10038   2
  18   1   2 23.9138 3.38846  -1
 -18   1   3 23.9138 3.38846   2
  19   1   2 14.7245 4.98743  -1
 -19   1   3 14.7245 4.98743   2
 -21   2   2 2.16869 6.34369  -1
  21   2   1 2.16869 6.34369   2
 -21   2   2 5.09658 4.37800   2
 -20   2   2 0.38314 5.29552  -1
  20   2   1 0.38314 5.29552   2
 -19   2   2 28.0394 3.86399  -1
  19   2   1 28.0394 3.86399   2
 -18   2   2 27.9655 3.03593  -1
  18   2   1 27.9655 3.03593   2
 -17   2   2 19.0980 2.22442  -1
  17   2   1 19.0980 2.22442   2
 -16   2   2 29.1622 1.88449  -1
  16   2   1 29.1622 1.88449   2
 -15   2   2 75.2273 2.18914  -1
  15   2   1 75.2273 2.18914   2
 -14   2   2 1.71118 1.46845  -1
  14   2   1 1.71118 1.46845   2
 -13   2   2 80.9019 1.79228  -1
  13   2   1 80.9019 1.79228   2
 -12   2   2 13.0472 1.49683  -1
  12   2   1 13.0472 1.49683   2
 -11   2   2 199.809 3.30005  -1
  11   2   1 199.809 3.30005   2
 -10   2   2 33.3835 2.42012  -1
  10   2   1 33.3835 2.42012   2
  -9   2   2 236.473 6.55701  -1
   9   2   1 236.473 6.55701   2
  -7   2   2 241.331 6.45786  -1
   7   2   2 241.331 6.45786   2
  -5   2   2 2.45387 1.56559  -1
   5   2   2 2.45387 1.56559   2
  -4   2   2 80.6134 2.88653  -1
   4   2   2 80.6134 2.88653   2
  -2   2   2 17.4174 0.52082  -1
   2   2   2 17.4174 0.52082   2
  -1   2   2 459.166 5.85897  -1
   1   2   2 459.166 5.85897   2
   0   2   2 29.1011 0.37689  -1
   0   2   2 29.1011 0.37689   2
   1   2   2 459.011 6.43486  -1
  -1   2   2 459.011 6.43486   2
   2   2   2 17.2801 0.49816  -1
  -2   2   2 17.2801 0.49816   2
   3   2   2 54.9660 0.70632   2
   3   2   2 56.4231 1.92952  -1
  -3   2   2 56.4231 1.92952   2
   4   2   2 75.6051 2.38762  -1
  -4   2   2 75.6051 2.38762   2
   5   2   2 4.80313 1.30260  -1
  -5   2   2 4.80313 1.30260   2
   6   2   2 45.1453 0.72621   2
   6   2   2 211.566 5.86282  -1
  -6   2   2 211.566 5.86282   2
   7   2   2 246.316 6.86340  -1
  -7   2   2 246.316 6.86340   2
   8   2   2 2.22450 0.35933   2
   9   2   2 40.3048 0.80336   2
   9   2   2 135.386 4.51943  -1
  -9   2   3 135.386 4.51943   2
  10   2   2 293.165 8.32158  -1
 -10   2   3 293.165 8.32158   2
  11   2   2 147.773 3.67059  -1
 -11   2   3 147.773 3.67059   2
  12   2   2 37.4127 1.99588  -1
 -12   2   3 37.4127 1.99588   2
  13   2   2 23.5231 1.34675  -1
 -13   2   3 23.5231 1.34675   2
  14   2   2 26.3489 1.38090  -1
 -14   2   3 26.3489 1.38090   2
  15   2   2 34.6441 1.47550  -1
 -15   2   3 34.6441 1.47550   2
  16   2   2 16.5896 1.44796  -1
 -16   2   3 16.5896 1.44796   2
  17   2   2 9.31623 2.15533  -1
 -17   2   3 9.31623 2.15533   2
  18   2   2 7.51287 3.46726  -1
 -18   2   3 7.51287 3.46726   2
  19   2   2 35.9451 5.29441  -1
 -19   2   3 35.9451 5.29441   2
 -21   3   2 7.59586 8.85152  -1
  21   3   1 7.59586 8.85152   2
 -21   3   2 12.0721 3.31254   2
 -20   3   2 13.9284 5.41448  -1
  20   3   1 13.9284 5.41448   2
 -19   3   2 32.1752 4.03833  -1
  19   3   1 32.1752 4.03833   2
 -18   3   2 6.09235 2.86509  -1
  18   3   1 6.09235 2.86509   2
 -17   3   2 33.8737 2.34628  -1
  17   3   1 33.8737 2.34628   2
 -16   3   2 16.7416 1.80509  -1
  16   3   1 16.7416 1.80509   2
 -15   3   2 70.8284 1.86764  -1
  15   3   1 70.8284 1.86764   2
 -14   3   2 15.3176 1.56022  -1
  14   3   1 15.3176 1.56022   2
 -13   3   2 201.126 3.10797  -1
  13   3   1 201.126 3.10797   2
 -12   3   2 34.9804 1.64143  -1
  12   3   1 34.9804 1.64143   2
 -11   3   2 79.4916 2.15128  -1
  11   3   1 79.4916 2.15128   2
 -10   3   2 51.1733 2.10021  -1
  10   3   1 51.1733 2.10021   2
  -9   3   2 139.088 1.69739   2
  -8   3   2 9.98593 0.53107   2
  -7   3   2 314.983 3.30817   2
  -6   3   2 95.7140 1.16547   2
  -6   3   2 101.379 3.81834  -1
   6   3   2 101.379 3.81834   2
  -3   3   2 14.9150 0.53930  -1
   3   3   2 14.9150 0.53930   2
  -2   3   2 491.277 10.4178  -1
   2   3   2 491.277 10.4178   2
  -1   3   2 786.192 9.97726  -1
   1   3   2 786.192 9.97726   2
   0   3   2 6.95943 0.25618  -1
   0   3   2 6.95943 0.25618   2
   1   3   2 772.979 9.09385  -1
  -1   3   2 772.979 9.09385   2
   2   3   2 520.009 10.5940  -1
  -2   3   2 520.009 10.5940   2
   3   3   2 14.9918 0.61567  -1
  -3   3   2 14.9918 0.61567   2
   4   3   2 83.7246 1.03753   2
   4   3   2 116.561 3.45966  -1
  -4   3   2 116.561 3.45966   2
   5   3   2 1140.98 12.0953   2
   5   3   2 2131.69 54.1004  -1
  -5   3   2 2131.69 54.1004   2
   7   3   2 212.147 2.29856   2
   8   3   2 64.6535 0.96473   2
  10   3   2 49.8249 3.12343  -1
 -10   3   3 49.8249 3.12343   2
  11   3   2 5.96372 2.56686  -1
 -11   3   3 5.96372 2.56686   2
  12   3   2 20.1565 1.71275  -1
 -12   3   3 20.1565 1.71275   2
  13   3   2 106.619 1.86863  -1
 -13   3   3 106.619 1.86863   2
  14   3   2 75.5602 1.75561  -1
 -14   3   3 75.5602 1.75561   2
  15   3   2 48.1199 1.67089  -1
 -15   3   3 48.1199 1.67089   2
  16   3   2 3.89668 1.75745  -1
 -16   3   3 3.89668 1.75745   2
  17   3   2 30.2489 2.30337  -1
 -17   3   3 30.2489 2.30337   2
  18   3   2 7.25367 2.87066  -1
 -18   3   3 7.25367 2.87066   2
  19   3   2 24.4372 4.27237  -1
 -19   3   3 24.4372 4.27237   2
  20   3   2 44.6517 8.48714  -1
 -20   3   3 44.6517 8.48714   2
 -20   4   2 -3.9227 5.45677  -1
  20   4   1 -3.9227 5.45677   2
 -19   4   2 5.27945 3.50507  -1
  19   4   1 5.27945 3.50507   2
 -18   4   2 7.07660 2.94580  -1
  18   4   1 7.07660 2.94580   2
 -17   4   2 31.6468 2.66268  -1
  17   4   1 31.6468 2.66268   2
 -16   4   2 30.9317 2.21879  -1
  16   4   1 30.9317 2.21879   2
 -15   4   2 22.1254 1.58435  -1
  15   4   1 22.1254 1.58435   2
 -14   4   2 15.2163 1.56010  -1
  14   4   1 15.2163 1.56010   2
 -13   4   2 340.994 4.63290  -1
  13   4   1 340.994 4.63290   2
 -12   4   2 77.5315 2.23348  -1
  12   4   1 77.5315 2.23348   2
 -11   4   2 105.954 3.03243  -1
  11   4   1 105.954 3.03243   2
 -10   4   2 14.7471 1.77742  -1
  10   4   1 14.7471 1.77742   2
  -9   4   2 180.892 6.38888  -1
   9   4   1 180.892 6.38888   2
  -8   4   2 0.74591 0.37020   2
  -7   4   2 471.020 4.84682   2
  -7   4   2 882.892 25.7834  -1
   7   4   2 882.892 25.7834   2
  -6   4   2 9.90224 0.54633   2
  -5   4   2 2.60939 0.27761   2
  -4   4   2 4.92034 1.04094  -1
   4   4   2 4.92034 1.04094   2
  -3   4   2 2066.53 59.2573  -1
   3   4   2 2066.53 59.2573   2
  -2   4   2 33.6457 1.01578  -1
   2   4   2 33.6457 1.01578   2
  -1   4   2 277.349 3.02800  -1
   1   4   2 277.349 3.02800   2
   0   4   2 443.782 4.48159  -1
   0   4   2 443.782 4.48159   2
   1   4   2 269.485 2.94776  -1
  -1   4   2 269.485 2.94776   2
   2   4   2 32.7463 1.03065  -1
  -2   4   2 32.7463 1.03065   2
   3   4   2 2093.04 42.1698  -1
  -3   4   2 2093.04 42.1698   2
   4   4   2 7.91523 1.18941  -1
  -4   4   2 7.91523 1.18941   2
   5   4   2 2.37572 0.23988   2
   6   4   2 112.821 1.41164   2
   8   4   2 15.4869 0.59652   2
   9   4   2 18.7361 2.44025  -1
  -9   4   3 18.7361 2.44025   2
  10   4   2 64.3822 3.30627  -1
 -10   4   3 64.3822 3.30627   2
  11   4   2 2.56891 2.62131  -1
 -11   4   3 2.56891 2.62131   2
  12   4   2 200.881 3.91267  -1
 -12   4   3 200.881 3.91267   2
  13   4   2 196.509 2.78567  -1
 -13   4   3 196.509 2.78567   2
  14   4   2 10.3546 1.54885  -1
 -14   4   3 10.3546 1.54885   2
  15   4   2 13.1574 1.48168  -1
 -15   4   3 13.1574 1.48168   2
  16   4   2 74.2591 2.26374  -1
 -16   4   3 74.2591 2.26374   2
  17   4   2 23.7387 2.60567  -1
 -17   4   3 23.7387 2.60567   2
  18   4   2 16.6567 3.00771  -1
 -18   4   3 16.6567 3.00771   2
  19   4   2 4.53220 4.21565  -1
 -19   4   3 4.53220 4.21565   2
  20   4   2 2.40555 6.06028  -1
 -20   4   3 2.40555 6.06028   2
 -20   5   2 22.5307 5.67324  -1
  20   5   1 22.5307 5.67324   2
 -19   5   2 22.8097 3.63245  -1
  19   5   1 22.8097 3.63245   2
 -18   5   2 14.2996 3.00429  -1
  18   5   1 14.2996 3.00429   2
 -17   5   2 2.35210 2.43577  -1
  17   5   1 2.35210 2.43577   2
 -16   5   2 18.4412 2.04864  -1
  16   5   1 18.4412 2.04864   2
 -15   5   2 93.8026 2.32123  -1
  15   5   1 93.8026 2.32123   2
 -14   5   2 8.34884 1.59014  -1
  14   5   1 8.34884 1.59014   2
 -13   5   2 170.556 2.86731  -1
  13   5   1 170.556 2.86731   2
 -12   5   2 59.1585 2.13546  -1
  12   5   1 59.1585 2.13546   2
 -11   5   2 320.098 6.75752  -1
  11   5   1 320.098 6.75752   2
 -10   5   2 60.7460 3.67046  -1
  10   5   1 60.7460 3.67046   2
  -9   5   2 60.5612 1.03054   2
  -9   5   2 178.446 6.45899  -1
   9   5   1 178.446 6.45899   2
  -8   5   2 34.3516 0.77135   2
  -7   5   2 43.9872 0.78240   2
  -6   5   2 0.78952 0.32076   2
  -5   5   2 238.311 5.40244  -1
   5   5   2 238.311 5.40244   2
  -4   5   2 43.5128 2.25606  -1
   4   5   2 43.5128 2.25606   2
  -3   5   2 124.862 2.98983  -1
   3   5   2 124.862 2.98983   2
  -2   5   2 6.40111 0.81554  -1
   2   5   2 6.40111 0.81554   2
  -1   5   2 241.992 2.68978  -1
   1   5   2 241.992 2.68978   2
   0   5   2 2.58858 0.26555  -1
   0   5   2 2.58858 0.26555   2
   1   5   2 236.336 2.88809  -1
  -1   5   2 236.336 2.88809   2
   2   5   2 7.85847 0.78949  -1
  -2   5   2 7.85847 0.78949   2
   3   5   2 127.534 2.85169  -1
  -3   5   2 127.534 2.85169   2
   4   5   2 47.4145 1.03910  -1
  -4   5   2 47.4145 1.03910   2
   5   5   2 227.428 7.00148  -1
  -5   5   2 227.428 7.00148   2
   6   5   2 20.4936 0.67575   2
   7   5   2 57.3546 0.90472   2
   8   5   2 21.1434 0.62726   2
  10   5   2 43.5292 3.14198  -1
 -10   5   3 43.5292 3.14198   2
  11   5   2 143.268 3.75510  -1
 -11   5   3 143.268 3.75510   2
  12   5   2 28.9536 1.80008  -1
 -12   5   3 28.9536 1.80008   2
  13   5   2 114.167 2.24988  -1
 -13   5   3 114.167 2.24988   2
  14   5   2 28.1030 1.64840  -1
 -14   5   3 28.1030 1.64840   2
  15   5   2 14.8594 1.77727  -1
 -15   5   3 14.8594 1.77727   2
  16   5   2 10.9009 1.82339  -1
 -16   5   3 10.9009 1.82339   2
  17   5   2 4.77064 2.54119  -1
 -17   5   3 4.77064 2.54119   2
  18   5   2 8.37174 3.05792  -1
 -18   5   3 8.37174 3.05792   2
  19   5   2 17.4922 4.41612  -1
 -19   5   3 17.4922 4.41612   2
  20   5   2 17.6762 6.24269  -1
 -20   5   3 17.6762 6.24269   2
 -20   6   2 11.0744 5.61890  -1
  20   6   1 11.0744 5.61890   2
 -19   6   2 5.88501 4.05525  -1
  19   6   1 5.88501 4.05525   2
 -18   6   2 -0.0155 2.90894  -1
  18   6   1 -0.0155 2.90894   2
 -17   6   2 66.5754 2.93659  -1
  17   6   1 66.5754 2.93659   2
 -16   6   2 4.59899 1.62570  -1
  16   6   1 4.59899 1.62570   2
 -15   6   2 18.1982 1.75488  -1
  15   6   1 18.1982 1.75488   2
 -14   6   2 19.1128 1.79469  -1
  14   6   1 19.1128 1.79469   2
 -13   6   2 466.110 6.59202  -1
  13   6   1 466.110 6.59202   2
 -12   6   2 48.2748 2.10732  -1
  12   6   1 48.2748 2.10732   2
 -11   6   2 12.8945 3.34012  -1
  11   6   1 12.8945 3.34012   2
 -10   6   2 8.76699 3.31263  -1
  10   6   1 8.76699 3.31263   2
  -9   6   2 210.681 7.27742  -1
   9   6   1 210.681 7.27742   2
  -8   6   2 0.49552 0.39294   2
  -7   6   2 16.3100 0.63476   2
  -6   6   2 12.5957 1.56165  -1
   6   6   2 12.5957 1.56165   2
  -5   6   2 331.155 10.2096  -1
   5   6   2 331.155 10.2096   2
  -4   6   2 145.912 3.50390  -1
   4   6   2 145.912 3.50390   2
  -3   6   2 103.889 2.69037  -1
   3   6   2 103.889 2.69037   2
  -2   6   2 23.8289 0.93098  -1
   2   6   2 23.8289 0.93098   2
  -1   6   2 37.4874 0.68930  -1
   1   6   2 37.4874 0.68930   2
   0   6   2 0.00989 0.27775  -1
   0   6   2 0.00989 0.27775   2
   1   6   2 37.1720 0.67957  -1
  -1   6   2 37.1720 0.67957   2
   2   6   2 24.0241 1.10574  -1
  -2   6   2 24.0241 1.10574   2
   3   6   2 103.847 2.46919  -1
  -3   6   2 103.847 2.46919   2
   4   6   2 153.910 3.42039  -1
  -4   6   2 153.910 3.42039   2
   5   6   2 334.265 10.0837  -1
  -5   6   2 334.265 10.0837   2
   6   6   2 14.6588 1.13483  -1
  -6   6   2 14.6588 1.13483   2
   7   6   2 14.2531 0.74475   2
   8   6   2 39.4293 0.91104   2
   9   6   2 251.883 8.31635  -1
  -9   6   3 251.883 8.31635   2
  10   6   2 67.8935 3.54840  -1
 -10   6   3 67.8935 3.54840   2
  11   6   2 2.72022 2.12643  -1
 -11   6   3 2.72022 2.12643   2
  12   6   2 7.14468 1.73511  -1
 -12   6   3 7.14468 1.73511   2
  13   6   2 281.688 3.92290  -1
 -13   6   3 281.688 3.92290   2
  14   6   2 15.8343 1.60609  -1
 -14   6   3 15.8343 1.60609   2
  15   6   2 11.0453 1.72722  -1
 -15   6   3 11.0453 1.72722   2
  16   6   2 1.80713 2.15363  -1
 -16   6   3 1.80713 2.15363   2
  17   6   2 43.5810 2.78606  -1
 -17   6   3 43.5810 2.78606   2
  18   6   2 19.7186 3.27321  -1
 -18   6   3 19.7186 3.27321   2
  19   6   2 21.5731 3.75222  -1
 -19   6   3 21.5731 3.75222   2
  20   6   2 5.36371 6.23140  -1
 -20   6   3 5.36371 6.23140   2
 -20   7   2 -2.9941 5.56769  -1
  20   7   1 -2.9941 5.56769   2
 -19   7   2 18.5455 3.69844  -1
  19   7   1 18.5455 3.69844   2
 -18   7   2 12.4217 3.10900  -1
  18   7   1 12.4217 3.10900   2
 -17   7   2 6.27959 2.49730  -1
  17   7   1 6.27959 2.49730   2
 -16   7   2 4.57191 1.65329  -1
  16   7   1 4.57191 1.65329   2
 -15   7   2 47.7351 2.00262  -1
  15   7   1 47.7351 2.00262   2
 -14   7   2 28.7344 1.90101  -1
  14   7   1 28.7344 1.90101   2
 -13   7   2 11.5821 1.88064  -1
  13   7   1 11.5821 1.88064   2
 -12   7   2 56.4937 2.53734  -1
  12   7   1 56.4937 2.53734   2
 -11   7   2 240.063 4.99423  -1
  11   7   1 240.063 4.99423   2
 -10   7   2 26.1112 2.36302  -1
  10   7   1 26.1112 2.36302   2
  -8   7   2 5.80936 0.55303   2
  -7   7   2 57.1282 3.51041  -1
   7   7   2 57.1282 3.51041   2
  -6   7   2 4.19280 1.46473  -1
   6   7   2 4.19280 1.46473   2
  -5   7   2 849.773 18.0451  -1
   5   7   2 849.773 18.0451   2
  -4   7   2 35.7809 1.63887  -1
   4   7   2 35.7809 1.63887   2
  -3   7   2 172.072 4.12814  -1
   3   7   2 172.072 4.12814   2
  -2   7   2 30.5090 1.11542  -1
   2   7   2 30.5090 1.11542   2
  -1   7   2 1279.62 12.7784  -1
   1   7   2 1279.62 12.7784   2
   0   7   2 5.86436 0.42667  -1
   0   7   2 5.86436 0.42667   2
   1   7   2 1280.74 12.7876  -1
  -1   7   2 1280.74 12.7876   2
   2   7   2 30.6453 1.13070  -1
  -2   7   2 30.6453 1.13070   2
   3   7   2 168.815 3.81046  -1
  -3   7   2 168.815 3.81046   2
   4   7   2 38.3456 1.44286  -1
  -4   7   2 38.3456 1.44286   2
   5   7   2 860.646 17.5432  -1
  -5   7   2 860.646 17.5432   2
   6   7   2 2.77544 2.17918  -1
  -6   7   2 2.77544 2.17918   2
   7   7   2 58.6090 2.05200  -1
  -7   7   2 58.6090 2.05200   2
   8   7   2 184.041 2.48685   2
   9   7   2 2.66986 0.55459   2
  10   7   2 19.2760 3.50453  -1
 -10   7   3 19.2760 3.50453   2
  11   7   2 105.627 3.33543  -1
 -11   7   3 105.627 3.33543   2
  12   7   2 0.93269 1.93274  -1
 -12   7   3 0.93269 1.93274   2
  13   7   2 22.1176 1.68127  -1
 -13   7   3 22.1176 1.68127   2
  14   7   2 10.0569 1.62273  -1
 -14   7   3 10.0569 1.62273   2
  15   7   2 19.3994 1.83977  -1
 -15   7   3 19.3994 1.83977   2
  16   7   2 28.9429 2.38562  -1
 -16   7   3 28.9429 2.38562   2
  17   7   2 5.40451 2.75159  -1
 -17   7   3 5.40451 2.75159   2
  18   7   2 19.1885 3.24990  -1
 -18   7   3 19.1885 3.24990   2
  19   7   2 29.2261 3.88565  -1
 -19   7   3 29.2261 3.88565   2
  20   7   2 14.1583 5.16624  -1
 -20   7   3 14.1583 5.16624   2
 -19   8   2 4.62522 3.77294  -1
  19   8   1 4.62522 3.77294   2
 -18   8   2 17.4496 3.26431  -1
  18   8   1 17.4496 3.26431   2
 -17   8   2 52.4153 2.52810  -1
  17   8   1 52.4153 2.52810   2
 -16   8   2 9.13339 1.77490  -1
  16   8   1 9.13339 1.77490   2
 -15   8   2 31.7492 1.90663  -1
  15   8   1 31.7492 1.90663   2
 -14   8   2 23.5393 1.92533  -1
  14   8   1 23.5393 1.92533   2
 -13   8   2 82.6607 2.40671  -1
  13   8   1 82.6607 2.40671   2
 -12   8   2 68.7757 2.80180  -1
  12   8   1 68.7757 2.80180   2
 -11   8   2 80.3190 3.50804  -1
  11   8   1 80.3190 3.50804   2
 -10   8   2 5.12513 3.48265  -1
  10   8   1 5.12513 3.48265   2
  -9   8   2 146.837 2.42957   2
  -8   8   2 13.1356 1.01517   2
  -7   8   2 560.796 12.1856  -1
   7   8   2 560.796 12.1856   2
  -6   8   2 107.337 3.11562  -1
   6   8   2 107.337 3.11562   2
  -5   8   2 9.03286 1.52794  -1
   5   8   2 9.03286 1.52794   2
  -4   8   2 93.8358 2.76372  -1
   4   8   2 93.8358 2.76372   2
  -3   8   2 276.401 5.12775  -1
   3   8   2 276.401 5.12775   2
  -2   8   2 92.8363 1.47565  -1
   2   8   2 92.8363 1.47565   2
  -1   8   2 1365.20 13.6430  -1
   1   8   2 1365.20 13.6430   2
   0   8   2 28.3843 0.66137  -1
   0   8   2 28.3843 0.66137   2
   1   8   2 1348.53 13.4792  -1
  -1   8   2 1348.53 13.4792   2
   2   8   2 89.3517 1.56951  -1
  -2   8   2 89.3517 1.56951   2
   3   8   2 271.069 4.86530  -1
  -3   8   2 271.069 4.86530   2
   4   8   2 94.7774 2.48579  -1
  -4   8   2 94.7774 2.48579   2
   5   8   2 10.8110 2.25431  -1
  -5   8   2 10.8110 2.25431   2
   6   8   2 116.454 4.59857  -1
  -6   8   2 116.454 4.59857   2
   7   8   2 587.419 17.5318  -1
  -7   8   2 587.419 17.5318   2
   8   8   2 0.07156 0.61873   2
   9   8   2 71.8480 1.57357   2
  10   8   2 104.695 4.90020  -1
 -10   8   3 104.695 4.90020   2
  11   8   2 40.7805 2.74406  -1
 -11   8   3 40.7805 2.74406   2
  12   8   2 1.35515 1.84571  -1
 -12   8   3 1.35515 1.84571   2
  13   8   2 17.5078 1.72610  -1
 -13   8   3 17.5078 1.72610   2
  14   8   2 1.84838 1.89971  -1
 -14   8   3 1.84838 1.89971   2
  15   8   2 55.6748 2.49146  -1
 -15   8   3 55.6748 2.49146   2
  16   8   2 32.8504 2.40644  -1
 -16   8   3 32.8504 2.40644   2
  17   8   2 42.8009 3.00743  -1
 -17   8   3 42.8009 3.00743   2
  18   8   2 8.49132 3.32715  -1
 -18   8   3 8.49132 3.32715   2
  19   8   2 -1.1855 3.86294  -1
 -19   8   3 -1.1855 3.86294   2
 -19   9   2 18.6631 3.91564  -1
  19   9   1 18.6631 3.91564   2
 -18   9   2 9.86879 3.18490  -1
  18   9   1 9.86879 3.18490   2
 -17   9   2 11.2442 2.44756  -1
  17   9   1 11.2442 2.44756   2
 -16   9   2 4.38636 1.79307  -1
  16   9   1 4.38636 1.79307   2
 -15   9   2 24.2741 2.00465  -1
  15   9   1 24.2741 2.00465   2
 -14   9   2 3.70679 1.94743  -1
  14   9   1 3.70679 1.94743   2
 -13   9   2 10.5240 1.96765  -1
  13   9   1 10.5240 1.96765   2
 -12   9   2 10.5096 2.43725  -1
  12   9   1 10.5096 2.43725   2
 -11   9   2 303.211 7.42554  -1
  11   9   1 303.211 7.42554   2
 -10   9   2 0.02255 0.85568   2
  -9   9   2 83.0140 1.79503   2
  -8   9   2 18.9500 2.83907  -1
   8   9   2 18.9500 2.83907   2
  -8   9   2 2.94814 0.75470   2
  -7   9   2 31.3067 1.09836   2
  -6   9   2 22.9232 3.06426  -1
   6   9   2 22.9232 3.06426   2
  -5   9   2 741.177 22.0580  -1
   5   9   2 741.177 22.0580   2
  -4   9   2 66.8110 3.73343  -1
   4   9   2 66.8110 3.73343   2
  -3   9   2 51.4760 1.56057  -1
   3   9   2 51.4760 1.56057   2
  -2   9   2 160.639 2.05729  -1
   2   9   2 160.639 2.05729   2
  -1   9   2 897.663 9.07550  -1
   1   9   2 897.663 9.07550   2
   0   9   2 34.0066 0.76752  -1
   0   9   2 34.0066 0.76752   2
   1   9   2 893.787 9.03705  -1
  -1   9   2 893.787 9.03705   2
   2   9   2 158.072 2.06714  -1
  -2   9   2 158.072 2.06714   2
   3   9   2 49.0392 1.83730  -1
  -3   9   2 49.0392 1.83730   2
   4   9   2 68.6363 2.14307  -1
  -4   9   2 68.6363 2.14307   2
   5   9   2 731.888 15.0464  -1
  -5   9   2 731.888 15.0464   2
   6   9   2 27.7384 2.75903  -1
  -6   9   2 27.7384 2.75903   2
   7   9   2 74.5807 1.32024   2
  10   9   2 21.7472 1.61777   2
  11   9   2 171.737 3.90707  -1
 -11   9   3 171.737 3.90707   2
  12   9   2 73.7926 2.44465  -1
 -12   9   3 73.7926 2.44465   2
  13   9   2 18.3580 1.80703  -1
 -13   9   3 18.3580 1.80703   2
  14   9   2 9.00359 2.30908  -1
 -14   9   3 9.00359 2.30908   2
  15   9   2 15.3980 2.31749  -1
 -15   9   3 15.3980 2.31749   2
  16   9   2 3.94974 2.31456  -1
 -16   9   3 3.94974 2.31456   2
  17   9   2 11.7948 2.95949  -1
 -17   9   3 11.7948 2.95949   2
  18   9   2 13.3019 3.38022  -1
 -18   9   3 13.3019 3.38022   2
  19   9   2 6.79259 3.94422  -1
 -19   9   3 6.79259 3.94422   2
 -19  10   2 3.47945 3.91903   2
 -18  10   2 1.20772 3.38110  -1
  18  10   1 1.20772 3.38110   2
 -17  10   2 15.5366 2.51429  -1
  17  10   1 15.5366 2.51429   2
 -16  10   2 1.03969 1.84965  -1
  16  10   1 1.03969 1.84965   2
 -15  10   2 17.0822 1.99928  -1
  15  10   1 17.0822 1.99928   2
 -14  10   2 8.22018 2.01227  -1
  14  10   1 8.22018 2.01227   2
 -13  10   2 15.8161 2.10301  -1
  13  10   1 15.8161 2.10301   2
 -12  10   2 6.80697 2.19011  -1
  12  10   1 6.80697 2.19011   2
 -11  10   2 120.845 6.44245  -1
  11  10   1 120.845 6.44245   2
 -10  10   2 3.74312 0.93365   2
  -9  10   2 103.781 5.42533  -1
   9  10   1 103.781 5.42533   2
  -7  10   2 27.3446 1.11295   2
  -6  10   2 39.7562 3.59916  -1
   6  10   2 39.7562 3.59916   2
  -5  10   2 79.0234 4.23884  -1
   5  10   2 79.0234 4.23884   2
  -4  10   2 62.1914 2.72384  -1
   4  10   2 62.1914 2.72384   2
  -3  10   2 1.08689 1.00290  -1
   3  10   2 1.08689 1.00290   2
  -2  10   2 110.860 1.77614  -1
   2  10   2 110.860 1.77614   2
  -1  10   2 16.9842 0.82073  -1
   1  10   2 16.9842 0.82073   2
   0  10   2 4.50257 0.52912  -1
   0  10   2 4.50257 0.52912   2
   1  10   2 17.3920 0.80818  -1
  -1  10   2 17.3920 0.80818   2
   2  10   2 107.965 1.65777  -1
  -2  10   2 107.965 1.65777   2
   3  10   2 0.51300 1.28654  -1
  -3  10   2 0.51300 1.28654   2
   4  10   2 58.1054 2.10265  -1
  -4  10   2 58.1054 2.10265   2
   5  10   2 72.3858 3.93706  -1
  -5  10   2 72.3858 3.93706   2
   6  10   2 37.8052 3.34934  -1
  -6  10   2 37.8052 3.34934   2
   7  10   2 26.5915 1.01908   2
   8  10   2 1.78070 0.72902   2
  10  10   2 99.5031 2.44195   2
  11  10   2 70.0484 2.90522  -1
 -11  10   3 70.0484 2.90522   2
  12  10   2 10.6021 2.03247  -1
 -12  10   3 10.6021 2.03247   2
  13  10   2 23.6492 2.19666  -1
 -13  10   3 23.6492 2.19666   2
  14  10   2 26.9391 2.49252  -1
 -14  10   3 26.9391 2.49252   2
  15  10   2 5.92528 2.24797  -1
 -15  10   3 5.92528 2.24797   2
  16  10   2 10.5458 2.43648  -1
 -16  10   3 10.5458 2.43648   2
  17  10   2 6.31299 3.01239  -1
 -17  10   3 6.31299 3.01239   2
  18  10   2 8.63850 3.53245  -1
 -18  10   3 8.63850 3.53245   2
 -18  11   2 8.83151 3.51564  -1
  18  11   1 8.83151 3.51564   2
 -17  11   2 23.2604 2.66939  -1
  17  11   1 23.2604 2.66939   2
 -16  11   2 19.9893 2.06860  -1
  16  11   1 19.9893 2.06860   2
 -15  11   2 1.72304 2.05998  -1
  15  11   1 1.72304 2.05998   2
 -14  11   2 22.3631 2.16930  -1
  14  11   1 22.3631 2.16930   2
 -13  11   2 0.98860 2.11454  -1
  13  11   1 0.98860 2.11454   2
 -12  11   2 26.3271 2.44941  -1
  12  11   1 26.3271 2.44941   2
 -11  11   2 85.5431 6.00900  -1
  11  11   1 85.5431 6.00900   2
 -10  11   2 0.90869 0.93298   2
  -9  11   2 44.0945 4.77212  -1
   9  11   1 44.0945 4.77212   2
  -8  11   2 -0.1223 0.74341   2
  -7  11   2 5.84985 0.77646   2
  -6  11   2 8.03998 3.40385  -1
   6  11   2 8.03998 3.40385   2
  -5  11   2 2.72019 3.14092  -1
   5  11   2 2.72019 3.14092   2
  -4  11   2 224.367 5.65049  -1
   4  11   2 224.367 5.65049   2
  -3  11   2 108.545 2.39368  -1
   3  11   2 108.545 2.39368   2
  -2  11   2 39.3342 1.15750  -1
   2  11   2 39.3342 1.15750   2
  -1  11   2 243.376 2.77702  -1
   1  11   2 243.376 2.77702   2
   0  11   2 -0.0926 0.54078  -1
   0  11   2 -0.0926 0.54078   2
   1  11   2 235.042 2.69423  -1
  -1  11   2 235.042 2.69423   2
   2  11   2 35.7474 1.05540  -1
  -2  11   2 35.7474 1.05540   2
   3  11   2 107.373 2.25678  -1
  -3  11   2 107.373 2.25678   2
   4  11   2 219.861 7.77807  -1
  -4  11   2 219.861 7.77807   2
   5  11   2 8.72486 3.27656  -1
  -5  11   2 8.72486 3.27656   2
   6  11   2 5.58916 3.19647  -1
  -6  11   2 5.58916 3.19647   2
   7  11   2 4.69068 0.76133   2
   8  11   2 87.9216 1.93053   2
   9  11   2 11.7120 4.08653  -1
  -9  11   3 11.7120 4.08653   2
  10  11   2 5.02722 1.14504   2
  11  11   2 68.9169 3.67405  -1
 -11  11   3 68.9169 3.67405   2
  12  11   2 14.9622 2.22052  -1
 -12  11   3 14.9622 2.22052   2
  13  11   2 1.94650 2.52220  -1
 -13  11   3 1.94650 2.52220   2
  14  11   2 41.7846 2.72322  -1
 -14  11   3 41.7846 2.72322   2
  15  11   2 15.3506 2.49400  -1
 -15  11   3 15.3506 2.49400   2
  16  11   2 9.77924 2.55640  -1
 -16  11   3 9.77924 2.55640   2
  17  11   2 -0.1346 3.03363  -1
 -17  11   3 -0.1346 3.03363   2
  18  11   2 23.5207 3.78650  -1
 -18  11   3 23.5207 3.78650   2
 -17  12   2 4.04010 2.73113  -1
  17  12   1 4.04010 2.73113   2
 -16  12   2 5.12225 2.13251  -1
  16  12   1 5.12225 2.13251   2
 -15  12   2 27.2221 2.33021  -1
  15  12   1 27.2221 2.33021   2
 -14  12   2 22.8882 2.32594  -1
  14  12   1 22.8882 2.32594   2
 -13  12   2 7.42226 2.24845  -1
  13  12   1 7.42226 2.24845   2
 -12  12   2 11.1993 3.07717  -1
  12  12   1 11.1993 3.07717   2
 -11  12   2 14.8464 1.42799   2
 -11  12   2 23.6642 5.10190  -1
  11  12   1 23.6642 5.10190   2
 -10  12   2 24.5113 1.48316   2
  -9  12   2 29.9768 4.56728  -1
   9  12   1 29.9768 4.56728   2
  -8  12   2 3.68713 0.85247   2
  -7  12   2 0.37795 0.80635   2
  -6  12   2 24.2612 3.81705  -1
   6  12   2 24.2612 3.81705   2
  -5  12   2 247.194 8.81721  -1
   5  12   2 247.194 8.81721   2
  -4  12   2 86.9072 3.44437  -1
   4  12   2 86.9072 3.44437   2
  -3  12   2 156.033 2.69907  -1
   3  12   2 156.033 2.69907   2
  -2  12   2 153.999 2.23303  -1
   2  12   2 153.999 2.23303   2
  -1  12   2 3.74498 0.91278  -1
   1  12   2 3.74498 0.91278   2
   0  12   2 9.03880 0.68328  -1
   0  12   2 9.03880 0.68328   2
   1  12   2 3.85280 0.88058  -1
  -1  12   2 3.85280 0.88058   2
   2  12   2 152.743 2.19757  -1
  -2  12   2 152.743 2.19757   2
   3  12   2 150.459 2.56749  -1
  -3  12   2 150.459 2.56749   2
   4  12   2 84.9655 3.29357  -1
  -4  12   2 84.9655 3.29357   2
   5  12   2 258.054 9.00889  -1
  -5  12   2 258.054 9.00889   2
   6  12   2 22.2014 3.78443  -1
  -6  12   2 22.2014 3.78443   2
   7  12   2 5.72085 0.84563   2
   8  12   2 7.79376 0.90572   2
   9  12   2 3.91113 4.22432  -1
  -9  12   3 3.91113 4.22432   2
  10  12   2 15.8913 1.36849   2
  11  12   2 41.6760 5.68505  -1
 -11  12   3 41.6760 5.68505   2
  12  12   2 19.6481 2.92762  -1
 -12  12   3 19.6481 2.92762   2
  13  12   2 14.0618 2.75216  -1
 -13  12   3 14.0618 2.75216   2
  14  12   2 43.0774 2.88770  -1
 -14  12   3 43.0774 2.88770   2
  15  12   2 19.7014 2.63786  -1
 -15  12   3 19.7014 2.63786   2
  16  12   2 20.1878 2.71897  -1
 -16  12   3 20.1878 2.71897   2
  17  12   2 1.51419 3.13826  -1
 -17  12   3 1.51419 3.13826   2
 -17  13   2 11.3420 4.38977  -1
  17  13   1 11.3420 4.38977   2
 -16  13   2 4.19942 2.17997  -1
  16  13   1 4.19942 2.17997   2
 -15  13   2 1.32609 2.53710  -1
  15  13   1 1.32609 2.53710   2
 -14  13   2 4.78398 2.26116  -1
  14  13   1 4.78398 2.26116   2
 -13  13   2 17.0271 2.46632  -1
  13  13   1 17.0271 2.46632   2
 -12  13   2 27.0383 3.01524  -1
  12  13   1 27.0383 3.01524   2
 -11  13   2 51.3135 4.12518  -1
  11  13   1 51.3135 4.12518   2
 -10  13   2 4.08055 4.86964  -1
  10  13   1 4.08055 4.86964   2
  -9  13   2 18.4831 4.91291  -1
   9  13   1 18.4831 4.91291   2
  -8  13   2 19.2817 1.25654   2
  -7  13   2 -1.0029 0.81543   2
  -6  13   2 49.6246 4.40368  -1
   6  13   2 49.6246 4.40368   2
  -5  13   2 3.17159 2.86364  -1
   5  13   2 3.17159 2.86364   2
  -4  13   2 72.2106 3.41997  -1
   4  13   2 72.2106 3.41997   2
  -3  13   2 21.5462 1.92019  -1
   3  13   2 21.5462 1.92019   2
  -2  13   2 19.2353 1.30589  -1
   2  13   2 19.2353 1.30589   2
  -1  13   2 30.7389 1.12844  -1
   1  13   2 30.7389 1.12844   2
   0  13   2 85.7001 1.42803  -1
   0  13   2 85.7001 1.42803   2
   1  13   2 31.9808 1.21200  -1
  -1  13   2 31.9808 1.21200   2
   2  13   2 19.1610 1.28364  -1
  -2  13   2 19.1610 1.28364   2
   3  13   2 18.4586 1.72023  -1
  -3  13   2 18.4586 1.72023   2
   4  13   2 66.1498 3.29891  -1
  -4  13   2 66.1498 3.29891   2
   5  13   2 7.84505 4.00564  -1
  -5  13   2 7.84505 4.00564   2
   6  13   2 58.0573 4.38728  -1
  -6  13   2 58.0573 4.38728   2
   7  13   2 0.30238 0.83219   2
   8  13   2 15.4088 1.10746   2
   9  13   2 32.2833 4.80514  -1
  -9  13   3 32.2833 4.80514   2
  10  13   2 -0.5169 4.73201  -1
 -10  13   3 -0.5169 4.73201   2
  12  13   2 52.2931 3.58898  -1
 -12  13   3 52.2931 3.58898   2
  13  13   2 24.1847 2.98116  -1
 -13  13   3 24.1847 2.98116   2
  14  13   2 8.20265 2.83777  -1
 -14  13   3 8.20265 2.83777   2
  15  13   2 15.3413 2.63750  -1
 -15  13   3 15.3413 2.63750   2
  16  13   2 10.0364 2.94196  -1
 -16  13   3 10.0364 2.94196   2
  17  13   2 16.4697 4.83070  -1
 -17  13   3 16.4697 4.83070   2
 -16  14   2 1.22781 2.33735  -1
  16  14   1 1.22781 2.33735   2
 -15  14   2 28.9252 2.61018  -1
  15  14   1 28.9252 2.61018   2
 -14  14   2 3.30177 2.47161  -1
  14  14   1 3.30177 2.47161   2
 -13  14   2 19.6358 2.61696  -1
  13  14   1 19.6358 2.61696   2
 -12  14   2 -0.6014 3.00579  -1
  12  14   1 -0.6014 3.00579   2
 -11  14   2 33.1576 4.26028  -1
  11  14   1 33.1576 4.26028   2
 -10  14   2 22.3848 5.35283  -1
  10  14   1 22.3848 5.35283   2
  -9  14   2 60.0389 5.57336  -1
   9  14   1 60.0389 5.57336   2
  -8  14   2 16.4561 1.19645   2
  -6  14   2 31.0488 4.37654  -1
   6  14   2 31.0488 4.37654   2
  -5  14   2 22.4548 3.29374  -1
   5  14   2 22.4548 3.29374   2
  -4  14   2 33.8868 3.26598  -1
   4  14   2 33.8868 3.26598   2
  -3  14   2 30.1178 2.42805  -1
   3  14   2 30.1178 2.42805   2
  -2  14   2 136.607 2.43067  -1
   2  14   2 136.607 2.43067   2
  -1  14   2 12.4969 1.33621  -1
   1  14   2 12.4969 1.33621   2
   0  14   2 5.30373 0.83084  -1
   0  14   2 5.30373 0.83084   2
   1  14   2 14.7945 1.24418  -1
  -1  14   2 14.7945 1.24418   2
   2  14   2 131.701 2.40563  -1
  -2  14   2 131.701 2.40563   2
   3  14   2 30.7598 1.91424  -1
  -3  14   2 30.7598 1.91424   2
   4  14   2 32.9727 2.58446  -1
  -4  14   2 32.9727 2.58446   2
   5  14   2 20.1566 4.61319  -1
  -5  14   2 20.1566 4.61319   2
   6  14   2 36.1391 4.54365  -1
  -6  14   2 36.1391 4.54365   2
   7  14   2 33.8007 1.49394   2
   7  14   2 50.0746 5.04665  -1
  -7  14   2 50.0746 5.04665   2
   8  14   2 50.9025 1.87530   2
   9  14   2 15.7505 5.05777  -1
  -9  14   3 15.7505 5.05777   2
  10  14   2 19.3411 5.35813  -1
 -10  14   3 19.3411 5.35813   2
  11  14   2 45.9505 6.49900  -1
 -11  14   3 45.9505 6.49900   2
  12  14   2 55.9361 3.75587  -1
 -12  14   3 55.9361 3.75587   2
  13  14   2 6.90557 3.06079  -1
 -13  14   3 6.90557 3.06079   2
  14  14   2 14.7909 3.05732  -1
 -14  14   3 14.7909 3.05732   2
  15  14   2 25.1935 2.86358  -1
 -15  14   3 25.1935 2.86358   2
  16  14   2 8.08392 2.98805  -1
 -16  14   3 8.08392 2.98805   2
 -15  15   2 7.24057 2.63003  -1
  15  15   1 7.24057 2.63003   2
 -14  15   2 13.9895 2.67093  -1
  14  15   1 13.9895 2.67093   2
 -13  15   2 30.4734 3.35105  -1
  13  15   1 30.4734 3.35105   2
 -12  15   2 6.56581 3.22317  -1
  12  15   1 6.56581 3.22317   2
 -11  15   2 30.6080 4.54219  -1
  11  15   1 30.6080 4.54219   2
 -10  15   2 23.9560 5.85990  -1
  10  15   1 23.9560 5.85990   2
  -9  15   2 44.3923 5.80889  -1
   9  15   1 44.3923 5.80889   2
  -7  15   2 19.8236 1.33474   2
  -7  15   2 55.2149 5.64436  -1
   7  15   2 55.2149 5.64436   2
  -6  15   2 18.8317 4.89318  -1
   6  15   2 18.8317 4.89318   2
  -5  15   2 230.089 6.52175  -1
   5  15   2 230.089 6.52175   2
  -4  15   2 50.3113 2.92349  -1
   4  15   2 50.3113 2.92349   2
  -3  15   2 11.8917 1.91446  -1
   3  15   2 11.8917 1.91446   2
  -2  15   2 7.39606 1.74013  -1
   2  15   2 7.39606 1.74013   2
  -1  15   2 106.497 2.29468  -1
   1  15   2 106.497 2.29468   2
   0  15   2 4.39100 0.98728  -1
   0  15   2 4.39100 0.98728   2
   1  15   2 105.429 2.13058  -1
  -1  15   2 105.429 2.13058   2
   2  15   2 5.52658 1.59550  -1
  -2  15   2 5.52658 1.59550   2
   3  15   2 11.2303 1.94952  -1
  -3  15   2 11.2303 1.94952   2
   4  15   2 51.5076 2.57691  -1
  -4  15   2 51.5076 2.57691   2
   5  15   2 236.157 9.20833  -1
  -5  15   2 236.157 9.20833   2
   6  15   2 5.01150 4.84525  -1
  -6  15   2 5.01150 4.84525   2
   8  15   2 52.9441 2.02452   2
   8  15   2 70.5779 5.93290  -1
  -8  15   3 70.5779 5.93290   2
   9  15   2 29.3450 5.53972  -1
  -9  15   3 29.3450 5.53972   2
  11  15   2 34.2746 6.73777  -1
 -11  15   3 34.2746 6.73777   2
  12  15   2 14.5712 3.70744  -1
 -12  15   3 14.5712 3.70744   2
  13  15   2 6.40543 3.25322  -1
 -13  15   3 6.40543 3.25322   2
  14  15   2 33.4171 3.32500  -1
 -14  15   3 33.4171 3.32500   2
  15  15   2 -1.8248 2.89986  -1
 -15  15   3 -1.8248 2.89986   2
 -14  16   2 4.27769 2.84164  -1
  14  16   1 4.27769 2.84164   2
 -13  16   2 21.2793 3.43517  -1
  13  16   1 21.2793 3.43517   2
 -12  16   2 12.8454 3.49029  -1
  12  16   1 12.8454 3.49029   2
 -11  16   2 18.8009 3.77596  -1
  11  16   1 18.8009 3.77596   2
 -10  16   2 12.9962 6.21839  -1
  10  16   1 12.9962 6.21839   2
  -9  16   2 63.7495 6.55818  -1
   9  16   1 63.7495 6.55818   2
  -8  16   2 11.4786 5.99308  -1
   8  16   1 11.4786 5.99308   2
  -7  16   2 9.50449 1.15635   2
  -7  16   2 10.9794 5.52012  -1
   7  16   2 10.9794 5.52012   2
  -6  16   2 23.7485 5.24433  -1
   6  16   2 23.7485 5.24433   2
  -5  16   2 2.19871 3.66256  -1
   5  16   2 2.19871 3.66256   2
  -4  16   2 5.02633 2.76234  -1
   4  16   2 5.02633 2.76234   2
  -3  16   2 32.4292 2.18229  -1
   3  16   2 32.4292 2.18229   2
  -2  16   2 1.67613 2.08793  -1
   2  16   2 1.67613 2.08793   2
  -1  16   2 18.5067 1.72167  -1
   1  16   2 18.5067 1.72167   2
   0  16   2 1.13322 1.51574  -1
   0  16   2 1.13322 1.51574   2
   1  16   2 19.7279 1.92823  -1
  -1  16   2 19.7279 1.92823   2
   2  16   2 0.77604 1.84722  -1
  -2  16   2 0.77604 1.84722   2
   3  16   2 35.8369 2.23828  -1
  -3  16   2 35.8369 2.23828   2
   4  16   2 6.72170 2.46468  -1
  -4  16   2 6.72170 2.46468   2
   5  16   2 -0.9255 3.71204  -1
  -5  16   2 -0.9255 3.71204   2
   6  16   2 19.0598 5.10408  -1
  -6  16   2 19.0598 5.10408   2
   8  16   2 3.13897 1.22509   2
   8  16   2 -2.7005 5.68938  -1
  -8  16   3 -2.7005 5.68938   2
  11  16   2 31.6927 4.86285  -1
 -11  16   3 31.6927 4.86285   2
  12  16   2 11.6057 3.52471  -1
 -12  16   3 11.6057 3.52471   2
  13  16   2 12.3457 3.55829  -1
 -13  16   3 12.3457 3.55829   2
  14  16   2 3.43240 3.32991  -1
 -14  16   3 3.43240 3.32991   2
 -13  17   2 -0.4120 3.60178  -1
  13  17   1 -0.4120 3.60178   2
 -12  17   2 23.0754 3.67407  -1
  12  17   1 23.0754 3.67407   2
 -11  17   2 40.2604 3.64387  -1
  11  17   1 40.2604 3.64387   2
 -10  17   2 1.86841 1.68128   2
 -10  17   2 -5.2128 6.20198  -1
  10  17   1 -5.2128 6.20198   2
  -9  17   2 30.5535 6.80474  -1
   9  17   1 30.5535 6.80474   2
  -8  17   2 1.05084 6.28374  -1
   8  17   1 1.05084 6.28374   2
  -7  17   2 2.89315 1.15173   2
  -7  17   2 31.3646 6.22837  -1
   7  17   2 31.3646 6.22837   2
  -6  17   2 38.7921 5.96491  -1
   6  17   2 38.7921 5.96491   2
  -5  17   2 18.2687 4.12007  -1
   5  17   2 18.2687 4.12007   2
  -4  17   2 3.65379 2.61508  -1
   4  17   2 3.65379 2.61508   2
  -3  17   2 7.25514 2.20316  -1
   3  17   2 7.25514 2.20316   2
  -2  17   2 5.45902 2.34652  -1
   2  17   2 5.45902 2.34652   2
  -1  17   2 1.09752 2.01752  -1
   1  17   2 1.09752 2.01752   2
   0  17   2 23.6618 2.00324  -1
   0  17   2 23.6618 2.00324   2
   1  17   2 0.79515 2.05475  -1
  -1  17   2 0.79515 2.05475   2
   2  17   2 7.44181 2.29536  -1
  -2  17   2 7.44181 2.29536   2
   3  17   2 12.2275 2.51388  -1
  -3  17   2 12.2275 2.51388   2
   4  17   2 1.63156 2.70468  -1
  -4  17   2 1.63156 2.70468   2
   5  17   2 17.8175 4.11922  -1
  -5  17   2 17.8175 4.11922   2
   6  17   2 36.5496 6.10124  -1
  -6  17   2 36.5496 6.10124   2
   8  17   2 -0.8754 1.29788   2
   8  17   2 -2.7960 6.27208  -1
  -8  17   3 -2.7960 6.27208   2
  11  17   2 13.4618 4.97312  -1
 -11  17   3 13.4618 4.97312   2
  12  17   2 9.26811 3.77823  -1
 -12  17   3 9.26811 3.77823   2
  13  17   2 3.48754 3.69638  -1
 -13  17   3 3.48754 3.69638   2
 -12  18   2 11.8327 3.87394  -1
  12  18   1 11.8327 3.87394   2
 -11  18   2 13.7032 4.33734  -1
  11  18   1 13.7032 4.33734   2
 -10  18   2 14.3907 5.25288  -1
  10  18   1 14.3907 5.25288   2
 -10  18   2 12.8744 1.90902   2
  -9  18   2 14.7307 7.29815  -1
   9  18   1 14.7307 7.29815   2
  -7  18   2 99.7128 7.62614  -1
   7  18   2 99.7128 7.62614   2
  -7  18   2 58.0384 2.16988   2
  -6  18   2 6.89985 6.52322  -1
   6  18   2 6.89985 6.52322   2
  -5  18   2 28.8514 4.47230  -1
   5  18   2 28.8514 4.47230   2
  -4  18   2 3.79120 2.82581  -1
   4  18   2 3.79120 2.82581   2
  -3  18   2 37.3490 2.95222  -1
   3  18   2 37.3490 2.95222   2
  -2  18   2 -0.6559 2.52516  -1
   2  18   2 -0.6559 2.52516   2
  -1  18   2 26.2852 2.33012  -1
   1  18   2 26.2852 2.33012   2
   0  18   2 17.0358 1.79855  -1
   0  18   2 17.0358 1.79855   2
   1  18   2 25.2295 2.35748  -1
  -1  18   2 25.2295 2.35748   2
   2  18   2 1.59676 2.46801  -1
  -2  18   2 1.59676 2.46801   2
   3  18   2 37.5380 2.88070  -1
  -3  18   2 37.5380 2.88070   2
   4  18   2 7.48430 2.96139  -1
  -4  18   2 7.48430 2.96139   2
   5  18   2 26.1229 4.43290  -1
  -5  18   2 26.1229 4.43290   2
   6  18   2 2.46276 6.22027  -1
  -6  18   2 2.46276 6.22027   2
   8  18   2 0.66297 1.44413   2
  11  18   2 18.2577 5.51368  -1
 -11  18   3 18.2577 5.51368   2
  12  18   2 4.47961 3.93610  -1
 -12  18   3 4.47961 3.93610   2
 -11  19   2 2.59969 7.96887  -1
  11  19   1 2.59969 7.96887   2
 -10  19   2 0.04765 1.89793   2
 -10  19   2 2.65352 5.42643  -1
  10  19   1 2.65352 5.42643   2
  -9  19   2 6.20652 7.87826  -1
   9  19   1 6.20652 7.87826   2
  -9  19   2 21.8292 2.24527   2
  -8  19   2 8.10633 1.51128   2
  -7  19   2 12.4296 1.47923   2
  -7  19   2 16.4791 6.79233  -1
   7  19   2 16.4791 6.79233   2
  -6  19   2 5.28722 1.38925   2
  -6  19   2 1.55932 7.32098  -1
   6  19   2 1.55932 7.32098   2
  -5  19   2 173.536 4.49278  -1
   5  19   2 173.536 4.49278   2
  -4  19   2 -1.4003 3.53007  -1
   4  19   2 -1.4003 3.53007   2
  -3  19   2 30.7006 3.09927  -1
   3  19   2 30.7006 3.09927   2
  -2  19   2 0.35124 2.69350  -1
   2  19   2 0.35124 2.69350   2
  -1  19   2 82.6230 3.02845  -1
   1  19   2 82.6230 3.02845   2
   0  19   2 10.1201 1.91945  -1
   0  19   2 10.1201 1.91945   2
   1  19   2 85.5238 3.00768  -1
  -1  19   2 85.5238 3.00768   2
   2  19   2 2.03833 2.66485  -1
  -2  19   2 2.03833 2.66485   2
   3  19   2 31.4400 3.07791  -1
  -3  19   2 31.4400 3.07791   2
   4  19   2 1.98510 3.18121  -1
  -4  19   2 1.98510 3.18121   2
   5  19   2 172.814 6.66872  -1
  -5  19   2 172.814 6.66872   2
   8  19   2 4.22195 1.76291   2
  11  19   2 7.57054 2.95448   2
  -9  20   2 3.73281 8.55740  -1
   9  20   1 3.73281 8.55740   2
  -9  20   2 3.76335 2.02815   2
  -8  20   2 3.38219 2.06052   2
  -7  20   2 34.8383 7.95151  -1
   7  20   2 34.8383 7.95151   2
  -7  20   2 23.2310 1.92113   2
  -6  20   2 0.64507 1.81158   2
  -6  20   2 8.74781 7.84810  -1
   6  20   2 8.74781 7.84810   2
  -5  20   2 7.61052 4.12096  -1
   5  20   2 7.61052 4.12096   2
  -4  20   2 25.6161 3.57984  -1
   4  20   2 25.6161 3.57984   2
  -3  20   2 105.274 3.78932  -1
   3  20   2 105.274 3.78932   2
  -2  20   2 11.9420 2.93116  -1
   2  20   2 11.9420 2.93116   2
  -1  20   2 70.5108 3.11599  -1
   1  20   2 70.5108 3.11599   2
   0  20   2 15.1635 2.04805  -1
   0  20   2 15.1635 2.04805   2
   1  20   2 61.6217 3.06611  -1
  -1  20   2 61.6217 3.06611   2
   2  20   2 10.6473 2.97232  -1
  -2  20   2 10.6473 2.97232   2
   3  20   2 100.556 3.84754  -1
  -3  20   2 100.556 3.84754   2
   4  20   2 21.5364 3.52568  -1
  -4  20   2 21.5364 3.52568   2
   5  20   2 6.19825 5.07179  -1
  -5  20   2 6.19825 5.07179   2
   8  20   2 0.38682 1.80590   2
  -7  21   2 -3.5845 2.09548   2
  -6  21   2 2.94556 1.91146   2
  -6  21   2 7.71446 8.58201  -1
   6  21   2 7.71446 8.58201   2
  -5  21   2 15.3758 4.47976  -1
   5  21   2 15.3758 4.47976   2
  -4  21   2 4.61396 4.33749  -1
   4  21   2 4.61396 4.33749   2
  -3  21   2 4.91907 3.55601  -1
   3  21   2 4.91907 3.55601   2
  -2  21   2 13.7943 3.32665  -1
   2  21   2 13.7943 3.32665   2
  -1  21   2 21.8613 2.98419  -1
   1  21   2 21.8613 2.98419   2
   0  21   2 15.1003 2.20151  -1
   0  21   2 15.1003 2.20151   2
   1  21   2 24.0361 3.00906  -1
  -1  21   2 24.0361 3.00906   2
   2  21   2 18.5474 3.27416  -1
  -2  21   2 18.5474 3.27416   2
   3  21   2 9.28686 3.49974  -1
  -3  21   2 9.28686 3.49974   2
   4  21   2 7.10435 3.83160  -1
  -4  21   2 7.10435 3.83160   2
   5  21   2 16.5024 4.80052  -1
  -5  21   2 16.5024 4.80052   2
   7  21   2 10.8138 3.36856   2
  -3  22   2 -3.9094 4.48331  -1
   3  22   2 -3.9094 4.48331   2
  -2  22   2 7.80013 3.47682  -1
   2  22   2 7.80013 3.47682   2
  -1  22   2 -2.3235 3.13640  -1
   1  22   2 -2.3235 3.13640   2
   0  22   2 2.67510 2.48246  -1
   0  22   2 2.67510 2.48246   2
   1  22   2 2.67140 3.24826  -1
  -1  22   2 2.67140 3.24826   2
   2  22   2 15.2737 3.50264  -1
  -2  22   2 15.2737 3.50264   2
   3  22   2 -1.6901 4.57921  -1
  -3  22   2 -1.6901 4.57921   2
 -12   0   3 1.67373 1.24822   2
 -11   0   3 0.91075 0.87592   2
 -10   0   3 -1.1033 0.76546   2
  -9   0   3 -0.5388 0.55365   2
  -8   0   3 0.09423 0.50388   2
  -7   0   3 -0.6646 0.43326   2
  -6   0   3 0.01984 0.38106   2
  -5   0   3 0.42035 0.32996   2
  -4   0   3 0.22670 0.28885   2
  -3   0   3 0.21882 0.25313   2
  -2   0   3 0.12576 0.20425   2
   2   0   3 0.31346 0.19323   2
   3   0   3 0.34415 0.25750   2
   4   0   3 0.13673 0.29019   2
   5   0   3 0.56147 0.31229   2
   6   0   3 -0.1559 0.35371   2
   7   0   3 -0.5248 0.41250   2
   8   0   3 0.03745 0.46934   2
   9   0   3 0.04762 0.52601   2
  10   0   3 0.01278 0.94241   2
  11   0   3 -0.1301 1.03934   2
  12   0   3 1.02004 1.20169   2
  20   0   3 7.39302 3.99398   2
  21   0   3 -4.3236 4.03413   2
 -21   1   3 12.0488 6.39400  -1
  21   1   2 12.0488 6.39400   2
 -20   1   3 0.00899 4.36085  -1
  20   1   2 0.00899 4.36085   2
 -19   1   3 26.8769 3.40787  -1
  19   1   2 26.8769 3.40787   2
 -18   1   3 23.5434 2.88385  -1
  18   1   2 23.5434 2.88385   2
 -17   1   3 39.7373 2.62447  -1
  17   1   2 39.7373 2.62447   2
 -16   1   3 38.3553 1.96720  -1
  16   1   2 38.3553 1.96720   2
 -15   1   3 19.0114 1.72422  -1
  15   1   2 19.0114 1.72422   2
 -14   1   3 62.0522 1.88943  -1
  14   1   2 62.0522 1.88943   2
 -13   1   3 16.2212 1.47140  -1
  13   1   2 16.2212 1.47140   2
 -12   1   3 111.932 2.31306  -1
  12   1   2 111.932 2.31306   2
 -11   1   3 36.1175 1.51124  -1
  11   1   2 36.1175 1.51124   2
 -10   1   3 21.8031 1.63162  -1
  10   1   2 21.8031 1.63162   2
  -9   1   3 10.3179 0.56065   2
  -9   1   3 12.6288 1.90067  -1
   9   1   2 12.6288 1.90067   2
  -8   1   3 86.8722 1.17371   2
  -7   1   3 134.610 1.56266   2
  -6   1   3 316.277 8.22896  -1
   6   1   3 316.277 8.22896   2
  -6   1   3 217.064 2.31560   2
  -5   1   3 392.791 11.7163  -1
   5   1   3 392.791 11.7163   2
  -4   1   3 511.660 9.96354  -1
   4   1   3 511.660 9.96354   2
  -3   1   3 242.602 7.29382  -1
   3   1   3 242.602 7.29382   2
  -2   1   3 2205.29 43.8976  -1
   2   1   3 2205.29 43.8976   2
  -1   1   3 388.925 4.14002  -1
   1   1   3 388.925 4.14002   2
   0   1   3 3.14960 0.17241  -1
   0   1   3 3.14960 0.17241   2
   1   1   3 399.654 5.03103  -1
  -1   1   3 399.654 5.03103   2
   2   1   3 2247.89 42.4519  -1
  -2   1   3 2247.89 42.4519   2
   3   1   3 239.840 6.38533  -1
  -3   1   3 239.840 6.38533   2
   4   1   3 518.037 13.4198  -1
  -4   1   3 518.037 13.4198   2
   5   1   3 388.033 10.2237  -1
  -5   1   3 388.033 10.2237   2
   7   1   3 36.7088 0.66587   2
   8   1   3 77.8740 1.06572   2
  10   1   3 0.63547 2.58102  -1
 -10   1   4 0.63547 2.58102   2
  11   1   3 34.4348 2.26876  -1
 -11   1   4 34.4348 2.26876   2
  12   1   3 230.744 5.09366  -1
 -12   1   4 230.744 5.09366   2
  13   1   3 11.9845 1.31618  -1
 -13   1   4 11.9845 1.31618   2
  14   1   3 49.6993 1.48052  -1
 -14   1   4 49.6993 1.48052   2
  15   1   3 7.76973 1.27658  -1
 -15   1   4 7.76973 1.27658   2
  16   1   3 31.3465 1.46315  -1
 -16   1   4 31.3465 1.46315   2
  17   1   3 0.49108 2.09911  -1
 -17   1   4 0.49108 2.09911   2
  18   1   3 47.8079 3.50632  -1
 -18   1   4 47.8079 3.50632   2
  19   1   3 -2.9131 6.94428  -1
 -19   1   4 -2.9131 6.94428   2
  21   1   3 7.67019 3.23433   2
 -21   2   3 -5.8592 4.12043   2
 -21   2   3 5.30734 6.30656  -1
  21   2   2 5.30734 6.30656   2
 -20   2   3 6.46237 5.35983  -1
  20   2   2 6.46237 5.35983   2
 -19   2   3 23.9468 3.47439  -1
  19   2   2 23.9468 3.47439   2
 -18   2   3 11.8960 2.87289  -1
  18   2   2 11.8960 2.87289   2
 -17   2   3 12.5975 2.11604  -1
  17   2   2 12.5975 2.11604   2
 -16   2   3 15.5653 1.83334  -1
  16   2   2 15.5653 1.83334   2
 -15   2   3 31.7983 1.76807  -1
  15   2   2 31.7983 1.76807   2
 -14   2   3 23.0605 1.83022  -1
  14   2   2 23.0605 1.83022   2
 -13   2   3 22.8044 1.40725  -1
  13   2   2 22.8044 1.40725   2
 -12   2   3 32.4353 2.00700  -1
  12   2   2 32.4353 2.00700   2
 -11   2   3 146.521 2.61516  -1
  11   2   2 146.521 2.61516   2
 -10   2   3 291.018 6.08079  -1
  10   2   2 291.018 6.08079   2
  -8   2   3 18.0938 0.63086   2
  -7   2   3 3.11124 0.37881   2
  -6   2   3 858.237 25.0170  -1
   6   2   3 858.237 25.0170   2
  -5   2   3 333.159 10.0624  -1
   5   2   3 333.159 10.0624   2
  -4   2   3 420.410 12.4326  -1
   4   2   3 420.410 12.4326   2
  -2   2   3 175.247 3.10610  -1
   2   2   3 175.247 3.10610   2
  -1   2   3 423.030 4.94499  -1
   1   2   3 423.030 4.94499   2
   0   2   3 9986.54 98.9324  -1
   0   2   3 9986.54 98.9324   2
   1   2   3 423.873 4.96500  -1
  -1   2   3 423.873 4.96500   2
   2   2   3 173.305 2.87793  -1
  -2   2   3 173.305 2.87793   2
   3   2   3 18.3791 0.45831   2
   3   2   3 251.732 4.96701  -1
  -3   2   3 251.732 4.96701   2
   4   2   3 414.039 10.8199  -1
  -4   2   3 414.039 10.8199   2
   5   2   3 315.441 8.43128  -1
  -5   2   3 315.441 8.43128   2
   6   2   3 852.377 21.9453  -1
  -6   2   3 852.377 21.9453   2
   7   2   3 63.4769 0.89388   2
   8   2   3 54.6138 0.86274   2
   9   2   3 4.92191 2.56856  -1
  -9   2   4 4.92191 2.56856   2
  10   2   3 469.265 12.7116  -1
 -10   2   4 469.265 12.7116   2
  11   2   3 48.3779 2.45367  -1
 -11   2   4 48.3779 2.45367   2
  12   2   3 64.8131 2.28821  -1
 -12   2   4 64.8131 2.28821   2
  13   2   3 50.2560 1.51785  -1
 -13   2   4 50.2560 1.51785   2
  14   2   3 71.0445 1.63011  -1
 -14   2   4 71.0445 1.63011   2
  15   2   3 10.4950 1.26868  -1
 -15   2   4 10.4950 1.26868   2
  16   2   3 50.6196 1.77889  -1
 -16   2   4 50.6196 1.77889   2
  17   2   3 8.27078 2.47561  -1
 -17   2   4 8.27078 2.47561   2
  18   2   3 19.8688 3.02143  -1
 -18   2   4 19.8688 3.02143   2
  19   2   3 9.09824 5.20581  -1
 -19   2   4 9.09824 5.20581   2
  20   2   3 38.5421 8.57090  -1
 -20   2   4 38.5421 8.57090   2
 -20   3   3 21.3498 5.46908  -1
  20   3   2 21.3498 5.46908   2
 -19   3   3 24.6358 3.93773  -1
  19   3   2 24.6358 3.93773   2
 -18   3   3 9.67712 2.88699  -1
  18   3   2 9.67712 2.88699   2
 -17   3   3 37.7467 2.31214  -1
  17   3   2 37.7467 2.31214   2
 -16   3   3 4.93468 1.66357  -1
  16   3   2 4.93468 1.66357   2
 -15   3   3 43.9279 1.89438  -1
  15   3   2 43.9279 1.89438   2
 -14   3   3 77.6368 1.93335  -1
  14   3   2 77.6368 1.93335   2
 -13   3   3 105.734 2.20652  -1
  13   3   2 105.734 2.20652   2
 -12   3   3 20.2269 1.97625  -1
  12   3   2 20.2269 1.97625   2
 -11   3   3 6.92758 1.37823  -1
  11   3   2 6.92758 1.37823   2
 -10   3   3 50.0093 2.06965  -1
  10   3   2 50.0093 2.06965   2
  -9   3   3 18.1868 0.77519   2
  -9   3   3 111.724 4.66514  -1
   9   3   2 111.724 4.66514   2
  -8   3   3 229.735 2.52032   2
  -7   3   3 38.5412 0.71991   2
  -7   3   3 93.0653 3.87812  -1
   7   3   3 93.0653 3.87812   2
  -6   3   3 272.106 8.43668  -1
   6   3   3 272.106 8.43668   2
  -3   3   3 50.6139 1.14209  -1
   3   3   3 50.6139 1.14209   2
  -2   3   3 10.7851 0.52217  -1
   2   3   3 10.7851 0.52217   2
  -1   3   3 32.2575 0.68170  -1
   1   3   3 32.2575 0.68170   2
   0   3   3 6.81097 0.29112  -1
   0   3   3 6.81097 0.29112   2
   1   3   3 32.9155 0.52497  -1
  -1   3   3 32.9155 0.52497   2
   2   3   3 10.0221 0.44140  -1
  -2   3   3 10.0221 0.44140   2
   3   3   3 49.5897 1.07036  -1
  -3   3   3 49.5897 1.07036   2
   4   3   3 67.0094 0.87912   2
   4   3   3 128.851 3.79037  -1
  -4   3   3 128.851 3.79037   2
   5   3   3 35.4545 0.60163   2
   5   3   3 53.1540 2.26198  -1
  -5   3   3 53.1540 2.26198   2
   6   3   3 273.616 7.49235  -1
  -6   3   3 273.616 7.49235   2
   8   3   3 345.371 3.85731   2
  10   3   3 117.574 4.48169  -1
 -10   3   4 117.574 4.48169   2
  11   3   3 31.1482 2.25527  -1
 -11   3   4 31.1482 2.25527   2
  12   3   3 44.0324 1.91234  -1
 -12   3   4 44.0324 1.91234   2
  13   3   3 21.3328 1.36573  -1
 -13   3   4 21.3328 1.36573   2
  14   3   3 45.9558 1.60187  -1
 -14   3   4 45.9558 1.60187   2
  15   3   3 0.90253 1.43984  -1
 -15   3   4 0.90253 1.43984   2
  16   3   3 2.03769 1.70586  -1
 -16   3   4 2.03769 1.70586   2
  17   3   3 6.17530 2.47194  -1
 -17   3   4 6.17530 2.47194   2
  18   3   3 15.9847 3.05287  -1
 -18   3   4 15.9847 3.05287   2
  19   3   3 7.37435 5.30118  -1
 -19   3   4 7.37435 5.30118   2
  20   3   3 22.6538 8.37240  -1
 -20   3   4 22.6538 8.37240   2
 -20   4   3 1.53981 5.50475  -1
  20   4   2 1.53981 5.50475   2
 -19   4   3 4.78975 3.40441  -1
  19   4   2 4.78975 3.40441   2
 -18   4   3 15.5482 2.95125  -1
  18   4   2 15.5482 2.95125   2
 -17   4   3 20.0916 2.51777  -1
  17   4   2 20.0916 2.51777   2
 -16   4   3 73.7407 2.29821  -1
  16   4   2 73.7407 2.29821   2
 -15   4   3 11.6667 1.72584  -1
  15   4   2 11.6667 1.72584   2
 -14   4   3 9.26531 1.54970  -1
  14   4   2 9.26531 1.54970   2
 -13   4   3 192.306 3.05791  -1
  13   4   2 192.306 3.05791   2
 -12   4   3 197.619 3.61678  -1
  12   4   2 197.619 3.61678   2
 -11   4   3 4.23244 1.83179  -1
  11   4   2 4.23244 1.83179   2
 -10   4   3 71.9356 3.96187  -1
  10   4   2 71.9356 3.96187   2
  -9   4   3 22.9978 2.84248  -1
   9   4   2 22.9978 2.84248   2
  -8   4   3 7.18104 0.45030   2
  -7   4   3 143.770 5.12969  -1
   7   4   3 143.770 5.12969   2
  -4   4   3 93.9569 1.85920  -1
   4   4   3 93.9569 1.85920   2
  -3   4   3 169.197 5.39619  -1
   3   4   3 169.197 5.39619   2
  -2   4   3 7.84768 0.75875  -1
   2   4   3 7.84768 0.75875   2
  -1   4   3 97.2660 1.19949  -1
   1   4   3 97.2660 1.19949   2
   0   4   3 11.6467 0.36016  -1
   0   4   3 11.6467 0.36016   2
   1   4   3 95.5669 1.10984  -1
  -1   4   3 95.5669 1.10984   2
   2   4   3 6.92350 0.37653  -1
  -2   4   3 6.92350 0.37653   2
   3   4   3 185.796 3.14561  -1
  -3   4   3 185.796 3.14561   2
   4   4   3 96.9095 1.82910  -1
  -4   4   3 96.9095 1.82910   2
   5   4   3 36.6544 0.72041   2
   5   4   3 35.3722 1.92629  -1
  -5   4   3 35.3722 1.92629   2
   6   4   3 105.157 1.33174   2
   6   4   3 182.076 5.30973  -1
  -6   4   3 182.076 5.30973   2
   7   4   3 147.560 4.61386  -1
  -7   4   3 147.560 4.61386   2
   9   4   3 33.6487 0.76290   2
   9   4   3 68.3872 3.38595  -1
  -9   4   4 68.3872 3.38595   2
  10   4   3 225.147 6.82143  -1
 -10   4   4 225.147 6.82143   2
  11   4   3 3.91764 2.62380  -1
 -11   4   4 3.91764 2.62380   2
  12   4   3 158.432 2.72748  -1
 -12   4   4 158.432 2.72748   2
  13   4   3 82.2080 1.98027  -1
 -13   4   4 82.2080 1.98027   2
  14   4   3 41.2549 1.72684  -1
 -14   4   4 41.2549 1.72684   2
  15   4   3 24.0978 1.60405  -1
 -15   4   4 24.0978 1.60405   2
  16   4   3 14.4321 1.80810  -1
 -16   4   4 14.4321 1.80810   2
  17   4   3 7.83638 2.58052  -1
 -17   4   4 7.83638 2.58052   2
  18   4   3 46.5277 3.22157  -1
 -18   4   4 46.5277 3.22157   2
  19   4   3 5.13345 3.51219  -1
 -19   4   4 5.13345 3.51219   2
  20   4   3 -0.0327 6.17666  -1
 -20   4   4 -0.0327 6.17666   2
 -20   5   3 12.3831 4.50916  -1
  20   5   2 12.3831 4.50916   2
 -19   5   3 25.2902 3.55529  -1
  19   5   2 25.2902 3.55529   2
 -18   5   3 9.58943 2.97121  -1
  18   5   2 9.58943 2.97121   2
 -17   5   3 3.81846 2.42810  -1
  17   5   2 3.81846 2.42810   2
 -16   5   3 10.6309 1.82490  -1
  16   5   2 10.6309 1.82490   2
 -15   5   3 14.7034 1.54089  -1
  15   5   2 14.7034 1.54089   2
 -14   5   3 28.4555 1.66671  -1
  14   5   2 28.4555 1.66671   2
 -13   5   3 115.734 2.33915  -1
  13   5   2 115.734 2.33915   2
 -12   5   3 29.4616 1.89833  -1
  12   5   2 29.4616 1.89833   2
 -11   5   3 143.337 4.26475  -1
  11   5   2 143.337 4.26475   2
 -10   5   3 28.7055 3.22535  -1
  10   5   2 28.7055 3.22535   2
  -9   5   3 11.9911 0.63969   2
  -9   5   3 19.2316 3.04974  -1
   9   5   2 19.2316 3.04974   2
  -8   5   3 46.1997 0.85169   2
  -7   5   3 12.6413 0.54728   2
  -6   5   3 0.50788 0.32287   2
  -6   5   3 0.55525 0.79197  -1
   6   5   3 0.55525 0.79197   2
  -5   5   3 115.656 3.00769  -1
   5   5   3 115.656 3.00769   2
  -4   5   3 97.4239 3.66551  -1
   4   5   3 97.4239 3.66551   2
  -3   5   3 2.20708 0.82873  -1
   3   5   3 2.20708 0.82873   2
  -2   5   3 97.9041 1.74020  -1
   2   5   3 97.9041 1.74020   2
  -1   5   3 145.323 1.61627  -1
   1   5   3 145.323 1.61627   2
   0   5   3 13.5703 0.39847  -1
   0   5   3 13.5703 0.39847   2
   1   5   3 141.522 1.57170  -1
  -1   5   3 141.522 1.57170   2
   2   5   3 97.6887 1.45859  -1
  -2   5   3 97.6887 1.45859   2
   3   5   3 2.98899 0.80880  -1
  -3   5   3 2.98899 0.80880   2
   4   5   3 98.9737 2.33516  -1
  -4   5   3 98.9737 2.33516   2
   5   5   3 120.835 4.05595  -1
  -5   5   3 120.835 4.05595   2
   7   5   3 48.1792 0.78124   2
   8   5   3 14.5892 0.56581   2
   9   5   3 12.3499 2.62394  -1
  -9   5   4 12.3499 2.62394   2
  10   5   3 57.5681 3.36886  -1
 -10   5   4 57.5681 3.36886   2
  11   5   3 17.9796 2.93106  -1
 -11   5   4 17.9796 2.93106   2
  12   5   3 40.1325 1.91633  -1
 -12   5   4 40.1325 1.91633   2
  13   5   3 34.5053 1.64417  -1
 -13   5   4 34.5053 1.64417   2
  14   5   3 77.7568 1.97789  -1
 -14   5   4 77.7568 1.97789   2
  15   5   3 1.37332 1.65196  -1
 -15   5   4 1.37332 1.65196   2
  16   5   3 37.0239 2.37345  -1
 -16   5   4 37.0239 2.37345   2
  17   5   3 15.9731 2.73311  -1
 -17   5   4 15.9731 2.73311   2
  18   5   3 7.57899 3.19335  -1
 -18   5   4 7.57899 3.19335   2
  19   5   3 1.51783 3.59296  -1
 -19   5   4 1.51783 3.59296   2
  20   5   3 19.9491 6.56953  -1
 -20   5   4 19.9491 6.56953   2
 -20   6   3 -6.3098 5.51663  -1
  20   6   2 -6.3098 5.51663   2
 -19   6   3 17.2177 3.55053  -1
  19   6   2 17.2177 3.55053   2
 -18   6   3 23.3149 3.11166  -1
  18   6   2 23.3149 3.11166   2
 -17   6   3 48.3834 2.73559  -1
  17   6   2 48.3834 2.73559   2
 -16   6   3 1.01824 1.74921  -1
  16   6   2 1.01824 1.74921   2
 -15   6   3 11.1722 1.75348  -1
  15   6   2 11.1722 1.75348   2
 -14   6   3 15.6677 1.74087  -1
  14   6   2 15.6677 1.74087   2
 -13   6   3 273.310 3.94946  -1
  13   6   2 273.310 3.94946   2
 -12   6   3 10.7160 1.87028  -1
  12   6   2 10.7160 1.87028   2
 -11   6   3 3.11611 2.45517  -1
  11   6   2 3.11611 2.45517   2
 -10   6   3 78.9329 4.33733  -1
  10   6   2 78.9329 4.33733   2
  -9   6   3 231.048 7.85771  -1
   9   6   2 231.048 7.85771   2
  -8   6   3 48.9320 0.90100   2
  -7   6   3 284.323 3.26189   2
  -6   6   3 292.444 9.25414  -1
   6   6   3 292.444 9.25414   2
  -5   6   3 586.850 17.4433  -1
   5   6   3 586.850 17.4433   2
  -4   6   3 185.824 4.35068  -1
   4   6   3 185.824 4.35068   2
  -3   6   3 347.799 7.64939  -1
   3   6   3 347.799 7.64939   2
  -2   6   3 110.514 1.95434  -1
   2   6   3 110.514 1.95434   2
  -1   6   3 60.4753 0.88237  -1
   1   6   3 60.4753 0.88237   2
   0   6   3 47.2869 0.71215  -1
   0   6   3 47.2869 0.71215   2
   1   6   3 59.4105 0.91852  -1
  -1   6   3 59.4105 0.91852   2
   2   6   3 110.153 1.85414  -1
  -2   6   3 110.153 1.85414   2
   3   6   3 359.436 7.50133  -1
  -3   6   3 359.436 7.50133   2
   4   6   3 192.745 4.19986  -1
  -4   6   3 192.745 4.19986   2
   5   6   3 602.164 17.6458  -1
  -5   6   3 602.164 17.6458   2
   6   6   3 276.767 8.54619  -1
  -6   6   3 276.767 8.54619   2
   7   6   3 1.31550 0.44946   2
   8   6   3 56.2842 1.04993   2
  10   6   3 42.8182 3.29106  -1
 -10   6   4 42.8182 3.29106   2
  11   6   3 59.1449 2.62303  -1
 -11   6   4 59.1449 2.62303   2
  12   6   3 78.1342 2.24512  -1
 -12   6   4 78.1342 2.24512   2
  13   6   3 24.2396 1.67571  -1
 -13   6   4 24.2396 1.67571   2
  14   6   3 8.85465 1.59146  -1
 -14   6   4 8.85465 1.59146   2
  15   6   3 25.9269 1.81002  -1
 -15   6   4 25.9269 1.81002   2
  16   6   3 22.0756 2.32694  -1
 -16   6   4 22.0756 2.32694   2
  17   6   3 2.13824 2.70361  -1
 -17   6   4 2.13824 2.70361   2
  18   6   3 66.6967 3.53517  -1
 -18   6   4 66.6967 3.53517   2
  19   6   3 17.7852 3.83467  -1
 -19   6   4 17.7852 3.83467   2
  20   6   3 23.0868 6.67411  -1
 -20   6   4 23.0868 6.67411   2
 -20   7   3 7.79287 5.81580  -1
  20   7   2 7.79287 5.81580   2
 -19   7   3 27.3385 3.76830  -1
  19   7   2 27.3385 3.76830   2
 -18   7   3 25.1041 3.12951  -1
  18   7   2 25.1041 3.12951   2
 -17   7   3 10.1235 2.55870  -1
  17   7   2 10.1235 2.55870   2
 -16   7   3 21.1378 2.05262  -1
  16   7   2 21.1378 2.05262   2
 -15   7   3 17.6547 1.79990  -1
  15   7   2 17.6547 1.79990   2
 -14   7   3 8.26119 1.75094  -1
  14   7   2 8.26119 1.75094   2
 -13   7   3 20.7777 1.89643  -1
  13   7   2 20.7777 1.89643   2
 -12   7   3 1.12008 2.15207  -1
  12   7   2 1.12008 2.15207   2
 -11   7   3 109.692 3.15774  -1
  11   7   2 109.692 3.15774   2
 -10   7   3 20.3428 2.39476  -1
  10   7   2 20.3428 2.39476   2
  -9   7   3 52.1122 1.10534   2
  -8   7   3 2.67294 0.54228   2
  -7   7   3 99.2499 4.54810  -1
   7   7   3 99.2499 4.54810   2
  -6   7   3 49.5817 2.09121  -1
   6   7   3 49.5817 2.09121   2
  -5   7   3 137.383 3.50520  -1
   5   7   3 137.383 3.50520   2
  -4   7   3 217.458 5.06637  -1
   4   7   3 217.458 5.06637   2
  -3   7   3 28.6305 1.34728  -1
   3   7   3 28.6305 1.34728   2
  -2   7   3 199.488 3.19799  -1
   2   7   3 199.488 3.19799   2
  -1   7   3 316.629 3.33469  -1
   1   7   3 316.629 3.33469   2
   0   7   3 8.10473 0.45352  -1
   0   7   3 8.10473 0.45352   2
   1   7   3 311.497 3.27892  -1
  -1   7   3 311.497 3.27892   2
   2   7   3 192.152 3.12809  -1
  -2   7   3 192.152 3.12809   2
   3   7   3 24.8611 1.27976  -1
  -3   7   3 24.8611 1.27976   2
   4   7   3 224.091 4.89193  -1
  -4   7   3 224.091 4.89193   2
   5   7   3 143.793 3.34429  -1
  -5   7   3 143.793 3.34429   2
   6   7   3 47.4435 2.78871  -1
  -6   7   3 47.4435 2.78871   2
   7   7   3 95.8068 4.02442  -1
  -7   7   3 95.8068 4.02442   2
   8   7   3 6.68469 0.64851   2
   9   7   3 77.1983 3.93489  -1
  -9   7   4 77.1983 3.93489   2
   9   7   3 58.4453 1.20749   2
  10   7   3 17.4137 2.26277  -1
 -10   7   4 17.4137 2.26277   2
  11   7   3 14.7371 2.35517  -1
 -11   7   4 14.7371 2.35517   2
  12   7   3 1.68805 1.81099  -1
 -12   7   4 1.68805 1.81099   2
  13   7   3 3.60405 1.62131  -1
 -13   7   4 3.60405 1.62131   2
  14   7   3 25.5348 1.93084  -1
 -14   7   4 25.5348 1.93084   2
  15   7   3 23.0906 2.19582  -1
 -15   7   4 23.0906 2.19582   2
  16   7   3 25.4438 2.32820  -1
 -16   7   4 25.4438 2.32820   2
  17   7   3 0.93560 2.75835  -1
 -17   7   4 0.93560 2.75835   2
  18   7   3 10.1238 3.28095  -1
 -18   7   4 10.1238 3.28095   2
  19   7   3 2.42009 3.78853  -1
 -19   7   4 2.42009 3.78853   2
 -19   8   3 -0.6929 3.75859  -1
  19   8   2 -0.6929 3.75859   2
 -18   8   3 8.96716 3.26286  -1
  18   8   2 8.96716 3.26286   2
 -17   8   3 36.1073 2.82570  -1
  17   8   2 36.1073 2.82570   2
 -16   8   3 32.2179 2.02382  -1
  16   8   2 32.2179 2.02382   2
 -15   8   3 52.6725 2.08441  -1
  15   8   2 52.6725 2.08441   2
 -14   8   3 7.09622 1.80042  -1
  14   8   2 7.09622 1.80042   2
 -13   8   3 17.9487 1.90870  -1
  13   8   2 17.9487 1.90870   2
 -12   8   3 1.55428 2.24281  -1
  12   8   2 1.55428 2.24281   2
 -11   8   3 41.9295 3.05664  -1
  11   8   2 41.9295 3.05664   2
 -10   8   3 113.330 3.70304  -1
  10   8   2 113.330 3.70304   2
  -9   8   3 0.07809 0.65175   2
  -8   8   3 13.2651 0.80650   2
  -7   8   3 59.6276 3.31679  -1
   7   8   3 59.6276 3.31679   2
  -6   8   3 113.441 3.25280  -1
   6   8   3 113.441 3.25280   2
  -5   8   3 131.484 3.48835  -1
   5   8   3 131.484 3.48835   2
  -4   8   3 153.389 3.91637  -1
   4   8   3 153.389 3.91637   2
  -3   8   3 48.8210 1.48584  -1
   3   8   3 48.8210 1.48584   2
  -2   8   3 21.5305 0.89306  -1
   2   8   3 21.5305 0.89306   2
  -1   8   3 34.1978 0.80245  -1
   1   8   3 34.1978 0.80245   2
   0   8   3 88.1591 1.16436  -1
   0   8   3 88.1591 1.16436   2
   1   8   3 34.6166 0.79456  -1
  -1   8   3 34.6166 0.79456   2
   2   8   3 19.1551 0.90843  -1
  -2   8   3 19.1551 0.90843   2
   3   8   3 47.3519 1.52749  -1
  -3   8   3 47.3519 1.52749   2
   4   8   3 152.325 3.57509  -1
  -4   8   3 152.325 3.57509   2
   5   8   3 130.716 3.13465  -1
  -5   8   3 130.716 3.13465   2
   6   8   3 113.557 4.42452  -1
  -6   8   3 113.557 4.42452   2
   7   8   3 63.4226 3.52253  -1
  -7   8   3 63.4226 3.52253   2
   8   8   3 21.9716 1.10300   2
   9   8   3 37.3275 1.31067   2
  10   8   3 211.606 7.49430  -1
 -10   8   4 211.606 7.49430   2
  11   8   3 43.4740 2.73455  -1
 -11   8   4 43.4740 2.73455   2
  12   8   3 10.4748 1.93652  -1
 -12   8   4 10.4748 1.93652   2
  13   8   3 19.4085 1.96995  -1
 -13   8   4 19.4085 1.96995   2
  14   8   3 5.39387 2.07238  -1
 -14   8   4 5.39387 2.07238   2
  15   8   3 2.99005 2.20331  -1
 -15   8   4 2.99005 2.20331   2
  16   8   3 21.8244 2.39504  -1
 -16   8   4 21.8244 2.39504   2
  17   8   3 12.7729 2.88078  -1
 -17   8   4 12.7729 2.88078   2
  18   8   3 36.0452 3.53939  -1
 -18   8   4 36.0452 3.53939   2
  19   8   3 25.7779 3.99792  -1
 -19   8   4 25.7779 3.99792   2
 -19   9   3 17.1731 3.82576  -1
  19   9   2 17.1731 3.82576   2
 -18   9   3 2.90132 3.91150  -1
  18   9   2 2.90132 3.91150   2
 -17   9   3 13.1298 2.73024  -1
  17   9   2 13.1298 2.73024   2
 -16   9   3 3.96089 1.78137  -1
  16   9   2 3.96089 1.78137   2
 -15   9   3 18.9783 1.95038  -1
  15   9   2 18.9783 1.95038   2
 -14   9   3 7.54427 1.87980  -1
  14   9   2 7.54427 1.87980   2
 -13   9   3 19.8419 2.07404  -1
  13   9   2 19.8419 2.07404   2
 -12   9   3 69.4724 2.86559  -1
  12   9   2 69.4724 2.86559   2
 -11   9   3 164.594 5.02883  -1
  11   9   2 164.594 5.02883   2
 -10   9   3 32.1597 1.46554   2
  -9   9   3 0.25258 0.79457   2
  -9   9   3 36.5480 3.39245  -1
   9   9   2 36.5480 3.39245   2
  -8   9   3 299.858 4.21344   2
  -8   9   3 698.535 21.8722  -1
   8   9   3 698.535 21.8722   2
  -6   9   3 126.675 3.65224  -1
   6   9   3 126.675 3.65224   2
  -5   9   3 46.0067 2.22354  -1
   5   9   3 46.0067 2.22354   2
  -4   9   3 486.816 10.7253  -1
   4   9   3 486.816 10.7253   2
  -3   9   3 403.555 6.11743  -1
   3   9   3 403.555 6.11743   2
  -2   9   3 1073.39 12.3144  -1
   2   9   3 1073.39 12.3144   2
  -1   9   3 36.5066 0.88457  -1
   1   9   3 36.5066 0.88457   2
   0   9   3 7.53005 0.52726  -1
   0   9   3 7.53005 0.52726   2
   1   9   3 36.3959 0.85535  -1
  -1   9   3 36.3959 0.85535   2
   2   9   3 1060.09 11.3124  -1
  -2   9   3 1060.09 11.3124   2
   3   9   3 397.737 8.44343  -1
  -3   9   3 397.737 8.44343   2
   4   9   3 471.882 9.91066  -1
  -4   9   3 471.882 9.91066   2
   5   9   3 52.5211 1.88195  -1
  -5   9   3 52.5211 1.88195   2
   6   9   3 122.575 4.79911  -1
  -6   9   3 122.575 4.79911   2
   7   9   3 58.2686 1.19819   2
   7   9   3 56.9018 3.62389  -1
  -7   9   3 56.9018 3.62389   2
  10   9   3 31.3732 1.70285   2
  10   9   3 43.9659 4.15809  -1
 -10   9   4 43.9659 4.15809   2
  11   9   3 20.3683 2.74027  -1
 -11   9   4 20.3683 2.74027   2
  12   9   3 107.184 2.78794  -1
 -12   9   4 107.184 2.78794   2
  13   9   3 7.44193 2.03979  -1
 -13   9   4 7.44193 2.03979   2
  14   9   3 31.4550 2.47889  -1
 -14   9   4 31.4550 2.47889   2
  15   9   3 8.63706 2.28420  -1
 -15   9   4 8.63706 2.28420   2
  16   9   3 33.8838 2.57144  -1
 -16   9   4 33.8838 2.57144   2
  17   9   3 23.0035 3.08948  -1
 -17   9   4 23.0035 3.08948   2
  18   9   3 22.9907 3.56699  -1
 -18   9   4 22.9907 3.56699   2
  19   9   3 4.82180 4.08385  -1
 -19   9   4 4.82180 4.08385   2
 -18  10   3 7.12479 3.21743  -1
  18  10   2 7.12479 3.21743   2
 -17  10   3 8.36534 2.78813  -1
  17  10   2 8.36534 2.78813   2
 -16  10   3 10.9835 1.90340  -1
  16  10   2 10.9835 1.90340   2
 -15  10   3 8.85057 1.97749  -1
  15  10   2 8.85057 1.97749   2
 -14  10   3 22.5946 2.11996  -1
  14  10   2 22.5946 2.11996   2
 -13  10   3 18.9561 2.10698  -1
  13  10   2 18.9561 2.10698   2
 -12  10   3 9.08328 2.46464  -1
  12  10   2 9.08328 2.46464   2
 -11  10   3 62.7090 5.41334  -1
  11  10   2 62.7090 5.41334   2
 -10  10   3 38.7933 1.54789   2
  -9  10   3 29.8825 1.42531   2
  -9  10   3 39.5151 4.42242  -1
   9  10   2 39.5151 4.42242   2
  -8  10   3 4.35106 0.83056   2
  -7  10   3 3.07454 0.69220   2
  -6  10   3 307.731 10.2079  -1
   6  10   3 307.731 10.2079   2
  -5  10   3 12.9578 2.08550  -1
   5  10   3 12.9578 2.08550   2
  -4  10   3 464.224 8.39556  -1
   4  10   3 464.224 8.39556   2
  -3  10   3 -1.5048 1.35115  -1
   3  10   3 -1.5048 1.35115   2
  -2  10   3 32.8512 1.06288  -1
   2  10   3 32.8512 1.06288   2
  -1  10   3 98.3483 1.41693  -1
   1  10   3 98.3483 1.41693   2
   0  10   3 68.1654 1.09477  -1
   0  10   3 68.1654 1.09477   2
   1  10   3 97.0601 1.39161  -1
  -1  10   3 97.0601 1.39161   2
   2  10   3 31.5036 1.05964  -1
  -2  10   3 31.5036 1.05964   2
   3  10   3 0.60196 1.21471  -1
  -3  10   3 0.60196 1.21471   2
   4  10   3 450.535 9.56109  -1
  -4  10   3 450.535 9.56109   2
   5  10   3 13.3300 1.66539  -1
  -5  10   3 13.3300 1.66539   2
   6  10   3 309.332 9.85984  -1
  -6  10   3 309.332 9.85984   2
   7  10   3 23.2862 1.01185   2
   8  10   3 2.31244 0.71534   2
   9  10   3 3.93750 1.03804   2
  10  10   3 55.2464 1.98399   2
  11  10   3 33.7971 2.54015  -1
 -11  10   4 33.7971 2.54015   2
  12  10   3 33.7027 2.67006  -1
 -12  10   4 33.7027 2.67006   2
  13  10   3 28.5931 2.19535  -1
 -13  10   4 28.5931 2.19535   2
  14  10   3 38.2430 2.63148  -1
 -14  10   4 38.2430 2.63148   2
  15  10   3 4.35707 2.29418  -1
 -15  10   4 4.35707 2.29418   2
  16  10   3 27.0496 2.59662  -1
 -16  10   4 27.0496 2.59662   2
  17  10   3 8.19098 3.05762  -1
 -17  10   4 8.19098 3.05762   2
  18  10   3 1.25510 3.57142  -1
 -18  10   4 1.25510 3.57142   2
 -18  11   3 23.6015 3.49186  -1
  18  11   2 23.6015 3.49186   2
 -17  11   3 2.82797 2.55190  -1
  17  11   2 2.82797 2.55190   2
 -16  11   3 11.4599 2.00300  -1
  16  11   2 11.4599 2.00300   2
 -15  11   3 13.5788 2.11043  -1
  15  11   2 13.5788 2.11043   2
 -14  11   3 43.1156 2.33301  -1
  14  11   2 43.1156 2.33301   2
 -13  11   3 3.23285 2.13956  -1
  13  11   2 3.23285 2.13956   2
 -12  11   3 14.7555 2.39595  -1
  12  11   2 14.7555 2.39595   2
 -11  11   3 63.8053 3.85596  -1
  11  11   2 63.8053 3.85596   2
 -10  11   3 32.0120 1.60705   2
  -9  11   3 7.87408 4.51522  -1
   9  11   2 7.87408 4.51522   2
  -8  11   3 4.46923 0.81398   2
  -7  11   3 0.29887 0.71298   2
  -6  11   3 17.1977 3.62965  -1
   6  11   3 17.1977 3.62965   2
  -5  11   3 53.7858 3.96278  -1
   5  11   3 53.7858 3.96278   2
  -4  11   3 5.15475 2.36952  -1
   4  11   3 5.15475 2.36952   2
  -3  11   3 50.6197 1.81696  -1
   3  11   3 50.6197 1.81696   2
  -2  11   3 21.1909 1.01736  -1
   2  11   3 21.1909 1.01736   2
  -1  11   3 28.9117 0.96705  -1
   1  11   3 28.9117 0.96705   2
   0  11   3 35.1534 0.91628  -1
   0  11   3 35.1534 0.91628   2
   1  11   3 29.3018 0.96347  -1
  -1  11   3 29.3018 0.96347   2
   2  11   3 22.2848 1.12651  -1
  -2  11   3 22.2848 1.12651   2
   3  11   3 50.0136 1.51984  -1
  -3  11   3 50.0136 1.51984   2
   4  11   3 5.96311 1.40477  -1
  -4  11   3 5.96311 1.40477   2
   5  11   3 57.6086 3.86503  -1
  -5  11   3 57.6086 3.86503   2
   6  11   3 17.1091 3.22425  -1
  -6  11   3 17.1091 3.22425   2
   7  11   3 13.9619 0.90315   2
   8  11   3 15.8171 1.00562   2
   9  11   3 41.8612 4.44141  -1
  -9  11   4 41.8612 4.44141   2
  10  11   3 7.54939 1.18604   2
  11  11   3 2.70649 2.61442  -1
 -11  11   4 2.70649 2.61442   2
  12  11   3 52.7719 2.95273  -1
 -12  11   4 52.7719 2.95273   2
  13  11   3 14.8186 2.27294  -1
 -13  11   4 14.8186 2.27294   2
  14  11   3 64.3763 3.01243  -1
 -14  11   4 64.3763 3.01243   2
  15  11   3 10.3881 2.41677  -1
 -15  11   4 10.3881 2.41677   2
  16  11   3 19.4155 2.68083  -1
 -16  11   4 19.4155 2.68083   2
  17  11   3 4.76203 3.12663  -1
 -17  11   4 4.76203 3.12663   2
  18  11   3 26.0196 4.36506  -1
 -18  11   4 26.0196 4.36506   2
 -17  12   3 11.0377 2.71311  -1
  17  12   2 11.0377 2.71311   2
 -16  12   3 23.0460 2.22278  -1
  16  12   2 23.0460 2.22278   2
 -15  12   3 19.9360 2.23627  -1
  15  12   2 19.9360 2.23627   2
 -14  12   3 46.7233 2.47884  -1
  14  12   2 46.7233 2.47884   2
 -13  12   3 10.4339 2.32862  -1
  13  12   2 10.4339 2.32862   2
 -12  12   3 23.0650 3.06973  -1
  12  12   2 23.0650 3.06973   2
 -11  12   3 43.3808 3.70904  -1
  11  12   2 43.3808 3.70904   2
 -10  12   3 11.9846 1.14986   2
  -9  12   3 -4.3300 4.41235  -1
   9  12   2 -4.3300 4.41235   2
  -8  12   3 6.51430 0.87881   2
  -6  12   3 75.9669 4.70672  -1
   6  12   3 75.9669 4.70672   2
  -5  12   3 23.6043 2.77917  -1
   5  12   3 23.6043 2.77917   2
  -4  12   3 101.401 3.71117  -1
   4  12   3 101.401 3.71117   2
  -3  12   3 -1.9547 1.43308  -1
   3  12   3 -1.9547 1.43308   2
  -2  12   3 3.13415 1.15416  -1
   2  12   3 3.13415 1.15416   2
  -1  12   3 6.52361 0.94782  -1
   1  12   3 6.52361 0.94782   2
   0  12   3 40.7335 1.02093  -1
   0  12   3 40.7335 1.02093   2
   1  12   3 7.03562 0.99773  -1
  -1  12   3 7.03562 0.99773   2
   2  12   3 5.02062 1.13782  -1
  -2  12   3 5.02062 1.13782   2
   3  12   3 -0.5126 1.34484  -1
  -3  12   3 -0.5126 1.34484   2
   4  12   3 104.019 3.70207  -1
  -4  12   3 104.019 3.70207   2
   5  12   3 22.4525 3.81957  -1
  -5  12   3 22.4525 3.81957   2
   6  12   3 83.3771 4.74597  -1
  -6  12   3 83.3771 4.74597   2
   7  12   3 4.18706 0.81891   2
   7  12   3 1.90112 3.81672  -1
  -7  12   3 1.90112 3.81672   2
   8  12   3 3.92637 0.96057   2
   9  12   3 1.59585 4.37444  -1
  -9  12   4 1.59585 4.37444   2
  10  12   3 11.4001 1.30601   2
  11  12   3 62.1975 3.87116  -1
 -11  12   4 62.1975 3.87116   2
  12  12   3 33.0729 2.66714  -1
 -12  12   4 33.0729 2.66714   2
  13  12   3 0.91529 2.74065  -1
 -13  12   4 0.91529 2.74065   2
  14  12   3 62.0537 2.97114  -1
 -14  12   4 62.0537 2.97114   2
  15  12   3 -1.4675 2.82881  -1
 -15  12   4 -1.4675 2.82881   2
  16  12   3 44.6250 2.98252  -1
 -16  12   4 44.6250 2.98252   2
  17  12   3 7.15037 3.20586  -1
 -17  12   4 7.15037 3.20586   2
 -17  13   3 16.5864 4.31612  -1
  17  13   2 16.5864 4.31612   2
 -16  13   3 6.20765 2.25058  -1
  16  13   2 6.20765 2.25058   2
 -15  13   3 15.3150 2.36363  -1
  15  13   2 15.3150 2.36363   2
 -14  13   3 13.6981 2.33509  -1
  14  13   2 13.6981 2.33509   2
 -13  13   3 28.8212 2.56371  -1
  13  13   2 28.8212 2.56371   2
 -12  13   3 56.0252 3.53477  -1
  12  13   2 56.0252 3.53477   2
 -11  13   3 22.5673 1.86748   2
 -11  13   3 20.8251 3.73719  -1
  11  13   2 20.8251 3.73719   2
 -10  13   3 9.00203 5.04028  -1
  10  13   2 9.00203 5.04028   2
  -9  13   3 39.3051 5.02846  -1
   9  13   2 39.3051 5.02846   2
  -8  13   3 68.4877 1.70388   2
  -7  13   3 4.04832 0.90175   2
  -6  13   3 67.8966 4.91854  -1
   6  13   3 67.8966 4.91854   2
  -5  13   3 19.0376 3.06710  -1
   5  13   3 19.0376 3.06710   2
  -4  13   3 57.1543 3.32506  -1
   4  13   3 57.1543 3.32506   2
  -3  13   3 2.55585 1.61120  -1
   3  13   3 2.55585 1.61120   2
  -2  13   3 327.206 3.99783  -1
   2  13   3 327.206 3.99783   2
  -1  13   3 19.2834 1.17637  -1
   1  13   3 19.2834 1.17637   2
   0  13   3 0.03876 0.77309  -1
   0  13   3 0.03876 0.77309   2
   1  13   3 20.0137 1.16241  -1
  -1  13   3 20.0137 1.16241   2
   2  13   3 331.465 4.00576  -1
  -2  13   3 331.465 4.00576   2
   3  13   3 3.98125 1.86611  -1
  -3  13   3 3.98125 1.86611   2
   4  13   3 54.5704 2.65579  -1
  -4  13   3 54.5704 2.65579   2
   5  13   3 22.1681 4.17969  -1
  -5  13   3 22.1681 4.17969   2
   6  13   3 72.1353 4.96392  -1
  -6  13   3 72.1353 4.96392   2
   7  13   3 0.53332 0.83259   2
   8  13   3 137.781 2.67846   2
   9  13   3 3.38067 4.41805  -1
  -9  13   4 3.38067 4.41805   2
  11  13   3 12.3078 6.14413  -1
 -11  13   4 12.3078 6.14413   2
  12  13   3 71.2084 3.75353  -1
 -12  13   4 71.2084 3.75353   2
  13  13   3 6.72235 2.91271  -1
 -13  13   4 6.72235 2.91271   2
  14  13   3 37.5051 2.99294  -1
 -14  13   4 37.5051 2.99294   2
  15  13   3 15.6114 2.72917  -1
 -15  13   4 15.6114 2.72917   2
  16  13   3 17.2132 2.93279  -1
 -16  13   4 17.2132 2.93279   2
  17  13   3 3.59447 6.03113  -1
 -17  13   4 3.59447 6.03113   2
 -16  14   3 8.89678 2.42566  -1
  16  14   2 8.89678 2.42566   2
 -15  14   3 18.1685 2.49347  -1
  15  14   2 18.1685 2.49347   2
 -14  14   3 16.0659 2.52310  -1
  14  14   2 16.0659 2.52310   2
 -13  14   3 9.40332 2.61302  -1
  13  14   2 9.40332 2.61302   2
 -12  14   3 54.2975 3.25671  -1
  12  14   2 54.2975 3.25671   2
 -11  14   3 40.4456 4.28041  -1
  11  14   2 40.4456 4.28041   2
 -10  14   3 12.6138 5.44891  -1
  10  14   2 12.6138 5.44891   2
  -9  14   3 17.6624 5.16570  -1
   9  14   2 17.6624 5.16570   2
  -8  14   3 10.9861 1.07159   2
  -6  14   3 158.261 5.09069  -1
   6  14   3 158.261 5.09069   2
  -5  14   3 18.0917 3.28096  -1
   5  14   3 18.0917 3.28096   2
  -4  14   3 248.911 5.21284  -1
   4  14   3 248.911 5.21284   2
  -3  14   3 39.2770 1.94621  -1
   3  14   3 39.2770 1.94621   2
  -2  14   3 6.82907 1.38915  -1
   2  14   3 6.82907 1.38915   2
  -1  14   3 87.8908 1.86689  -1
   1  14   3 87.8908 1.86689   2
   0  14   3 313.370 3.78422  -1
   0  14   3 313.370 3.78422   2
   1  14   3 88.8267 1.74244  -1
  -1  14   3 88.8267 1.74244   2
   2  14   3 7.95794 1.52676  -1
  -2  14   3 7.95794 1.52676   2
   3  14   3 42.2133 2.00305  -1
  -3  14   3 42.2133 2.00305   2
   4  14   3 254.257 6.63784  -1
  -4  14   3 254.257 6.63784   2
   5  14   3 21.1376 4.53243  -1
  -5  14   3 21.1376 4.53243   2
   6  14   3 167.400 7.12381  -1
  -6  14   3 167.400 7.12381   2
   7  14   3 29.2651 1.67880   2
   7  14   3 29.5585 4.50111  -1
  -7  14   3 29.5585 4.50111   2
   8  14   3 1.40112 1.06344   2
  11  14   3 15.0105 6.48289  -1
 -11  14   4 15.0105 6.48289   2
  12  14   3 36.5200 3.64608  -1
 -12  14   4 36.5200 3.64608   2
  13  14   3 17.2663 3.11986  -1
 -13  14   4 17.2663 3.11986   2
  14  14   3 26.6263 3.10076  -1
 -14  14   4 26.6263 3.10076   2
  15  14   3 2.48751 2.82059  -1
 -15  14   4 2.48751 2.82059   2
  16  14   3 15.5022 4.12798  -1
 -16  14   4 15.5022 4.12798   2
 -15  15   3 2.73447 2.61665  -1
  15  15   2 2.73447 2.61665   2
 -14  15   3 34.8122 2.78929  -1
  14  15   2 34.8122 2.78929   2
 -13  15   3 11.9772 3.19787  -1
  13  15   2 11.9772 3.19787   2
 -12  15   3 14.6828 3.27405  -1
  12  15   2 14.6828 3.27405   2
 -11  15   3 21.2014 4.22220  -1
  11  15   2 21.2014 4.22220   2
 -10  15   3 17.9334 5.92443  -1
  10  15   2 17.9334 5.92443   2
 -10  15   3 8.25154 1.37383   2
  -9  15   3 36.5727 6.03158  -1
   9  15   2 36.5727 6.03158   2
  -7  15   3 22.5419 1.50218   2
  -6  15   3 27.1556 4.97807  -1
   6  15   3 27.1556 4.97807   2
  -5  15   3 -1.0022 3.37102  -1
   5  15   3 -1.0022 3.37102   2
  -4  15   3 19.7661 2.74331  -1
   4  15   3 19.7661 2.74331   2
  -3  15   3 101.316 2.54746  -1
   3  15   3 101.316 2.54746   2
  -2  15   3 269.441 4.14617  -1
   2  15   3 269.441 4.14617   2
  -1  15   3 22.6501 1.64095  -1
   1  15   3 22.6501 1.64095   2
   0  15   3 3.48635 0.98986  -1
   0  15   3 3.48635 0.98986   2
   1  15   3 20.7205 1.68161  -1
  -1  15   3 20.7205 1.68161   2
   2  15   3 261.738 3.76593  -1
  -2  15   3 261.738 3.76593   2
   3  15   3 101.806 2.56872  -1
  -3  15   3 101.806 2.56872   2
   4  15   3 22.3688 2.16079  -1
  -4  15   3 22.3688 2.16079   2
   5  15   3 5.95757 4.49287  -1
  -5  15   3 5.95757 4.49287   2
   6  15   3 33.7295 4.93289  -1
  -6  15   3 33.7295 4.93289   2
   7  15   3 8.70730 1.17975   2
   8  15   3 82.0395 2.32655   2
  11  15   3 21.0013 4.88092  -1
 -11  15   4 21.0013 4.88092   2
  12  15   3 68.7303 3.68571  -1
 -12  15   4 68.7303 3.68571   2
  13  15   3 24.4715 3.29391  -1
 -13  15   4 24.4715 3.29391   2
  14  15   3 18.4557 3.21195  -1
 -14  15   4 18.4557 3.21195   2
  15  15   3 4.72816 2.93430  -1
 -15  15   4 4.72816 2.93430   2
 -14  16   3 10.2361 2.86474  -1
  14  16   2 10.2361 2.86474   2
 -13  16   3 9.90425 3.35252  -1
  13  16   2 9.90425 3.35252   2
 -12  16   3 8.81616 3.39349  -1
  12  16   2 8.81616 3.39349   2
 -11  16   3 29.1638 3.76593  -1
  11  16   2 29.1638 3.76593   2
 -10  16   3 6.70977 1.45299   2
 -10  16   3 49.3015 6.86886  -1
  10  16   2 49.3015 6.86886   2
  -9  16   3 20.6059 1.60878   2
  -9  16   3 54.4314 6.70673  -1
   9  16   2 54.4314 6.70673   2
  -7  16   3 24.1270 1.72116   2
  -6  16   3 -0.2166 4.83441  -1
   6  16   3 -0.2166 4.83441   2
  -5  16   3 62.9738 4.17999  -1
   5  16   3 62.9738 4.17999   2
  -4  16   3 5.78339 2.43326  -1
   4  16   3 5.78339 2.43326   2
  -3  16   3 13.6070 2.08316  -1
   3  16   3 13.6070 2.08316   2
  -2  16   3 3.69535 1.82782  -1
   2  16   3 3.69535 1.82782   2
  -1  16   3 27.1414 1.76014  -1
   1  16   3 27.1414 1.76014   2
   0  16   3 -0.0740 1.37255  -1
   0  16   3 -0.0740 1.37255   2
   1  16   3 27.3774 1.83466  -1
  -1  16   3 27.3774 1.83466   2
   2  16   3 3.70604 2.11204  -1
  -2  16   3 3.70604 2.11204   2
   3  16   3 16.7991 2.10779  -1
  -3  16   3 16.7991 2.10779   2
   4  16   3 2.50701 2.28091  -1
  -4  16   3 2.50701 2.28091   2
   5  16   3 64.5116 4.29305  -1
  -5  16   3 64.5116 4.29305   2
   6  16   3 0.63415 4.93911  -1
  -6  16   3 0.63415 4.93911   2
   7  16   3 6.33920 1.23934   2
   8  16   3 18.1101 1.55467   2
  12  16   3 7.07971 4.10349  -1
 -12  16   4 7.07971 4.10349   2
  13  16   3 -4.0592 3.40052  -1
 -13  16   4 -4.0592 3.40052   2
  14  16   3 4.36709 3.40617  -1
 -14  16   4 4.36709 3.40617   2
 -13  17   3 11.3815 3.65627  -1
  13  17   2 11.3815 3.65627   2
 -12  17   3 -0.0891 3.60703  -1
  12  17   2 -0.0891 3.60703   2
 -11  17   3 12.0704 4.14696  -1
  11  17   2 12.0704 4.14696   2
 -10  17   3 0.61768 4.73246  -1
  10  17   2 0.61768 4.73246   2
 -10  17   3 1.84084 1.51034   2
  -9  17   3 17.1378 1.69082   2
  -9  17   3 69.9389 7.15467  -1
   9  17   2 69.9389 7.15467   2
  -7  17   3 4.98171 1.22298   2
  -6  17   3 3.60533 3.99039  -1
   6  17   3 3.60533 3.99039   2
  -5  17   3 66.3732 3.70391  -1
   5  17   3 66.3732 3.70391   2
  -4  17   3 34.1623 2.77880  -1
   4  17   3 34.1623 2.77880   2
  -3  17   3 16.7084 2.24203  -1
   3  17   3 16.7084 2.24203   2
  -2  17   3 45.7034 2.23471  -1
   2  17   3 45.7034 2.23471   2
  -1  17   3 70.3023 2.52308  -1
   1  17   3 70.3023 2.52308   2
   0  17   3 -0.1810 1.46608  -1
   0  17   3 -0.1810 1.46608   2
   1  17   3 68.1189 2.52688  -1
  -1  17   3 68.1189 2.52688   2
   2  17   3 43.0442 2.53196  -1
  -2  17   3 43.0442 2.53196   2
   3  17   3 13.2285 2.30028  -1
  -3  17   3 13.2285 2.30028   2
   4  17   3 30.4223 2.90782  -1
  -4  17   3 30.4223 2.90782   2
   5  17   3 62.9608 4.41569  -1
  -5  17   3 62.9608 4.41569   2
   6  17   3 9.51609 5.83545  -1
  -6  17   3 9.51609 5.83545   2
   7  17   3 1.92927 1.26324   2
   8  17   3 6.49396 1.42801   2
  11  17   3 10.5523 5.08954  -1
 -11  17   4 10.5523 5.08954   2
  12  17   3 13.4761 3.76470  -1
 -12  17   4 13.4761 3.76470   2
  13  17   3 8.77682 3.70602  -1
 -13  17   4 8.77682 3.70602   2
 -12  18   3 0.52291 4.60047  -1
  12  18   2 0.52291 4.60047   2
 -11  18   3 21.9540 5.27486  -1
  11  18   2 21.9540 5.27486   2
 -10  18   3 0.34546 1.80476   2
 -10  18   3 6.03035 5.26975  -1
  10  18   2 6.03035 5.26975   2
  -9  18   3 -0.1466 1.56389   2
  -9  18   3 12.7722 7.06553  -1
   9  18   2 12.7722 7.06553   2
  -8  18   3 7.85417 1.57525   2
  -7  18   3 29.4177 1.95703   2
  -6  18   3 -1.1249 6.53071  -1
   6  18   3 -1.1249 6.53071   2
  -5  18   3 37.7042 3.74358  -1
   5  18   3 37.7042 3.74358   2
  -4  18   3 10.9169 2.91168  -1
   4  18   3 10.9169 2.91168   2
  -3  18   3 72.4282 2.73858  -1
   3  18   3 72.4282 2.73858   2
  -2  18   3 31.3268 2.70927  -1
   2  18   3 31.3268 2.70927   2
  -1  18   3 31.6055 2.42297  -1
   1  18   3 31.6055 2.42297   2
   0  18   3 6.84033 1.76676  -1
   0  18   3 6.84033 1.76676   2
   1  18   3 29.5609 2.42356  -1
  -1  18   3 29.5609 2.42356   2
   2  18   3 30.0906 2.66095  -1
  -2  18   3 30.0906 2.66095   2
   3  18   3 70.9961 3.15487  -1
  -3  18   3 70.9961 3.15487   2
   4  18   3 6.58426 2.93333  -1
  -4  18   3 6.58426 2.93333   2
   5  18   3 42.9171 4.76116  -1
  -5  18   3 42.9171 4.76116   2
   6  18   3 5.28232 6.31376  -1
  -6  18   3 5.28232 6.31376   2
   7  18   3 9.60971 1.58906   2
   8  18   3 2.79062 1.51911   2
  11  18   3 18.9333 4.53024  -1
 -11  18   4 18.9333 4.53024   2
  12  18   3 18.2047 5.94453  -1
 -12  18   4 18.2047 5.94453   2
 -10  19   3 1.56976 1.98767   2
 -10  19   3 4.43702 5.46531  -1
  10  19   2 4.43702 5.46531   2
  -9  19   3 6.32279 1.81255   2
  -9  19   3 28.3876 8.11996  -1
   9  19   2 28.3876 8.11996   2
  -8  19   3 1.14996 1.58596   2
  -7  19   3 4.14422 1.44112   2
  -7  19   3 15.4037 7.32931  -1
   7  19   3 15.4037 7.32931   2
  -6  19   3 8.10901 7.20236  -1
   6  19   3 8.10901 7.20236   2
  -5  19   3 1.08287 3.83918  -1
   5  19   3 1.08287 3.83918   2
  -4  19   3 7.10713 3.58457  -1
   4  19   3 7.10713 3.58457   2
  -3  19   3 80.1644 3.43952  -1
   3  19   3 80.1644 3.43952   2
  -2  19   3 24.7083 2.81817  -1
   2  19   3 24.7083 2.81817   2
  -1  19   3 44.9237 2.71040  -1
   1  19   3 44.9237 2.71040   2
   0  19   3 2.69183 1.71722  -1
   0  19   3 2.69183 1.71722   2
   1  19   3 40.7533 2.64861  -1
  -1  19   3 40.7533 2.64861   2
   2  19   3 20.2322 2.75673  -1
  -2  19   3 20.2322 2.75673   2
   3  19   3 76.6750 3.37823  -1
  -3  19   3 76.6750 3.37823   2
   4  19   3 4.59558 3.14733  -1
  -4  19   3 4.59558 3.14733   2
   5  19   3 -2.3284 3.92617  -1
  -5  19   3 -2.3284 3.92617   2
   6  19   3 0.34151 6.92205  -1
  -6  19   3 0.34151 6.92205   2
   8  19   3 -1.2221 1.68577   2
  -9  20   3 -8.7138 8.53917  -1
   9  20   2 -8.7138 8.53917   2
  -9  20   3 2.66635 2.11911   2
  -8  20   3 1.03668 1.72542   2
  -7  20   3 0.48291 1.83911   2
  -7  20   3 -9.4847 7.75478  -1
   7  20   3 -9.4847 7.75478   2
  -6  20   3 7.79629 5.46285  -1
   6  20   3 7.79629 5.46285   2
  -6  20   3 9.74775 1.90324   2
  -5  20   3 24.2711 4.23368  -1
   5  20   3 24.2711 4.23368   2
  -4  20   3 6.47621 4.02717  -1
   4  20   3 6.47621 4.02717   2
  -3  20   3 4.28669 3.25100  -1
   3  20   3 4.28669 3.25100   2
  -2  20   3 6.31134 2.99372  -1
   2  20   3 6.31134 2.99372   2
  -1  20   3 20.8533 2.76349  -1
   1  20   3 20.8533 2.76349   2
   0  20   3 32.4741 2.47756  -1
   0  20   3 32.4741 2.47756   2
   1  20   3 26.5340 2.80342  -1
  -1  20   3 26.5340 2.80342   2
   2  20   3 10.9979 2.95795  -1
  -2  20   3 10.9979 2.95795   2
   3  20   3 7.74309 3.10732  -1
  -3  20   3 7.74309 3.10732   2
   4  20   3 5.23505 3.58009  -1
  -4  20   3 5.23505 3.58009   2
   5  20   3 26.8471 4.35468  -1
  -5  20   3 26.8471 4.35468   2
   8  20   3 3.60613 1.89424   2
   9  20   3 10.5534 2.38272   2
  -6  21   3 -3.8811 5.78359  -1
   6  21   3 -3.8811 5.78359   2
  -6  21   3 -0.2844 2.25286   2
  -5  21   3 -0.9567 4.52576  -1
   5  21   3 -0.9567 4.52576   2
  -4  21   3 7.08223 4.44453  -1
   4  21   3 7.08223 4.44453   2
  -3  21   3 1.23913 3.99401  -1
   3  21   3 1.23913 3.99401   2
  -2  21   3 2.28568 3.14016  -1
   2  21   3 2.28568 3.14016   2
  -1  21   3 15.2080 2.95846  -1
   1  21   3 15.2080 2.95846   2
   0  21   3 -1.1482 2.06815  -1
   0  21   3 -1.1482 2.06815   2
   1  21   3 12.4636 3.02810  -1
  -1  21   3 12.4636 3.02810   2
   2  21   3 3.24043 3.20259  -1
  -2  21   3 3.24043 3.20259   2
   3  21   3 4.08056 3.36467  -1
  -3  21   3 4.08056 3.36467   2
   4  21   3 1.84663 3.57121  -1
  -4  21   3 1.84663 3.57121   2
   5  21   3 1.60032 5.77126  -1
  -5  21   3 1.60032 5.77126   2
  -2  22   3 10.1757 4.06484  -1
   2  22   3 10.1757 4.06484   2
  -1  22   3 16.0362 3.22231  -1
   1  22   3 16.0362 3.22231   2
   0  22   3 19.4701 2.48204  -1
   0  22   3 19.4701 2.48204   2
   1  22   3 15.2564 3.35325  -1
  -1  22   3 15.2564 3.35325   2
   2  22   3 7.85618 4.09775  -1
  -2  22   3 7.85618 4.09775   2
 -18   0   4 22.4065 6.15968   2
 -17   0   4 15.8412 2.44839   2
 -16   0   4 50.4543 2.20698   2
 -15   0   4 0.23610 1.78643   2
 -14   0   4 63.5555 2.24298   2
 -13   0   4 4.79692 1.80274   2
 -12   0   4 53.9651 1.75436   2
 -11   0   4 13.4965 1.29057   2
 -10   0   4 578.256 8.47807   2
  -9   0   4 46.1365 1.26893   2
  -8   0   4 35.6814 1.04129   2
  -7   0   4 1.77028 0.48218   2
  -6   0   4 848.237 12.0283   2
  -5   0   4 98.2516 3.65846  -1
   5   0   4 98.2516 3.65846   2
  -5   0   4 94.8132 1.58659   2
  -4   0   4 1260.02 36.3054  -1
   4   0   4 1260.02 36.3054   2
  -4   0   4 955.367 16.1186   2
  -3   0   4 79.7121 2.81334  -1
   3   0   4 79.7121 2.81334   2
  -2   0   4 129.259 4.04587  -1
   2   0   4 129.259 4.04587   2
  -1   0   4 197.714 2.88748  -1
   1   0   4 197.714 2.88748   2
   0   0   4 9999.99 140.066  -1
   0   0   4 9999.99 140.066   2
   1   0   4 190.375 2.78892  -1
  -1   0   4 190.375 2.78892   2
   2   0   4 129.303 2.71656  -1
  -2   0   4 129.303 2.71656   2
   3   0   4 79.4325 2.60764  -1
  -3   0   4 79.4325 2.60764   2
   6   0   4 161.912 2.85129   2
   7   0   4 10.8183 0.68381   2
   8   0   4 19.9466 0.83790   2
   9   0   4 150.040 2.49463   2
  10   0   4 305.809 4.71819   2
  11   0   4 50.3774 1.98332   2
  12   0   4 0.71128 1.14547   2
  13   0   4 27.5778 2.35655   2
  14   0   4 45.7194 2.50417   2
  15   0   4 6.83569 2.11390   2
  16   0   4 -0.4551 2.20753   2
  17   0   4 1.12527 3.23717   2
  18   0   4 20.2149 4.12722   2
  19   0   4 32.5175 5.05669   2
  20   0   4 5.66865 3.38014   2
 -20   1   4 -5.3280 4.21651  -1
  20   1   3 -5.3280 4.21651   2
 -19   1   4 3.06838 3.33107  -1
  19   1   3 3.06838 3.33107   2
 -18   1   4 49.6607 3.12880  -1
  18   1   3 49.6607 3.12880   2
 -17   1   4 2.88989 2.29955  -1
  17   1   3 2.88989 2.29955   2
 -16   1   4 31.7924 1.90883  -1
  16   1   3 31.7924 1.90883   2
 -15   1   4 10.0591 1.67467  -1
  15   1   3 10.0591 1.67467   2
 -14   1   4 51.8848 1.77399  -1
  14   1   3 51.8848 1.77399   2
 -13   1   4 11.4764 1.54912  -1
  13   1   3 11.4764 1.54912   2
 -12   1   4 228.524 4.38990  -1
  12   1   3 228.524 4.38990   2
 -11   1   4 33.8485 1.46025  -1
  11   1   3 33.8485 1.46025   2
 -10   1   4 0.07881 1.28775  -1
  10   1   3 0.07881 1.28775   2
  -9   1   4 0.38219 0.42454   2
  -9   1   4 3.38750 1.76366  -1
   9   1   3 3.38750 1.76366   2
  -8   1   4 84.0739 1.15868   2
  -7   1   4 254.160 2.72447   2
  -6   1   4 591.125 5.98415   2
  -6   1   4 817.352 15.7205  -1
   6   1   4 817.352 15.7205   2
  -5   1   4 6.78826 1.13513  -1
   5   1   4 6.78826 1.13513   2
  -4   1   4 906.591 18.5658  -1
   4   1   4 906.591 18.5658   2
  -3   1   4 61.3971 1.65015  -1
   3   1   4 61.3971 1.65015   2
  -2   1   4 133.048 2.01350  -1
   2   1   4 133.048 2.01350   2
  -1   1   4 2294.77 24.0408  -1
   1   1   4 2294.77 24.0408   2
   0   1   4 11.1891 0.28233  -1
   0   1   4 11.1891 0.28233   2
   1   1   4 2260.46 22.4900  -1
  -1   1   4 2260.46 22.4900   2
   2   1   4 133.709 2.00224  -1
  -2   1   4 133.709 2.00224   2
   3   1   4 64.5017 2.19594  -1
  -3   1   4 64.5017 2.19594   2
   4   1   4 868.133 22.2517  -1
  -4   1   4 868.133 22.2517   2
   5   1   4 5.97492 1.58982  -1
  -5   1   4 5.97492 1.58982   2
   7   1   4 320.257 3.34607   2
   9   1   4 0.06742 0.43646   2
  10   1   4 8.39052 2.90099  -1
 -10   1   5 8.39052 2.90099   2
  11   1   4 4.14229 2.16128  -1
 -11   1   5 4.14229 2.16128   2
  12   1   4 149.081 3.28351  -1
 -12   1   5 149.081 3.28351   2
  13   1   4 16.8732 1.35859  -1
 -13   1   5 16.8732 1.35859   2
  14   1   4 7.49945 1.31891  -1
 -14   1   5 7.49945 1.31891   2
  15   1   4 -0.3298 1.27393  -1
 -15   1   5 -0.3298 1.27393   2
  16   1   4 12.0504 1.49377  -1
 -16   1   5 12.0504 1.49377   2
  17   1   4 35.7268 2.54305  -1
 -17   1   5 35.7268 2.54305   2
  18   1   4 18.0939 2.85885  -1
 -18   1   5 18.0939 2.85885   2
 -20   2   4 7.13808 5.45125  -1
  20   2   3 7.13808 5.45125   2
 -19   2   4 12.8232 3.36002  -1
  19   2   3 12.8232 3.36002   2
 -18   2   4 21.1271 2.94884  -1
  18   2   3 21.1271 2.94884   2
 -17   2   4 7.83152 2.14733  -1
  17   2   3 7.83152 2.14733   2
 -16   2   4 52.6839 2.09663  -1
  16   2   3 52.6839 2.09663   2
 -15   2   4 9.58179 1.68011  -1
  15   2   3 9.58179 1.68011   2
 -14   2   4 67.7289 2.14706  -1
  14   2   3 67.7289 2.14706   2
 -13   2   4 57.1788 1.81668  -1
  13   2   3 57.1788 1.81668   2
 -12   2   4 66.6156 2.30038  -1
  12   2   3 66.6156 2.30038   2
 -11   2   4 49.2427 2.05137  -1
  11   2   3 49.2427 2.05137   2
 -10   2   4 471.085 9.39997  -1
  10   2   3 471.085 9.39997   2
  -9   2   4 0.64793 2.67122  -1
   9   2   3 0.64793 2.67122   2
  -8   2   4 16.4735 0.63824   2
  -7   2   4 458.378 13.8219  -1
   7   2   4 458.378 13.8219   2
  -6   2   4 819.548 23.9458  -1
   6   2   4 819.548 23.9458   2
  -5   2   4 5.01111 1.59620  -1
   5   2   4 5.01111 1.59620   2
  -4   2   4 674.095 19.6738  -1
   4   2   4 674.095 19.6738   2
  -3   2   4 780.732 15.8752  -1
   3   2   4 780.732 15.8752   2
  -2   2   4 437.149 6.15749  -1
   2   2   4 437.149 6.15749   2
  -1   2   4 2137.27 21.1735  -1
   1   2   4 2137.27 21.1735   2
   0   2   4 469.336 4.72216  -1
   0   2   4 469.336 4.72216   2
   1   2   4 2177.53 23.0659  -1
  -1   2   4 2177.53 23.0659   2
   2   2   4 435.059 6.27972  -1
  -2   2   4 435.059 6.27972   2
   3   2   4 778.219 14.8666  -1
  -3   2   4 778.219 14.8666   2
   4   2   4 682.215 17.6117  -1
  -4   2   4 682.215 17.6117   2
   5   2   4 4.82470 1.61348  -1
  -5   2   4 4.82470 1.61348   2
   6   2   4 826.232 21.3311  -1
  -6   2   4 826.232 21.3311   2
   7   2   4 470.492 12.5329  -1
  -7   2   4 470.492 12.5329   2
   8   2   4 20.6645 0.60731   2
   9   2   4 40.2224 3.05237  -1
  -9   2   5 40.2224 3.05237   2
  10   2   4 119.640 4.54961  -1
 -10   2   5 119.640 4.54961   2
  11   2   4 5.32772 2.14524  -1
 -11   2   5 5.32772 2.14524   2
  12   2   4 2.64573 1.97863  -1
 -12   2   5 2.64573 1.97863   2
  13   2   4 59.2081 1.58539  -1
 -13   2   5 59.2081 1.58539   2
  14   2   4 56.1018 1.55435  -1
 -14   2   5 56.1018 1.55435   2
  15   2   4 25.2155 1.62623  -1
 -15   2   5 25.2155 1.62623   2
  16   2   4 24.3919 1.82713  -1
 -16   2   5 24.3919 1.82713   2
  17   2   4 7.65809 2.42134  -1
 -17   2   5 7.65809 2.42134   2
  18   2   4 24.1077 3.57386  -1
 -18   2   5 24.1077 3.57386   2
  19   2   4 16.2658 4.17091  -1
 -19   2   5 16.2658 4.17091   2
 -20   3   4 12.3659 5.40509  -1
  20   3   3 12.3659 5.40509   2
 -19   3   4 2.26468 3.96550  -1
  19   3   3 2.26468 3.96550   2
 -18   3   4 16.1088 2.61526  -1
  18   3   3 16.1088 2.61526   2
 -17   3   4 10.0496 2.17260  -1
  17   3   3 10.0496 2.17260   2
 -16   3   4 2.88936 1.58687  -1
  16   3   3 2.88936 1.58687   2
 -15   3   4 1.95788 1.56376  -1
  15   3   3 1.95788 1.56376   2
 -14   3   4 47.2083 1.96659  -1
  14   3   3 47.2083 1.96659   2
 -13   3   4 24.2243 1.59088  -1
  13   3   3 24.2243 1.59088   2
 -12   3   4 44.5106 1.93630  -1
  12   3   3 44.5106 1.93630   2
 -11   3   4 33.7441 1.96714  -1
  11   3   3 33.7441 1.96714   2
 -10   3   4 120.547 3.07384  -1
  10   3   3 120.547 3.07384   2
  -9   3   4 3.84356 0.49352   2
  -9   3   4 56.5418 3.47384  -1
   9   3   3 56.5418 3.47384   2
  -8   3   4 -0.2033 0.41129   2
  -7   3   4 8.92614 0.48581   2
  -7   3   4 69.5555 3.31700  -1
   7   3   4 69.5555 3.31700   2
  -6   3   4 44.8930 2.54274  -1
   6   3   4 44.8930 2.54274   2
  -3   3   4 327.905 6.81404  -1
   3   3   4 327.905 6.81404   2
  -2   3   4 -0.5230 0.71822  -1
   2   3   4 -0.5230 0.71822   2
  -1   3   4 373.211 4.11883  -1
   1   3   4 373.211 4.11883   2
   0   3   4 0.40470 0.20374  -1
   0   3   4 0.40470 0.20374   2
   1   3   4 376.008 3.82444  -1
  -1   3   4 376.008 3.82444   2
   2   3   4 -0.0586 0.40926  -1
  -2   3   4 -0.0586 0.40926   2
   3   3   4 331.594 5.40162  -1
  -3   3   4 331.594 5.40162   2
   4   3   4 6.00158 0.93399  -1
  -4   3   4 6.00158 0.93399   2
   4   3   4 5.61230 0.28257   2
   5   3   4 975.347 11.4342   2
   5   3   4 1278.45 32.6865  -1
  -5   3   4 1278.45 32.6865   2
   6   3   4 49.7507 2.42396  -1
  -6   3   4 49.7507 2.42396   2
   8   3   4 27.4222 0.68099   2
   9   3   4 65.1080 3.28040  -1
  -9   3   5 65.1080 3.28040   2
  10   3   4 4.84977 2.64863  -1
 -10   3   5 4.84977 2.64863   2
  11   3   4 91.1078 4.11091  -1
 -11   3   5 91.1078 4.11091   2
  12   3   4 105.517 2.47811  -1
 -12   3   5 105.517 2.47811   2
  13   3   4 79.2955 1.70072  -1
 -13   3   5 79.2955 1.70072   2
  14   3   4 5.95501 1.41572  -1
 -14   3   5 5.95501 1.41572   2
  15   3   4 59.8743 1.98869  -1
 -15   3   5 59.8743 1.98869   2
  16   3   4 2.42207 1.67132  -1
 -16   3   5 2.42207 1.67132   2
  17   3   4 23.7804 2.17082  -1
 -17   3   5 23.7804 2.17082   2
  18   3   4 27.3341 3.57991  -1
 -18   3   5 27.3341 3.57991   2
  19   3   4 1.89681 4.12838  -1
 -19   3   5 1.89681 4.12838   2
  20   3   4 5.76275 6.16771  -1
 -20   3   5 5.76275 6.16771   2
 -20   4   4 9.35300 5.51826  -1
  20   4   3 9.35300 5.51826   2
 -19   4   4 -3.5098 3.39140  -1
  19   4   3 -3.5098 3.39140   2
 -18   4   4 45.1930 3.12453  -1
  18   4   3 45.1930 3.12453   2
 -17   4   4 3.82340 2.38405  -1
  17   4   3 3.82340 2.38405   2
 -16   4   4 18.9146 1.75534  -1
  16   4   3 18.9146 1.75534   2
 -15   4   4 24.9938 1.82169  -1
  15   4   3 24.9938 1.82169   2
 -14   4   4 42.3085 1.93853  -1
  14   4   3 42.3085 1.93853   2
 -13   4   4 80.6625 2.00745  -1
  13   4   3 80.6625 2.00745   2
 -12   4   4 159.677 3.17896  -1
  12   4   3 159.677 3.17896   2
 -11   4   4 6.44878 1.83094  -1
  11   4   3 6.44878 1.83094   2
 -10   4   4 217.323 7.61011  -1
  10   4   3 217.323 7.61011   2
  -8   4   4 1.22353 0.39270   2
  -8   4   4 50.2334 4.01352  -1
   8   4   4 50.2334 4.01352   2
   8   4   3 50.2334 4.01352   2
  -7   4   4 37.9560 0.81329   2
  -7   4   4 371.889 11.4630  -1
   7   4   4 371.889 11.4630   2
  -5   4   4 80.4888 2.64393  -1
   5   4   4 80.4888 2.64393   2
  -4   4   4 1.47777 0.70758  -1
   4   4   4 1.47777 0.70758   2
  -3   4   4 861.642 14.6211  -1
   3   4   4 861.642 14.6211   2
  -2   4   4 49.4036 1.08815  -1
   2   4   4 49.4036 1.08815   2
  -1   4   4 196.562 2.26541  -1
   1   4   4 196.562 2.26541   2
   0   4   4 372.445 3.79689  -1
   0   4   4 372.445 3.79689   2
   1   4   4 191.509 2.03613  -1
  -1   4   4 191.509 2.03613   2
   2   4   4 46.4847 0.89666  -1
  -2   4   4 46.4847 0.89666   2
   3   4   4 877.685 13.9782  -1
  -3   4   4 877.685 13.9782   2
   4   4   4 2.17020 0.71175  -1
  -4   4   4 2.17020 0.71175   2
   5   4   4 85.7369 3.04052  -1
  -5   4   4 85.7369 3.04052   2
   6   4   4 120.483 1.49729   2
   6   4   4 227.526 6.50530  -1
  -6   4   4 227.526 6.50530   2
   9   4   4 162.034 5.28056  -1
  -9   4   5 162.034 5.28056   2
  10   4   4 14.8853 2.81950  -1
 -10   4   5 14.8853 2.81950   2
  11   4   4 46.8180 3.31298  -1
 -11   4   5 46.8180 3.31298   2
  12   4   4 14.0150 1.77234  -1
 -12   4   5 14.0150 1.77234   2
  13   4   4 85.2972 1.86273  -1
 -13   4   5 85.2972 1.86273   2
  14   4   4 93.5339 2.33748  -1
 -14   4   5 93.5339 2.33748   2
  15   4   4 3.15882 1.65787  -1
 -15   4   5 3.15882 1.65787   2
  16   4   4 1.81458 1.78048  -1
 -16   4   5 1.81458 1.78048   2
  17   4   4 54.7415 2.92464  -1
 -17   4   5 54.7415 2.92464   2
  18   4   4 31.6343 3.69894  -1
 -18   4   5 31.6343 3.69894   2
  19   4   4 19.7448 4.26100  -1
 -19   4   5 19.7448 4.26100   2
  20   4   4 5.23843 6.27408  -1
 -20   4   5 5.23843 6.27408   2
 -20   5   4 15.4725 4.66256  -1
  20   5   3 15.4725 4.66256   2
 -19   5   4 2.07009 3.44893  -1
  19   5   3 2.07009 3.44893   2
 -18   5   4 1.51596 2.91947  -1
  18   5   3 1.51596 2.91947   2
 -17   5   4 17.7877 2.49952  -1
  17   5   3 17.7877 2.49952   2
 -16   5   4 32.9817 2.26750  -1
  16   5   3 32.9817 2.26750   2
 -15   5   4 6.12595 1.74177  -1
  15   5   3 6.12595 1.74177   2
 -14   5   4 78.0844 1.99685  -1
  14   5   3 78.0844 1.99685   2
 -13   5   4 36.8817 1.71854  -1
  13   5   3 36.8817 1.71854   2
 -12   5   4 38.6917 1.96756  -1
  12   5   3 38.6917 1.96756   2
 -11   5   4 18.5853 2.01174  -1
  11   5   3 18.5853 2.01174   2
 -10   5   4 58.8060 3.88074  -1
  10   5   3 58.8060 3.88074   2
  -9   5   4 14.3090 3.13862  -1
   9   5   3 14.3090 3.13862   2
  -8   5   4 55.3576 0.94574   2
  -6   5   4 2.52888 1.05779  -1
   6   5   4 2.52888 1.05779   2
  -5   5   4 51.1896 1.50557  -1
   5   5   4 51.1896 1.50557   2
  -4   5   4 90.6640 3.57886  -1
   4   5   4 90.6640 3.57886   2
  -3   5   4 37.9466 1.47177  -1
   3   5   4 37.9466 1.47177   2
  -2   5   4 31.9435 0.97869  -1
   2   5   4 31.9435 0.97869   2
  -1   5   4 544.488 5.51617  -1
   1   5   4 544.488 5.51617   2
   0   5   4 5.72121 0.34056  -1
   0   5   4 5.72121 0.34056   2
   1   5   4 541.226 5.48172  -1
  -1   5   4 541.226 5.48172   2
   2   5   4 31.1960 0.81049  -1
  -2   5   4 31.1960 0.81049   2
   3   5   4 40.0971 1.09982  -1
  -3   5   4 40.0971 1.09982   2
   4   5   4 102.043 1.98104  -1
  -4   5   4 102.043 1.98104   2
   5   5   4 53.5914 1.73590  -1
  -5   5   4 53.5914 1.73590   2
   6   5   4 1.83514 1.98319  -1
  -6   5   4 1.83514 1.98319   2
   7   5   4 6.76922 0.42771   2
   7   5   4 10.7105 2.25394  -1
  -7   5   4 10.7105 2.25394   2
   8   5   4 19.1014 0.61923   2
   9   5   4 193.724 6.12305  -1
  -9   5   5 193.724 6.12305   2
  10   5   4 50.0931 3.36419  -1
 -10   5   5 50.0931 3.36419   2
  11   5   4 107.185 4.36627  -1
 -11   5   5 107.185 4.36627   2
  12   5   4 60.3140 2.06966  -1
 -12   5   5 60.3140 2.06966   2
  13   5   4 52.8612 2.01929  -1
 -13   5   5 52.8612 2.01929   2
  14   5   4 22.2380 1.80988  -1
 -14   5   5 22.2380 1.80988   2
  15   5   4 61.5607 2.08827  -1
 -15   5   5 61.5607 2.08827   2
  16   5   4 5.17001 1.86863  -1
 -16   5   5 5.17001 1.86863   2
  17   5   4 10.0180 2.76482  -1
 -17   5   5 10.0180 2.76482   2
  18   5   4 7.23603 3.19248  -1
 -18   5   5 7.23603 3.19248   2
  19   5   4 14.8187 4.29874  -1
 -19   5   5 14.8187 4.29874   2
  20   5   4 4.72514 4.91435  -1
 -20   5   5 4.72514 4.91435   2
 -20   6   4 10.1726 4.57488  -1
  20   6   3 10.1726 4.57488   2
 -19   6   4 10.4150 3.58612  -1
  19   6   3 10.4150 3.58612   2
 -18   6   4 69.0227 3.46733  -1
  18   6   3 69.0227 3.46733   2
 -17   6   4 3.16762 2.50003  -1
  17   6   3 3.16762 2.50003   2
 -16   6   4 20.5565 2.01817  -1
  16   6   3 20.5565 2.01817   2
 -15   6   4 27.4834 2.08324  -1
  15   6   3 27.4834 2.08324   2
 -14   6   4 6.04943 1.59613  -1
  14   6   3 6.04943 1.59613   2
 -13   6   4 26.5997 1.71846  -1
  13   6   3 26.5997 1.71846   2
 -12   6   4 72.9933 2.34441  -1
  12   6   3 72.9933 2.34441   2
 -11   6   4 60.6608 3.04055  -1
  11   6   3 60.6608 3.04055   2
 -10   6   4 42.1781 3.53430  -1
  10   6   3 42.1781 3.53430   2
  -9   6   4 10.5133 2.80261  -1
   9   6   3 10.5133 2.80261   2
  -9   6   4 3.55634 0.54098   2
  -8   6   4 49.9766 0.91794   2
  -7   6   4 16.6095 0.62914   2
  -6   6   4 97.7578 4.16606  -1
   6   6   4 97.7578 4.16606   2
  -5   6   4 21.7984 1.58370  -1
   5   6   4 21.7984 1.58370   2
  -4   6   4 4.98978 1.25292  -1
   4   6   4 4.98978 1.25292   2
  -3   6   4 10.7728 1.07851  -1
   3   6   4 10.7728 1.07851   2
  -2   6   4 165.723 2.38595  -1
   2   6   4 165.723 2.38595   2
  -1   6   4 35.8542 0.70043  -1
   1   6   4 35.8542 0.70043   2
   0   6   4 2.50168 0.30200  -1
   0   6   4 2.50168 0.30200   2
   1   6   4 35.6302 0.72718  -1
  -1   6   4 35.6302 0.72718   2
   2   6   4 164.217 1.99230  -1
  -2   6   4 164.217 1.99230   2
   3   6   4 10.8509 0.91576  -1
  -3   6   4 10.8509 0.91576   2
   4   6   4 5.65929 0.87913  -1
  -4   6   4 5.65929 0.87913   2
   5   6   4 25.4594 1.93671  -1
  -5   6   4 25.4594 1.93671   2
   6   6   4 96.4349 3.72138  -1
  -6   6   4 96.4349 3.72138   2
   7   6   4 23.9068 0.64467   2
   8   6   4 0.37075 0.38447   2
   9   6   4 209.788 6.56104  -1
  -9   6   5 209.788 6.56104   2
  10   6   4 34.2018 3.21810  -1
 -10   6   5 34.2018 3.21810   2
  11   6   4 41.7606 2.44702  -1
 -11   6   5 41.7606 2.44702   2
  12   6   4 41.3442 2.02989  -1
 -12   6   5 41.3442 2.02989   2
  13   6   4 36.2234 1.97919  -1
 -13   6   5 36.2234 1.97919   2
  14   6   4 14.0931 1.78378  -1
 -14   6   5 14.0931 1.78378   2
  15   6   4 15.6044 1.79417  -1
 -15   6   5 15.6044 1.79417   2
  16   6   4 23.8764 2.01970  -1
 -16   6   5 23.8764 2.01970   2
  17   6   4 31.5869 2.90043  -1
 -17   6   5 31.5869 2.90043   2
  18   6   4 44.5301 3.49025  -1
 -18   6   5 44.5301 3.49025   2
  19   6   4 1.90424 4.28999  -1
 -19   6   5 1.90424 4.28999   2
  20   6   4 3.94384 5.08609  -1
 -20   6   5 3.94384 5.08609   2
 -20   7   4 6.67545 4.03016   2
 -19   7   4 4.57484 4.05416  -1
  19   7   3 4.57484 4.05416   2
 -18   7   4 7.22878 3.21109  -1
  18   7   3 7.22878 3.21109   2
 -17   7   4 1.28683 2.54547  -1
  17   7   3 1.28683 2.54547   2
 -16   7   4 26.1666 2.24427  -1
  16   7   3 26.1666 2.24427   2
 -15   7   4 21.0845 1.80538  -1
  15   7   3 21.0845 1.80538   2
 -14   7   4 27.2885 1.88889  -1
  14   7   3 27.2885 1.88889   2
 -13   7   4 2.11308 1.74085  -1
  13   7   3 2.11308 1.74085   2
 -12   7   4 4.04896 1.88733  -1
  12   7   3 4.04896 1.88733   2
 -11   7   4 17.9303 2.30878  -1
  11   7   3 17.9303 2.30878   2
 -10   7   4 13.8183 2.35014  -1
  10   7   3 13.8183 2.35014   2
  -8   7   4 222.669 2.69463   2
  -7   7   4 0.52504 0.45651   2
  -6   7   4 12.5645 1.77276  -1
   6   7   4 12.5645 1.77276   2
  -5   7   4 164.849 4.11788  -1
   5   7   4 164.849 4.11788   2
  -4   7   4 56.7215 2.04005  -1
   4   7   4 56.7215 2.04005   2
  -3   7   4 371.101 5.58224  -1
   3   7   4 371.101 5.58224   2
  -2   7   4 46.2788 1.02318  -1
   2   7   4 46.2788 1.02318   2
  -1   7   4 20.3287 0.65097  -1
   1   7   4 20.3287 0.65097   2
   0   7   4 4.97941 0.39167  -1
   0   7   4 4.97941 0.39167   2
   1   7   4 19.1246 0.65907  -1
  -1   7   4 19.1246 0.65907   2
   2   7   4 45.3536 0.82326  -1
  -2   7   4 45.3536 0.82326   2
   3   7   4 370.091 6.15148  -1
  -3   7   4 370.091 6.15148   2
   4   7   4 60.1568 1.85692  -1
  -4   7   4 60.1568 1.85692   2
   5   7   4 169.060 3.87520  -1
  -5   7   4 169.060 3.87520   2
   6   7   4 12.6441 2.19418  -1
  -6   7   4 12.6441 2.19418   2
   7   7   4 36.4124 1.01308   2
   8   7   4 24.7804 1.05380   2
   9   7   4 96.7423 1.92566   2
  10   7   4 2.59179 3.05770  -1
 -10   7   5 2.59179 3.05770   2
  11   7   4 384.670 8.12892  -1
 -11   7   5 384.670 8.12892   2
  12   7   4 21.9637 2.32453  -1
 -12   7   5 21.9637 2.32453   2
  13   7   4 23.0579 1.91744  -1
 -13   7   5 23.0579 1.91744   2
  14   7   4 -0.6359 1.82049  -1
 -14   7   5 -0.6359 1.82049   2
  15   7   4 24.6259 1.87183  -1
 -15   7   5 24.6259 1.87183   2
  16   7   4 2.89481 2.26414  -1
 -16   7   5 2.89481 2.26414   2
  17   7   4 13.0584 2.89789  -1
 -17   7   5 13.0584 2.89789   2
  18   7   4 3.14506 3.38985  -1
 -18   7   5 3.14506 3.38985   2
  19   7   4 13.0738 4.59963  -1
 -19   7   5 13.0738 4.59963   2
 -19   8   4 2.64406 4.26493  -1
  19   8   3 2.64406 4.26493   2
 -18   8   4 35.8376 3.29468  -1
  18   8   3 35.8376 3.29468   2
 -17   8   4 10.1759 3.12234  -1
  17   8   3 10.1759 3.12234   2
 -16   8   4 25.9106 2.14125  -1
  16   8   3 25.9106 2.14125   2
 -15   8   4 1.02487 1.76872  -1
  15   8   3 1.02487 1.76872   2
 -14   8   4 1.85639 1.74433  -1
  14   8   3 1.85639 1.74433   2
 -13   8   4 19.0350 1.94715  -1
  13   8   3 19.0350 1.94715   2
 -12   8   4 8.36418 2.21571  -1
  12   8   3 8.36418 2.21571   2
 -11   8   4 43.1642 2.43271  -1
  11   8   3 43.1642 2.43271   2
 -10   8   4 230.852 5.96270  -1
  10   8   3 230.852 5.96270   2
  -9   8   4 0.30988 0.67812   2
  -8   8   4 7.27430 0.64044   2
  -7   8   4 184.556 6.73169  -1
   7   8   4 184.556 6.73169   2
  -6   8   4 40.1984 2.15144  -1
   6   8   4 40.1984 2.15144   2
  -5   8   4 8.63287 1.74527  -1
   5   8   4 8.63287 1.74527   2
  -4   8   4 16.5029 1.43367  -1
   4   8   4 16.5029 1.43367   2
  -3   8   4 194.709 3.25742  -1
   3   8   4 194.709 3.25742   2
  -2   8   4 35.6068 1.02839  -1
   2   8   4 35.6068 1.02839   2
  -1   8   4 75.7527 1.12073  -1
   1   8   4 75.7527 1.12073   2
   0   8   4 21.7592 0.63609  -1
   0   8   4 21.7592 0.63609   2
   1   8   4 72.6264 1.08623  -1
  -1   8   4 72.6264 1.08623   2
   2   8   4 32.1347 0.83359  -1
  -2   8   4 32.1347 0.83359   2
   3   8   4 184.454 3.36172  -1
  -3   8   4 184.454 3.36172   2
   4   8   4 20.4750 1.47066  -1
  -4   8   4 20.4750 1.47066   2
   5   8   4 10.9832 1.30260  -1
  -5   8   4 10.9832 1.30260   2
   6   8   4 43.0599 1.89121  -1
  -6   8   4 43.0599 1.89121   2
   7   8   4 178.565 6.20122  -1
  -7   8   4 178.565 6.20122   2
   8   8   4 75.5138 1.59146   2
   9   8   4 109.410 2.35820   2
  10   8   4 33.6361 2.58498  -1
 -10   8   5 33.6361 2.58498   2
  11   8   4 59.3943 2.85764  -1
 -11   8   5 59.3943 2.85764   2
  12   8   4 34.7365 2.54014  -1
 -12   8   5 34.7365 2.54014   2
  13   8   4 117.055 2.72877  -1
 -13   8   5 117.055 2.72877   2
  14   8   4 4.50806 1.84630  -1
 -14   8   5 4.50806 1.84630   2
  15   8   4 4.55045 1.87304  -1
 -15   8   5 4.55045 1.87304   2
  16   8   4 7.57043 2.40023  -1
 -16   8   5 7.57043 2.40023   2
  17   8   4 8.56036 2.97110  -1
 -17   8   5 8.56036 2.97110   2
  18   8   4 15.1848 3.44807  -1
 -18   8   5 15.1848 3.44807   2
  19   8   4 16.9619 4.02908  -1
 -19   8   5 16.9619 4.02908   2
 -19   9   4 1.52367 4.22936  -1
  19   9   3 1.52367 4.22936   2
 -18   9   4 27.5202 3.29933  -1
  18   9   3 27.5202 3.29933   2
 -17   9   4 27.9838 2.85963  -1
  17   9   3 27.9838 2.85963   2
 -16   9   4 33.0028 2.51749  -1
  16   9   3 33.0028 2.51749   2
 -15   9   4 5.32738 1.89963  -1
  15   9   3 5.32738 1.89963   2
 -14   9   4 31.0045 2.03340  -1
  14   9   3 31.0045 2.03340   2
 -13   9   4 6.29819 1.95293  -1
  13   9   3 6.29819 1.95293   2
 -12   9   4 103.087 3.26287  -1
  12   9   3 103.087 3.26287   2
 -11   9   4 18.4373 3.10645  -1
  11   9   3 18.4373 3.10645   2
  -9   9   4 0.55036 0.81168   2
  -9   9   4 0.70011 3.10644  -1
   9   9   3 0.70011 3.10644   2
  -8   9   4 7.78798 0.85047   2
  -7   9   4 78.5344 4.08587  -1
   7   9   4 78.5344 4.08587   2
  -6   9   4 314.811 10.4322  -1
   6   9   4 314.811 10.4322   2
  -5   9   4 87.8129 2.92286  -1
   5   9   4 87.8129 2.92286   2
  -4   9   4 20.9182 1.58262  -1
   4   9   4 20.9182 1.58262   2
  -3   9   4 41.8740 1.55367  -1
   3   9   4 41.8740 1.55367   2
  -2   9   4 58.7882 1.27907  -1
   2   9   4 58.7882 1.27907   2
  -1   9   4 29.6769 0.84785  -1
   1   9   4 29.6769 0.84785   2
   0   9   4 14.8984 0.65614  -1
   0   9   4 14.8984 0.65614   2
   1   9   4 29.1385 0.81742  -1
  -1   9   4 29.1385 0.81742   2
   2   9   4 55.5774 1.09638  -1
  -2   9   4 55.5774 1.09638   2
   3   9   4 42.1934 1.62416  -1
  -3   9   4 42.1934 1.62416   2
   4   9   4 21.0435 1.64843  -1
  -4   9   4 21.0435 1.64843   2
   5   9   4 91.5180 2.58652  -1
  -5   9   4 91.5180 2.58652   2
   6   9   4 306.090 6.70677  -1
  -6   9   4 306.090 6.70677   2
   7   9   4 79.6102 4.05992  -1
  -7   9   4 79.6102 4.05992   2
   8   9   4 6.13521 0.85113   2
  10   9   4 109.444 2.50932   2
  10   9   4 108.063 3.56101  -1
 -10   9   5 108.063 3.56101   2
  11   9   4 54.7949 4.20332  -1
 -11   9   5 54.7949 4.20332   2
  12   9   4 65.3820 2.83907  -1
 -12   9   5 65.3820 2.83907   2
  13   9   4 14.4628 2.09381  -1
 -13   9   5 14.4628 2.09381   2
  14   9   4 17.4866 2.07042  -1
 -14   9   5 17.4866 2.07042   2
  15   9   4 41.4832 2.50613  -1
 -15   9   5 41.4832 2.50613   2
  16   9   4 39.9323 2.65380  -1
 -16   9   5 39.9323 2.65380   2
  17   9   4 -2.8051 2.92740  -1
 -17   9   5 -2.8051 2.92740   2
  18   9   4 26.8606 3.62816  -1
 -18   9   5 26.8606 3.62816   2
  19   9   4 3.56790 4.09001  -1
 -19   9   5 3.56790 4.09001   2
 -18  10   4 -1.2206 3.29912  -1
  18  10   3 -1.2206 3.29912   2
 -17  10   4 10.5823 2.85717  -1
  17  10   3 10.5823 2.85717   2
 -16  10   4 31.3774 2.27436  -1
  16  10   3 31.3774 2.27436   2
 -15  10   4 5.59541 2.03027  -1
  15  10   3 5.59541 2.03027   2
 -14  10   4 34.9914 2.16563  -1
  14  10   3 34.9914 2.16563   2
 -13  10   4 28.9550 2.15895  -1
  13  10   3 28.9550 2.15895   2
 -12  10   4 34.0458 2.37763  -1
  12  10   3 34.0458 2.37763   2
 -11  10   4 32.2153 3.38321  -1
  11  10   3 32.2153 3.38321   2
 -10  10   4 100.955 1.97082   2
  -9  10   4 0.37277 0.85174   2
  -8  10   4 0.72541 0.81674   2
  -8  10   4 24.4464 3.57642  -1
   8  10   4 24.4464 3.57642   2
  -7  10   4 1.29152 0.68648   2
  -7  10   4 0.28968 2.92885  -1
   7  10   4 0.28968 2.92885   2
  -6  10   4 222.640 5.62315  -1
   6  10   4 222.640 5.62315   2
  -5  10   4 39.9523 2.00987  -1
   5  10   4 39.9523 2.00987   2
  -4  10   4 251.416 4.98299  -1
   4  10   4 251.416 4.98299   2
  -3  10   4 179.912 3.21194  -1
   3  10   4 179.912 3.21194   2
  -2  10   4 132.493 2.05245  -1
   2  10   4 132.493 2.05245   2
  -1  10   4 138.308 1.77790  -1
   1  10   4 138.308 1.77790   2
   0  10   4 1067.44 10.7717  -1
   0  10   4 1067.44 10.7717   2
   1  10   4 137.224 1.75268  -1
  -1  10   4 137.224 1.75268   2
   2  10   4 135.311 1.77160  -1
  -2  10   4 135.311 1.77160   2
   3  10   4 175.266 3.55129  -1
  -3  10   4 175.266 3.55129   2
   4  10   4 247.463 5.59026  -1
  -4  10   4 247.463 5.59026   2
   5  10   4 40.2849 2.04870  -1
  -5  10   4 40.2849 2.04870   2
   6  10   4 214.672 7.29762  -1
  -6  10   4 214.672 7.29762   2
  10  10   4 36.7390 1.85800   2
  11  10   4 5.76518 3.95844  -1
 -11  10   5 5.76518 3.95844   2
  12  10   4 29.9545 2.77580  -1
 -12  10   5 29.9545 2.77580   2
  13  10   4 22.9579 2.19443  -1
 -13  10   5 22.9579 2.19443   2
  14  10   4 67.2448 2.50121  -1
 -14  10   5 67.2448 2.50121   2
  15  10   4 35.5858 2.52436  -1
 -15  10   5 35.5858 2.52436   2
  16  10   4 4.75353 2.57621  -1
 -16  10   5 4.75353 2.57621   2
  17  10   4 2.56376 3.14568  -1
 -17  10   5 2.56376 3.14568   2
  18  10   4 5.29043 3.72485  -1
 -18  10   5 5.29043 3.72485   2
 -18  11   4 25.2705 3.77886  -1
  18  11   3 25.2705 3.77886   2
 -17  11   4 3.15818 2.92997  -1
  17  11   3 3.15818 2.92997   2
 -16  11   4 16.4246 2.10908  -1
  16  11   3 16.4246 2.10908   2
 -15  11   4 7.75902 2.10013  -1
  15  11   3 7.75902 2.10013   2
 -14  11   4 60.0750 2.45011  -1
  14  11   3 60.0750 2.45011   2
 -13  11   4 11.7771 2.21856  -1
  13  11   3 11.7771 2.21856   2
 -12  11   4 51.4548 2.66893  -1
  12  11   3 51.4548 2.66893   2
 -11  11   4 7.39463 3.37543  -1
  11  11   3 7.39463 3.37543   2
 -10  11   4 3.24023 1.00324   2
  -9  11   4 48.5635 4.98175  -1
   9  11   3 48.5635 4.98175   2
  -8  11   4 257.510 3.50543   2
  -7  11   4 44.4963 3.83752  -1
   7  11   4 44.4963 3.83752   2
  -6  11   4 163.155 4.61556  -1
   6  11   4 163.155 4.61556   2
  -5  11   4 16.0998 2.03134  -1
   5  11   4 16.0998 2.03134   2
  -4  11   4 289.728 5.67367  -1
   4  11   4 289.728 5.67367   2
  -3  11   4 12.0537 1.56731  -1
   3  11   4 12.0537 1.56731   2
  -2  11   4 604.316 6.29801  -1
   2  11   4 604.316 6.29801   2
  -1  11   4 181.761 2.22494  -1
   1  11   4 181.761 2.22494   2
   0  11   4 0.17725 0.52621  -1
   0  11   4 0.17725 0.52621   2
   1  11   4 176.446 2.16815  -1
  -1  11   4 176.446 2.16815   2
   2  11   4 594.435 6.58165  -1
  -2  11   4 594.435 6.58165   2
   3  11   4 13.2535 1.35420  -1
  -3  11   4 13.2535 1.35420   2
   4  11   4 296.250 5.53745  -1
  -4  11   4 296.250 5.53745   2
   5  11   4 18.6476 3.27172  -1
  -5  11   4 18.6476 3.27172   2
   6  11   4 172.569 6.35816  -1
  -6  11   4 172.569 6.35816   2
   7  11   4 54.3480 4.18567  -1
  -7  11   4 54.3480 4.18567   2
  10  11   4 7.09411 1.18008   2
  11  11   4 103.380 4.26645  -1
 -11  11   5 103.380 4.26645   2
  12  11   4 43.2178 2.61357  -1
 -12  11   5 43.2178 2.61357   2
  13  11   4 25.8674 2.40174  -1
 -13  11   5 25.8674 2.40174   2
  14  11   4 7.30004 2.58471  -1
 -14  11   5 7.30004 2.58471   2
  15  11   4 -2.0440 2.45405  -1
 -15  11   5 -2.0440 2.45405   2
  16  11   4 18.9833 2.74928  -1
 -16  11   5 18.9833 2.74928   2
  17  11   4 8.17861 3.28597  -1
 -17  11   5 8.17861 3.28597   2
  18  11   4 1.00720 5.18033  -1
 -18  11   5 1.00720 5.18033   2
 -17  12   4 9.92574 3.10196  -1
  17  12   3 9.92574 3.10196   2
 -16  12   4 40.1604 2.59331  -1
  16  12   3 40.1604 2.59331   2
 -15  12   4 2.28426 2.15535  -1
  15  12   3 2.28426 2.15535   2
 -14  12   4 66.6658 2.61128  -1
  14  12   3 66.6658 2.61128   2
 -13  12   4 1.12418 2.31409  -1
  13  12   3 1.12418 2.31409   2
 -12  12   4 29.6721 3.12739  -1
  12  12   3 29.6721 3.12739   2
 -11  12   4 55.6680 3.97922  -1
  11  12   3 55.6680 3.97922   2
 -10  12   4 22.8774 1.63391   2
  -9  12   4 -3.6664 4.51662  -1
   9  12   3 -3.6664 4.51662   2
  -8  12   4 0.52629 0.83590   2
  -6  12   4 164.332 4.97809  -1
   6  12   4 164.332 4.97809   2
  -5  12   4 8.06728 2.57317  -1
   5  12   4 8.06728 2.57317   2
  -4  12   4 313.867 6.15427  -1
   4  12   4 313.867 6.15427   2
  -3  12   4 0.88819 1.50449  -1
   3  12   4 0.88819 1.50449   2
  -2  12   4 52.4888 1.39496  -1
   2  12   4 52.4888 1.39496   2
  -1  12   4 28.6144 1.06153  -1
   1  12   4 28.6144 1.06153   2
   0  12   4 120.965 1.67266  -1
   0  12   4 120.965 1.67266   2
   1  12   4 28.7486 1.15829  -1
  -1  12   4 28.7486 1.15829   2
   2  12   4 49.9332 1.38320  -1
  -2  12   4 49.9332 1.38320   2
   3  12   4 2.67359 1.39820  -1
  -3  12   4 2.67359 1.39820   2
   4  12   4 338.763 6.28288  -1
  -4  12   4 338.763 6.28288   2
   5  12   4 8.35250 3.55448  -1
  -5  12   4 8.35250 3.55448   2
   6  12   4 161.474 6.37172  -1
  -6  12   4 161.474 6.37172   2
   7  12   4 10.9190 1.06088   2
   7  12   4 20.5532 4.04224  -1
  -7  12   4 20.5532 4.04224   2
   8  12   4 5.96949 0.99753   2
  10  12   4 -1.3814 1.14635   2
  11  12   4 14.7967 3.40944  -1
 -11  12   5 14.7967 3.40944   2
  12  12   4 21.8351 2.71900  -1
 -12  12   5 21.8351 2.71900   2
  13  12   4 20.5602 2.44104  -1
 -13  12   5 20.5602 2.44104   2
  14  12   4 5.15239 2.69422  -1
 -14  12   5 5.15239 2.69422   2
  15  12   4 38.2629 2.78807  -1
 -15  12   5 38.2629 2.78807   2
  16  12   4 8.98459 2.73016  -1
 -16  12   5 8.98459 2.73016   2
  17  12   4 -3.9591 3.38608  -1
 -17  12   5 -3.9591 3.38608   2
 -17  13   4 2.07789 4.42387  -1
  17  13   3 2.07789 4.42387   2
 -16  13   4 16.6257 2.25862  -1
  16  13   3 16.6257 2.25862   2
 -15  13   4 12.0799 2.37797  -1
  15  13   3 12.0799 2.37797   2
 -14  13   4 40.3794 2.52922  -1
  14  13   3 40.3794 2.52922   2
 -13  13   4 8.83204 2.48693  -1
  13  13   3 8.83204 2.48693   2
 -12  13   4 62.0933 3.52876  -1
  12  13   3 62.0933 3.52876   2
 -11  13   4 14.2943 3.90364  -1
  11  13   3 14.2943 3.90364   2
 -10  13   4 3.25234 1.11479   2
 -10  13   4 22.1357 5.26493  -1
  10  13   3 22.1357 5.26493   2
  -9  13   4 5.97899 5.02796  -1
   9  13   3 5.97899 5.02796   2
  -8  13   4 55.2870 1.62653   2
  -7  13   4 13.3741 4.84052  -1
   7  13   4 13.3741 4.84052   2
  -7  13   4 24.5514 1.34584   2
  -6  13   4 29.0407 4.53988  -1
   6  13   4 29.0407 4.53988   2
  -5  13   4 10.8742 2.98611  -1
   5  13   4 10.8742 2.98611   2
  -4  13   4 2.71033 1.96965  -1
   4  13   4 2.71033 1.96965   2
  -3  13   4 29.5983 1.59083  -1
   3  13   4 29.5983 1.59083   2
  -2  13   4 44.8883 1.46292  -1
   2  13   4 44.8883 1.46292   2
  -1  13   4 2.87579 1.21356  -1
   1  13   4 2.87579 1.21356   2
   0  13   4 72.3795 1.43408  -1
   0  13   4 72.3795 1.43408   2
   1  13   4 3.48988 1.10947  -1
  -1  13   4 3.48988 1.10947   2
   2  13   4 46.2620 1.45952  -1
  -2  13   4 46.2620 1.45952   2
   3  13   4 29.1876 1.87154  -1
  -3  13   4 29.1876 1.87154   2
   4  13   4 3.99837 2.79283  -1
  -4  13   4 3.99837 2.79283   2
   5  13   4 9.70171 3.98455  -1
  -5  13   4 9.70171 3.98455   2
   6  13   4 23.0831 3.82860  -1
  -6  13   4 23.0831 3.82860   2
   8  13   4 11.2674 1.17469   2
  11  13   4 7.05795 6.09289  -1
 -11  13   5 7.05795 6.09289   2
  12  13   4 16.5765 2.58446  -1
 -12  13   5 16.5765 2.58446   2
  13  13   4 16.8424 3.03692  -1
 -13  13   5 16.8424 3.03692   2
  14  13   4 38.6132 3.07189  -1
 -14  13   5 38.6132 3.07189   2
  15  13   4 3.59970 2.65343  -1
 -15  13   5 3.59970 2.65343   2
  16  13   4 0.19566 3.24335  -1
 -16  13   5 0.19566 3.24335   2
 -16  14   4 10.1090 2.84324  -1
  16  14   3 10.1090 2.84324   2
 -15  14   4 2.12463 2.47606  -1
  15  14   3 2.12463 2.47606   2
 -14  14   4 23.0525 2.59137  -1
  14  14   3 23.0525 2.59137   2
 -13  14   4 17.2692 2.68872  -1
  13  14   3 17.2692 2.68872   2
 -12  14   4 27.8103 3.12942  -1
  12  14   3 27.8103 3.12942   2
 -11  14   4 12.7857 4.21319  -1
  11  14   3 12.7857 4.21319   2
 -10  14   4 1.39938 1.15269   2
 -10  14   4 100.865 7.06764  -1
  10  14   3 100.865 7.06764   2
  -9  14   4 7.46766 5.16958  -1
   9  14   3 7.46766 5.16958   2
  -9  14   4 1.41686 1.08784   2
  -8  14   4 1.65723 1.00333   2
  -7  14   4 35.4369 1.55139   2
  -6  14   4 -4.2926 3.30239  -1
   6  14   4 -4.2926 3.30239   2
  -5  14   4 17.3973 3.22695  -1
   5  14   4 17.3973 3.22695   2
  -4  14   4 4.12514 2.43246  -1
   4  14   4 4.12514 2.43246   2
  -3  14   4 275.605 3.88018  -1
   3  14   4 275.605 3.88018   2
  -2  14   4 75.7914 1.90810  -1
   2  14   4 75.7914 1.90810   2
  -1  14   4 3.07187 1.31917  -1
   1  14   4 3.07187 1.31917   2
   0  14   4 20.8730 1.28006  -1
   0  14   4 20.8730 1.28006   2
   1  14   4 0.68474 1.18498  -1
  -1  14   4 0.68474 1.18498   2
   2  14   4 77.7210 1.98036  -1
  -2  14   4 77.7210 1.98036   2
   3  14   4 281.038 4.29280  -1
  -3  14   4 281.038 4.29280   2
   4  14   4 6.08628 2.49929  -1
  -4  14   4 6.08628 2.49929   2
   5  14   4 21.3525 4.53733  -1
  -5  14   4 21.3525 4.53733   2
   6  14   4 -2.3576 4.32518  -1
  -6  14   4 -2.3576 4.32518   2
   7  14   4 38.2851 1.78504   2
   8  14   4 26.8235 1.75087   2
  11  14   4 20.6938 6.52528  -1
 -11  14   5 20.6938 6.52528   2
  12  14   4 20.1068 3.19875  -1
 -12  14   5 20.1068 3.19875   2
  13  14   4 2.70207 3.23181  -1
 -13  14   5 2.70207 3.23181   2
  14  14   4 31.0097 3.13958  -1
 -14  14   5 31.0097 3.13958   2
  15  14   4 9.21458 2.81113  -1
 -15  14   5 9.21458 2.81113   2
  16  14   4 10.6071 4.31727  -1
 -16  14   5 10.6071 4.31727   2
 -15  15   4 7.99516 2.56987  -1
  15  15   3 7.99516 2.56987   2
 -14  15   4 18.9938 2.70763  -1
  14  15   3 18.9938 2.70763   2
 -13  15   4 29.1658 3.30766  -1
  13  15   3 29.1658 3.30766   2
 -12  15   4 62.5265 3.61473  -1
  12  15   3 62.5265 3.61473   2
 -11  15   4 10.6544 4.28800  -1
  11  15   3 10.6544 4.28800   2
 -10  15   4 23.0220 4.48498  -1
  10  15   3 23.0220 4.48498   2
 -10  15   4 11.0708 1.42843   2
  -9  15   4 1.30204 1.27213   2
  -9  15   4 20.3209 5.71654  -1
   9  15   3 20.3209 5.71654   2
  -8  15   4 30.6690 1.97469   2
  -7  15   4 -0.2176 0.99278   2
  -6  15   4 5.97245 3.42666  -1
   6  15   4 5.97245 3.42666   2
  -5  15   4 57.5901 3.79761  -1
   5  15   4 57.5901 3.79761   2
  -4  15   4 36.3459 2.91391  -1
   4  15   4 36.3459 2.91391   2
  -3  15   4 12.0480 2.08830  -1
   3  15   4 12.0480 2.08830   2
  -2  15   4 175.383 3.13037  -1
   2  15   4 175.383 3.13037   2
  -1  15   4 24.2455 1.52513  -1
   1  15   4 24.2455 1.52513   2
   0  15   4 15.8430 1.12239  -1
   0  15   4 15.8430 1.12239   2
   1  15   4 23.9782 1.75015  -1
  -1  15   4 23.9782 1.75015   2
   2  15   4 166.371 2.84714  -1
  -2  15   4 166.371 2.84714   2
   3  15   4 6.91689 1.82790  -1
  -3  15   4 6.91689 1.82790   2
   4  15   4 39.1109 2.23093  -1
  -4  15   4 39.1109 2.23093   2
   5  15   4 66.8064 5.49339  -1
  -5  15   4 66.8064 5.49339   2
   6  15   4 5.15544 4.85551  -1
  -6  15   4 5.15544 4.85551   2
   7  15   4 4.24328 1.16366   2
   8  15   4 9.75417 1.27875   2
  11  15   4 61.6800 7.48058  -1
 -11  15   5 61.6800 7.48058   2
  12  15   4 70.0016 3.69017  -1
 -12  15   5 70.0016 3.69017   2
  13  15   4 0.56087 3.42362  -1
 -13  15   5 0.56087 3.42362   2
  14  15   4 11.8511 3.21651  -1
 -14  15   5 11.8511 3.21651   2
  15  15   4 9.91065 3.36194  -1
 -15  15   5 9.91065 3.36194   2
 -14  16   4 3.20233 2.88119  -1
  14  16   3 3.20233 2.88119   2
 -13  16   4 -4.4578 3.99301  -1
  13  16   3 -4.4578 3.99301   2
 -12  16   4 7.12374 3.51594  -1
  12  16   3 7.12374 3.51594   2
 -11  16   4 -0.9969 1.88871   2
 -11  16   4 5.42460 6.80388  -1
  11  16   3 5.42460 6.80388   2
 -10  16   4 21.9663 1.69308   2
 -10  16   4 30.7373 4.80033  -1
  10  16   3 30.7373 4.80033   2
  -9  16   4 29.3421 1.94533   2
  -9  16   4 48.7282 6.47017  -1
   9  16   3 48.7282 6.47017   2
  -8  16   4 12.5704 1.43166   2
  -7  16   4 1.90965 1.11480   2
  -6  16   4 17.7302 3.88894  -1
   6  16   4 17.7302 3.88894   2
  -5  16   4 9.52185 3.63537  -1
   5  16   4 9.52185 3.63537   2
  -4  16   4 6.67087 2.41595  -1
   4  16   4 6.67087 2.41595   2
  -3  16   4 26.7010 2.14684  -1
   3  16   4 26.7010 2.14684   2
  -2  16   4 49.7860 2.13673  -1
   2  16   4 49.7860 2.13673   2
  -1  16   4 30.9747 1.81231  -1
   1  16   4 30.9747 1.81231   2
   0  16   4 97.5295 2.30616  -1
   0  16   4 97.5295 2.30616   2
   1  16   4 29.8111 1.89813  -1
  -1  16   4 29.8111 1.89813   2
   2  16   4 55.3431 2.28321  -1
  -2  16   4 55.3431 2.28321   2
   3  16   4 30.2886 2.07297  -1
  -3  16   4 30.2886 2.07297   2
   4  16   4 8.26364 2.30421  -1
  -4  16   4 8.26364 2.30421   2
   5  16   4 13.2526 5.17963  -1
  -5  16   4 13.2526 5.17963   2
   6  16   4 13.4566 5.27619  -1
  -6  16   4 13.4566 5.27619   2
   7  16   4 43.4854 2.12146   2
   8  16   4 0.03499 1.25971   2
  11  16   4 44.6054 5.39214  -1
 -11  16   5 44.6054 5.39214   2
  12  16   4 8.40746 3.63615  -1
 -12  16   5 8.40746 3.63615   2
  13  16   4 14.1467 3.61475  -1
 -13  16   5 14.1467 3.61475   2
  14  16   4 23.4820 3.39466  -1
 -14  16   5 23.4820 3.39466   2
 -13  17   4 9.39320 3.63234  -1
  13  17   3 9.39320 3.63234   2
 -12  17   4 10.6102 4.39960  -1
  12  17   3 10.6102 4.39960   2
 -11  17   4 9.92903 5.03256  -1
  11  17   3 9.92903 5.03256   2
 -10  17   4 28.7659 5.03301  -1
  10  17   3 28.7659 5.03301   2
 -10  17   4 7.78945 1.59942   2
  -9  17   4 16.3140 1.61984   2
  -9  17   4 26.9878 6.77935  -1
   9  17   3 26.9878 6.77935   2
  -8  17   4 1.70777 1.40450   2
  -7  17   4 31.9180 1.95187   2
  -6  17   4 13.0304 1.42695   2
  -6  17   4 15.3981 4.21746  -1
   6  17   4 15.3981 4.21746   2
  -5  17   4 0.75100 3.23829  -1
   5  17   4 0.75100 3.23829   2
  -4  17   4 14.9120 2.75512  -1
   4  17   4 14.9120 2.75512   2
  -3  17   4 132.507 3.10197  -1
   3  17   4 132.507 3.10197   2
  -2  17   4 12.0578 2.05553  -1
   2  17   4 12.0578 2.05553   2
  -1  17   4 42.4099 2.36918  -1
   1  17   4 42.4099 2.36918   2
   0  17   4 6.53769 1.55980  -1
   0  17   4 6.53769 1.55980   2
   1  17   4 43.3184 2.33962  -1
  -1  17   4 43.3184 2.33962   2
   2  17   4 10.0091 2.18076  -1
  -2  17   4 10.0091 2.18076   2
   3  17   4 129.067 3.11969  -1
  -3  17   4 129.067 3.11969   2
   4  17   4 15.7546 2.77611  -1
  -4  17   4 15.7546 2.77611   2
   5  17   4 1.25547 3.46259  -1
  -5  17   4 1.25547 3.46259   2
   7  17   4 4.67025 1.35960   2
   8  17   4 2.92034 1.38861   2
  11  17   4 30.3478 3.90797  -1
 -11  17   5 30.3478 3.90797   2
  12  17   4 14.8391 3.88670  -1
 -12  17   5 14.8391 3.88670   2
  13  17   4 3.85458 4.59189  -1
 -13  17   5 3.85458 4.59189   2
 -12  18   4 2.31652 4.62897  -1
  12  18   3 2.31652 4.62897   2
 -11  18   4 9.49986 3.85987  -1
  11  18   3 9.49986 3.85987   2
 -10  18   4 -6.0229 5.13101  -1
  10  18   3 -6.0229 5.13101   2
 -10  18   4 0.74109 1.81865   2
  -9  18   4 2.38605 1.60378   2
  -9  18   4 14.0096 7.28155  -1
   9  18   3 14.0096 7.28155   2
  -8  18   4 2.77272 1.50346   2
  -7  18   4 5.88720 1.52899   2
  -6  18   4 6.35934 1.44629   2
  -6  18   4 0.84270 4.44984  -1
   6  18   4 0.84270 4.44984   2
  -5  18   4 20.2572 3.48081  -1
   5  18   4 20.2572 3.48081   2
  -4  18   4 -0.3136 2.84076  -1
   4  18   4 -0.3136 2.84076   2
  -3  18   4 48.1834 2.65095  -1
   3  18   4 48.1834 2.65095   2
  -2  18   4 2.15046 2.49218  -1
   2  18   4 2.15046 2.49218   2
  -1  18   4 27.0919 2.38977  -1
   1  18   4 27.0919 2.38977   2
   0  18   4 -1.0677 1.56125  -1
   0  18   4 -1.0677 1.56125   2
   1  18   4 26.0631 2.42518  -1
  -1  18   4 26.0631 2.42518   2
   2  18   4 2.36263 2.49506  -1
  -2  18   4 2.36263 2.49506   2
   3  18   4 50.6130 2.91298  -1
  -3  18   4 50.6130 2.91298   2
   4  18   4 2.31721 2.70139  -1
  -4  18   4 2.31721 2.70139   2
   5  18   4 28.4448 3.80779  -1
  -5  18   4 28.4448 3.80779   2
   7  18   4 6.47123 1.60493   2
   8  18   4 -0.1923 1.60661   2
  11  18   4 11.4162 4.72729  -1
 -11  18   5 11.4162 4.72729   2
  12  18   4 1.95649 2.30654   2
 -10  19   4 8.38222 5.58684  -1
  10  19   3 8.38222 5.58684   2
 -10  19   4 0.76193 2.01507   2
  -9  19   4 0.94144 1.70438   2
  -9  19   4 18.7648 8.05225  -1
   9  19   3 18.7648 8.05225   2
  -8  19   4 0.37478 1.63634   2
  -7  19   4 5.92445 1.63774   2
  -6  19   4 2.62230 1.55228   2
  -6  19   4 6.90813 4.78703  -1
   6  19   4 6.90813 4.78703   2
  -5  19   4 39.7594 4.00592  -1
   5  19   4 39.7594 4.00592   2
  -4  19   4 18.5060 3.17729  -1
   4  19   4 18.5060 3.17729   2
  -3  19   4 2.64576 3.02867  -1
   3  19   4 2.64576 3.02867   2
  -2  19   4 -0.9703 2.66966  -1
   2  19   4 -0.9703 2.66966   2
  -1  19   4 69.7589 2.91875  -1
   1  19   4 69.7589 2.91875   2
   0  19   4 20.2825 2.08308  -1
   0  19   4 20.2825 2.08308   2
   1  19   4 67.2168 2.92199  -1
  -1  19   4 67.2168 2.92199   2
   2  19   4 -0.8194 2.67394  -1
  -2  19   4 -0.8194 2.67394   2
   3  19   4 4.57810 2.88013  -1
  -3  19   4 4.57810 2.88013   2
   4  19   4 15.0279 3.04937  -1
  -4  19   4 15.0279 3.04937   2
   5  19   4 35.4132 5.10986  -1
  -5  19   4 35.4132 5.10986   2
   7  19   4 10.8955 1.79289   2
   8  19   4 0.87392 1.74999   2
  10  19   4 10.4851 9.27335  -1
 -10  19   5 10.4851 9.27335   2
  -8  20   4 -1.7131 1.78607   2
  -7  20   4 0.50550 1.78338   2
  -6  20   4 3.94467 5.46203  -1
   6  20   4 3.94467 5.46203   2
  -6  20   4 0.69378 2.07291   2
  -5  20   4 6.88916 4.17974  -1
   5  20   4 6.88916 4.17974   2
  -4  20   4 27.1610 4.06341  -1
   4  20   4 27.1610 4.06341   2
  -3  20   4 27.3659 3.86776  -1
   3  20   4 27.3659 3.86776   2
  -2  20   4 11.1026 2.93901  -1
   2  20   4 11.1026 2.93901   2
  -1  20   4 18.5111 2.78078  -1
   1  20   4 18.5111 2.78078   2
   0  20   4 1.42003 1.88960  -1
   0  20   4 1.42003 1.88960   2
   1  20   4 27.9902 2.78881  -1
  -1  20   4 27.9902 2.78881   2
   2  20   4 12.8145 3.00158  -1
  -2  20   4 12.8145 3.00158   2
   3  20   4 31.7582 3.26924  -1
  -3  20   4 31.7582 3.26924   2
   4  20   4 31.3564 4.30465  -1
  -4  20   4 31.3564 4.30465   2
   5  20   4 14.8121 5.38032  -1
  -5  20   4 14.8121 5.38032   2
   7  20   4 12.6120 1.93879   2
   8  20   4 12.9256 2.00144   2
  -6  21   4 40.1831 6.04318  -1
   6  21   4 40.1831 6.04318   2
  -6  21   4 1.90080 2.30389   2
  -5  21   4 7.78263 4.49774  -1
   5  21   4 7.78263 4.49774   2
  -4  21   4 10.4901 4.40493  -1
   4  21   4 10.4901 4.40493   2
  -3  21   4 20.0357 4.01414  -1
   3  21   4 20.0357 4.01414   2
  -2  21   4 14.9460 3.25973  -1
   2  21   4 14.9460 3.25973   2
  -1  21   4 5.89440 2.90544  -1
   1  21   4 5.89440 2.90544   2
   0  21   4 2.02193 2.13055  -1
   0  21   4 2.02193 2.13055   2
   1  21   4 3.38423 2.98364  -1
  -1  21   4 3.38423 2.98364   2
   2  21   4 16.6116 3.39027  -1
  -2  21   4 16.6116 3.39027   2
   3  21   4 17.1714 3.45817  -1
  -3  21   4 17.1714 3.45817   2
   4  21   4 5.14601 4.53518  -1
  -4  21   4 5.14601 4.53518   2
   5  21   4 -1.7524 6.01683  -1
  -5  21   4 -1.7524 6.01683   2
  -1  22   4 15.8290 4.79383  -1
   1  22   4 15.8290 4.79383   2
   0  22   4 44.4463 3.32766  -1
   0  22   4 44.4463 3.32766   2
   1  22   4 19.2316 4.80596  -1
  -1  22   4 19.2316 4.80596   2
 -12   0   5 1.13516 1.27081   2
 -11   0   5 0.68155 0.93847   2
 -10   0   5 0.36760 0.83739   2
  -9   0   5 0.20559 0.60901   2
  -8   0   5 -0.1286 0.53162   2
  -7   0   5 -0.1062 0.47821   2
  -6   0   5 -0.5043 0.42380   2
  -5   0   5 -0.0911 0.36655   2
  -4   0   5 0.00040 0.31563   2
  -3   0   5 0.35620 0.29909   2
  -2   0   5 0.52794 0.36585   2
   3   0   5 0.43805 0.29684   2
   4   0   5 -0.3673 0.32987   2
   5   0   5 -0.3502 0.35965   2
   6   0   5 -0.0487 0.40744   2
   7   0   5 0.76857 0.43525   2
   8   0   5 -0.2221 0.53131   2
   9   0   5 -0.7651 0.54096   2
  10   0   5 0.15312 1.02804   2
  11   0   5 -0.9567 1.09378   2
  12   0   5 1.38564 1.24465   2
  20   0   5 3.95253 4.19475   2
 -20   1   5 12.5901 4.33454  -1
  20   1   4 12.5901 4.33454   2
 -19   1   5 1.19815 3.30219  -1
  19   1   4 1.19815 3.30219   2
 -18   1   5 17.2074 2.89777  -1
  18   1   4 17.2074 2.89777   2
 -17   1   5 34.2526 2.51645  -1
  17   1   4 34.2526 2.51645   2
 -16   1   5 13.0235 1.70314  -1
  16   1   4 13.0235 1.70314   2
 -15   1   5 1.06955 1.65324  -1
  15   1   4 1.06955 1.65324   2
 -14   1   5 5.53122 1.55659  -1
  14   1   4 5.53122 1.55659   2
 -13   1   5 14.5414 1.56271  -1
  13   1   4 14.5414 1.56271   2
 -12   1   5 142.526 4.30466  -1
  12   1   4 142.526 4.30466   2
 -11   1   5 6.94187 1.66998  -1
  11   1   4 6.94187 1.66998   2
 -10   1   5 11.6352 1.21106  -1
  10   1   4 11.6352 1.21106   2
  -9   1   5 33.6127 0.83538   2
  -8   1   5 6.38217 0.47057   2
  -8   1   5 11.3076 1.55686  -1
   8   1   4 11.3076 1.55686   2
  -7   1   5 127.457 1.52821   2
  -7   1   5 281.565 8.92735  -1
   7   1   5 281.565 8.92735   2
  -6   1   5 1.67498 0.31405   2
  -6   1   5 28.5741 2.34566  -1
   6   1   5 28.5741 2.34566   2
  -5   1   5 894.185 18.3920  -1
   5   1   5 894.185 18.3920   2
  -4   1   5 70.7125 1.95072  -1
   4   1   5 70.7125 1.95072   2
  -3   1   5 28.9848 1.16866  -1
   3   1   5 28.9848 1.16866   2
  -2   1   5 62.6229 0.96167  -1
   2   1   5 62.6229 0.96167   2
  -1   1   5 1173.87 13.2575  -1
   1   1   5 1173.87 13.2575   2
   0   1   5 13.5688 0.33463  -1
   0   1   5 13.5688 0.33463   2
   1   1   5 1170.05 11.6512  -1
  -1   1   5 1170.05 11.6512   2
   2   1   5 61.1938 1.02435  -1
  -2   1   5 61.1938 1.02435   2
   3   1   5 29.1250 1.15412  -1
  -3   1   5 29.1250 1.15412   2
   4   1   5 47.5026 2.14825  -1
  -4   1   5 47.5026 2.14825   2
   5   1   5 871.219 22.4459  -1
  -5   1   5 871.219 22.4459   2
   8   1   5 77.9448 1.07041   2
   9   1   5 40.2824 0.80452   2
  10   1   5 108.797 4.57736  -1
 -10   1   6 108.797 4.57736   2
  11   1   5 54.1041 2.68957  -1
 -11   1   6 54.1041 2.68957   2
  12   1   5 5.55829 1.60695  -1
 -12   1   6 5.55829 1.60695   2
  13   1   5 13.6411 1.37764  -1
 -13   1   6 13.6411 1.37764   2
  14   1   5 23.9317 1.53025  -1
 -14   1   6 23.9317 1.53025   2
  15   1   5 3.60968 1.51308  -1
 -15   1   6 3.60968 1.51308   2
  16   1   5 13.2202 1.81511  -1
 -16   1   6 13.2202 1.81511   2
  17   1   5 30.2092 2.59401  -1
 -17   1   6 30.2092 2.59401   2
  18   1   5 4.77541 2.94780  -1
 -18   1   6 4.77541 2.94780   2
  19   1   5 17.6544 6.57773  -1
 -19   1   6 17.6544 6.57773   2
 -20   2   5 9.51930 4.59829  -1
  20   2   4 9.51930 4.59829   2
 -19   2   5 14.5124 3.38652  -1
  19   2   4 14.5124 3.38652   2
 -18   2   5 21.8629 2.97439  -1
  18   2   4 21.8629 2.97439   2
 -17   2   5 10.4189 2.14105  -1
  17   2   4 10.4189 2.14105   2
 -16   2   5 23.1885 1.87728  -1
  16   2   4 23.1885 1.87728   2
 -15   2   5 22.0047 1.72524  -1
  15   2   4 22.0047 1.72524   2
 -14   2   5 56.1888 1.98678  -1
  14   2   4 56.1888 1.98678   2
 -13   2   5 59.6895 2.07682  -1
  13   2   4 59.6895 2.07682   2
 -12   2   5 2.82265 2.48330  -1
  12   2   4 2.82265 2.48330   2
 -11   2   5 3.99395 1.71852  -1
  11   2   4 3.99395 1.71852   2
 -10   2   5 128.475 5.44584  -1
  10   2   4 128.475 5.44584   2
  -9   2   5 38.5566 3.25164  -1
   9   2   4 38.5566 3.25164   2
  -8   2   5 13.8313 0.64972   2
  -7   2   5 609.064 18.1180  -1
   7   2   5 609.064 18.1180   2
  -7   2   5 427.659 4.43008   2
  -6   2   5 117.213 4.38077  -1
   6   2   5 117.213 4.38077   2
  -5   2   5 12.6113 1.40142  -1
   5   2   5 12.6113 1.40142   2
  -4   2   5 223.541 4.94195  -1
   4   2   5 223.541 4.94195   2
  -3   2   5 654.885 9.35033  -1
   3   2   5 654.885 9.35033   2
  -2   2   5 289.341 4.13205  -1
   2   2   5 289.341 4.13205   2
  -1   2   5 1756.91 17.4207  -1
   1   2   5 1756.91 17.4207   2
   0   2   5 520.476 5.23782  -1
   0   2   5 520.476 5.23782   2
   1   2   5 1777.57 18.8377  -1
  -1   2   5 1777.57 18.8377   2
   2   2   5 305.314 3.61364  -1
  -2   2   5 305.314 3.61364   2
   3   2   5 638.812 12.2892  -1
  -3   2   5 638.812 12.2892   2
   4   2   5 217.166 4.46017  -1
  -4   2   5 217.166 4.46017   2
   5   2   5 13.0056 1.77413  -1
  -5   2   5 13.0056 1.77413   2
   6   2   5 115.033 3.84668  -1
  -6   2   5 115.033 3.84668   2
   8   2   5 2.52645 0.33638   2
   9   2   5 33.1943 3.02249  -1
  -9   2   6 33.1943 3.02249   2
  10   2   5 37.3189 3.24880  -1
 -10   2   6 37.3189 3.24880   2
  11   2   5 30.3284 2.39481  -1
 -11   2   6 30.3284 2.39481   2
  12   2   5 40.1266 2.22136  -1
 -12   2   6 40.1266 2.22136   2
  13   2   5 79.5766 1.70850  -1
 -13   2   6 79.5766 1.70850   2
  14   2   5 1.13256 1.42066  -1
 -14   2   6 1.13256 1.42066   2
  15   2   5 15.3124 1.57917  -1
 -15   2   6 15.3124 1.57917   2
  16   2   5 32.3278 2.16574  -1
 -16   2   6 32.3278 2.16574   2
  17   2   5 17.6236 2.49473  -1
 -17   2   6 17.6236 2.49473   2
  18   2   5 9.18587 2.80926  -1
 -18   2   6 9.18587 2.80926   2
  19   2   5 5.41641 4.21794  -1
 -19   2   6 5.41641 4.21794   2
 -20   3   5 6.17435 5.44389  -1
  20   3   4 6.17435 5.44389   2
 -19   3   5 6.55358 3.84284  -1
  19   3   4 6.55358 3.84284   2
 -18   3   5 23.1005 2.70982  -1
  18   3   4 23.1005 2.70982   2
 -17   3   5 27.5642 2.30286  -1
  17   3   4 27.5642 2.30286   2
 -16   3   5 1.69170 1.57035  -1
  16   3   4 1.69170 1.57035   2
 -15   3   5 58.3782 2.05063  -1
  15   3   4 58.3782 2.05063   2
 -14   3   5 6.69785 1.68266  -1
  14   3   4 6.69785 1.68266   2
 -13   3   5 80.6978 2.29857  -1
  13   3   4 80.6978 2.29857   2
 -12   3   5 106.310 2.54468  -1
  12   3   4 106.310 2.54468   2
 -11   3   5 91.3791 2.56278  -1
  11   3   4 91.3791 2.56278   2
 -10   3   5 9.65743 2.93521  -1
  10   3   4 9.65743 2.93521   2
  -9   3   5 69.9903 3.82461  -1
   9   3   4 69.9903 3.82461   2
  -8   3   5 222.602 2.47461   2
  -7   3   5 27.6360 0.67142   2
  -7   3   5 46.8291 2.91407  -1
   7   3   5 46.8291 2.91407   2
  -6   3   5 590.705 17.5288  -1
   6   3   5 590.705 17.5288   2
  -4   3   5 21.7205 1.14840  -1
   4   3   5 21.7205 1.14840   2
  -3   3   5 48.3447 1.20830  -1
   3   3   5 48.3447 1.20830   2
  -2   3   5 24.1089 0.75347  -1
   2   3   5 24.1089 0.75347   2
  -1   3   5 1212.21 12.0617  -1
   1   3   5 1212.21 12.0617   2
   0   3   5 0.28435 0.22192  -1
   0   3   5 0.28435 0.22192   2
   1   3   5 1245.10 13.1071  -1
  -1   3   5 1245.10 13.1071   2
   2   3   5 24.0138 0.59282  -1
  -2   3   5 24.0138 0.59282   2
   3   3   5 49.1122 0.95475  -1
  -3   3   5 49.1122 0.95475   2
   4   3   5 22.5179 1.17696  -1
  -4   3   5 22.5179 1.17696   2
   5   3   5 32.6795 0.74168   2
   5   3   5 66.8275 2.59843  -1
  -5   3   5 66.8275 2.59843   2
   6   3   5 609.813 15.9868  -1
  -6   3   5 609.813 15.9868   2
   8   3   5 22.4135 0.80983   2
   9   3   5 79.5047 3.68766  -1
  -9   3   6 79.5047 3.68766   2
  10   3   5 5.71918 2.84326  -1
 -10   3   6 5.71918 2.84326   2
  11   3   5 89.5101 4.13940  -1
 -11   3   6 89.5101 4.13940   2
  12   3   5 20.4903 2.05144  -1
 -12   3   6 20.4903 2.05144   2
  13   3   5 159.437 2.67455  -1
 -13   3   6 159.437 2.67455   2
  14   3   5 5.42891 1.55012  -1
 -14   3   6 5.42891 1.55012   2
  15   3   5 84.2587 2.22471  -1
 -15   3   6 84.2587 2.22471   2
  16   3   5 3.35898 1.95959  -1
 -16   3   6 3.35898 1.95959   2
  17   3   5 12.1964 2.41688  -1
 -17   3   6 12.1964 2.41688   2
  18   3   5 10.8168 2.89183  -1
 -18   3   6 10.8168 2.89183   2
  19   3   5 10.8848 4.34606  -1
 -19   3   6 10.8848 4.34606   2
  20   3   5 4.84546 4.98176  -1
 -20   3   6 4.84546 4.98176   2
 -20   4   5 12.4863 5.30360  -1
  20   4   4 12.4863 5.30360   2
 -19   4   5 15.9301 4.03952  -1
  19   4   4 15.9301 4.03952   2
 -18   4   5 44.0814 3.15339  -1
  18   4   4 44.0814 3.15339   2
 -17   4   5 52.7237 2.47464  -1
  17   4   4 52.7237 2.47464   2
 -16   4   5 0.09724 1.61491  -1
  16   4   4 0.09724 1.61491   2
 -15   4   5 1.72907 1.73941  -1
  15   4   4 1.72907 1.73941   2
 -14   4   5 88.5006 2.32790  -1
  14   4   4 88.5006 2.32790   2
 -13   4   5 82.8524 2.63573  -1
  13   4   4 82.8524 2.63573   2
 -12   4   5 12.7955 1.77682  -1
  12   4   4 12.7955 1.77682   2
 -11   4   5 46.8358 2.17023  -1
  11   4   4 46.8358 2.17023   2
 -10   4   5 19.7410 3.12865  -1
  10   4   4 19.7410 3.12865   2
  -9   4   5 158.883 5.97381  -1
   9   4   4 158.883 5.97381   2
  -8   4   5 70.0547 1.06595   2
  -8   4   5 75.3432 3.97112  -1
   8   4   5 75.3432 3.97112   2
  -7   4   5 221.257 2.43419   2
  -5   4   5 304.865 8.91807  -1
   5   4   5 304.865 8.91807   2
  -4   4   5 48.1686 1.47947  -1
   4   4   5 48.1686 1.47947   2
  -3   4   5 652.419 9.63011  -1
   3   4   5 652.419 9.63011   2
  -2   4   5 28.8024 0.76565  -1
   2   4   5 28.8024 0.76565   2
  -1   4   5 562.482 6.67560  -1
   1   4   5 562.482 6.67560   2
   0   4   5 138.288 1.52392  -1
   0   4   5 138.288 1.52392   2
   1   4   5 554.595 5.60655  -1
  -1   4   5 554.595 5.60655   2
   2   4   5 30.1849 0.66361  -1
  -2   4   5 30.1849 0.66361   2
   3   4   5 656.868 10.5356  -1
  -3   4   5 656.868 10.5356   2
   4   4   5 53.3438 1.26658  -1
  -4   4   5 53.3438 1.26658   2
   5   4   5 292.243 5.93344  -1
  -5   4   5 292.243 5.93344   2
   6   4   5 48.3370 2.57163  -1
  -6   4   5 48.3370 2.57163   2
   6   4   5 28.3817 0.76334   2
   7   4   5 310.109 3.59632   2
   9   4   5 110.396 4.41354  -1
  -9   4   6 110.396 4.41354   2
  10   4   5 134.985 4.98711  -1
 -10   4   6 134.985 4.98711   2
  11   4   5 68.1583 3.81253  -1
 -11   4   6 68.1583 3.81253   2
  12   4   5 29.9681 2.21501  -1
 -12   4   6 29.9681 2.21501   2
  13   4   5 116.593 2.32986  -1
 -13   4   6 116.593 2.32986   2
  14   4   5 4.15297 1.78221  -1
 -14   4   6 4.15297 1.78221   2
  15   4   5 9.30715 1.78630  -1
 -15   4   6 9.30715 1.78630   2
  16   4   5 6.52694 1.83060  -1
 -16   4   6 6.52694 1.83060   2
  17   4   5 79.8174 2.90588  -1
 -17   4   6 79.8174 2.90588   2
  18   4   5 -0.0089 3.53745  -1
 -18   4   6 -0.0089 3.53745   2
  19   4   5 34.8113 4.33912  -1
 -19   4   6 34.8113 4.33912   2
  20   4   5 5.38216 5.04555  -1
 -20   4   6 5.38216 5.04555   2
 -20   5   5 3.87958 5.48828  -1
  20   5   4 3.87958 5.48828   2
 -19   5   5 12.9575 3.54460  -1
  19   5   4 12.9575 3.54460   2
 -18   5   5 -0.8890 3.12500  -1
  18   5   4 -0.8890 3.12500   2
 -17   5   5 16.6194 2.46233  -1
  17   5   4 16.6194 2.46233   2
 -16   5   5 9.20575 1.67597  -1
  16   5   4 9.20575 1.67597   2
 -15   5   5 58.6782 2.09318  -1
  15   5   4 58.6782 2.09318   2
 -14   5   5 18.9771 1.80928  -1
  14   5   4 18.9771 1.80928   2
 -13   5   5 51.9680 1.85670  -1
  13   5   4 51.9680 1.85670   2
 -12   5   5 52.3644 2.09397  -1
  12   5   4 52.3644 2.09397   2
 -11   5   5 103.501 2.52530  -1
  11   5   4 103.501 2.52530   2
 -10   5   5 53.8096 3.88040  -1
  10   5   4 53.8096 3.88040   2
  -9   5   5 187.082 6.82746  -1
   9   5   4 187.082 6.82746   2
  -8   5   5 5.46995 0.47836   2
  -7   5   5 201.909 2.26084   2
  -7   5   5 299.011 8.78035  -1
   7   5   5 299.011 8.78035   2
  -6   5   5 3.61173 1.20056  -1
   6   5   5 3.61173 1.20056   2
  -5   5   5 902.535 18.4258  -1
   5   5   5 902.535 18.4258   2
  -4   5   5 17.4888 1.02041  -1
   4   5   5 17.4888 1.02041   2
  -3   5   5 341.582 6.09802  -1
   3   5   5 341.582 6.09802   2
  -2   5   5 74.2888 1.29123  -1
   2   5   5 74.2888 1.29123   2
  -1   5   5 1054.45 11.4431  -1
   1   5   5 1054.45 11.4431   2
   0   5   5 -0.5660 0.26750  -1
   0   5   5 -0.5660 0.26750   2
   1   5   5 1061.85 10.6122  -1
  -1   5   5 1061.85 10.6122   2
   2   5   5 73.5266 1.13655  -1
  -2   5   5 73.5266 1.13655   2
   3   5   5 342.437 4.99348  -1
  -3   5   5 342.437 4.99348   2
   4   5   5 20.2650 0.95601  -1
  -4   5   5 20.2650 0.95601   2
   5   5   5 914.667 14.6235  -1
  -5   5   5 914.667 14.6235   2
   6   5   5 7.12918 2.08926  -1
  -6   5   5 7.12918 2.08926   2
   8   5   5 141.086 1.69367   2
   8   5   5 201.229 6.34442  -1
  -8   5   6 201.229 6.34442   2
   9   5   5 157.303 5.37954  -1
  -9   5   6 157.303 5.37954   2
  10   5   5 43.2284 3.20531  -1
 -10   5   6 43.2284 3.20531   2
  11   5   5 43.2479 3.25950  -1
 -11   5   6 43.2479 3.25950   2
  12   5   5 20.2309 2.12243  -1
 -12   5   6 20.2309 2.12243   2
  13   5   5 84.5346 2.26750  -1
 -13   5   6 84.5346 2.26750   2
  14   5   5 26.1761 1.87960  -1
 -14   5   6 26.1761 1.87960   2
  15   5   5 108.374 2.50685  -1
 -15   5   6 108.374 2.50685   2
  16   5   5 41.9499 2.09159  -1
 -16   5   6 41.9499 2.09159   2
  17   5   5 11.6235 2.54752  -1
 -17   5   6 11.6235 2.54752   2
  18   5   5 17.2068 3.75331  -1
 -18   5   6 17.2068 3.75331   2
  19   5   5 29.5052 4.47698  -1
 -19   5   6 29.5052 4.47698   2
  20   5   5 29.9535 5.16959  -1
 -20   5   6 29.9535 5.16959   2
 -20   6   5 -3.0940 5.50399  -1
  20   6   4 -3.0940 5.50399   2
 -19   6   5 13.3314 3.52465  -1
  19   6   4 13.3314 3.52465   2
 -18   6   5 44.2733 3.15815  -1
  18   6   4 44.2733 3.15815   2
 -17   6   5 27.7114 2.63365  -1
  17   6   4 27.7114 2.63365   2
 -16   6   5 21.1186 2.23910  -1
  16   6   4 21.1186 2.23910   2
 -15   6   5 11.9112 1.76333  -1
  15   6   4 11.9112 1.76333   2
 -14   6   5 12.1515 1.82509  -1
  14   6   4 12.1515 1.82509   2
 -13   6   5 36.3659 1.78405  -1
  13   6   4 36.3659 1.78405   2
 -12   6   5 40.8518 2.04001  -1
  12   6   4 40.8518 2.04001   2
 -11   6   5 40.2036 2.31698  -1
  11   6   4 40.2036 2.31698   2
 -10   6   5 31.1459 3.44103  -1
  10   6   4 31.1459 3.44103   2
  -9   6   5 210.835 7.49463  -1
   9   6   4 210.835 7.49463   2
  -8   6   5 9.05162 0.55115   2
  -7   6   5 376.117 3.96423   2
  -6   6   5 80.7611 3.84732  -1
   6   6   5 80.7611 3.84732   2
  -5   6   5 90.4722 2.72429  -1
   5   6   5 90.4722 2.72429   2
  -4   6   5 104.865 2.37921  -1
   4   6   5 104.865 2.37921   2
  -3   6   5 558.168 9.74032  -1
   3   6   5 558.168 9.74032   2
  -2   6   5 321.355 3.94351  -1
   2   6   5 321.355 3.94351   2
  -1   6   5 1115.18 11.1573  -1
   1   6   5 1115.18 11.1573   2
   0   6   5 33.3705 0.63126  -1
   0   6   5 33.3705 0.63126   2
   1   6   5 1093.95 10.9456  -1
  -1   6   5 1093.95 10.9456   2
   2   6   5 317.360 4.25341  -1
  -2   6   5 317.360 4.25341   2
   3   6   5 574.315 9.30619  -1
  -3   6   5 574.315 9.30619   2
   4   6   5 104.440 2.10759  -1
  -4   6   5 104.440 2.10759   2
   5   6   5 91.3279 1.97701  -1
  -5   6   5 91.3279 1.97701   2
   6   6   5 75.7205 2.26361  -1
  -6   6   5 75.7205 2.26361   2
   7   6   5 313.857 3.34639   2
   8   6   5 11.1790 0.72479   2
   9   6   5 106.597 1.82686   2
   9   6   5 120.809 4.74188  -1
  -9   6   6 120.809 4.74188   2
  10   6   5 5.41269 2.87086  -1
 -10   6   6 5.41269 2.87086   2
  11   6   5 102.255 4.41867  -1
 -11   6   6 102.255 4.41867   2
  12   6   5 4.72252 2.10650  -1
 -12   6   6 4.72252 2.10650   2
  13   6   5 58.2694 2.11935  -1
 -13   6   6 58.2694 2.11935   2
  14   6   5 8.77489 1.83078  -1
 -14   6   6 8.77489 1.83078   2
  15   6   5 40.3401 1.94992  -1
 -15   6   6 40.3401 1.94992   2
  16   6   5 3.69487 1.87999  -1
 -16   6   6 3.69487 1.87999   2
  17   6   5 51.9079 3.12139  -1
 -17   6   6 51.9079 3.12139   2
  18   6   5 9.46848 3.88909  -1
 -18   6   6 9.46848 3.88909   2
  19   6   5 -0.5111 4.41130  -1
 -19   6   6 -0.5111 4.41130   2
 -19   7   5 11.6822 3.66521  -1
  19   7   4 11.6822 3.66521   2
 -18   7   5 12.2756 3.41755  -1
  18   7   4 12.2756 3.41755   2
 -17   7   5 7.31645 2.59359  -1
  17   7   4 7.31645 2.59359   2
 -16   7   5 -1.4013 1.87169  -1
  16   7   4 -1.4013 1.87169   2
 -15   7   5 21.7594 2.06734  -1
  15   7   4 21.7594 2.06734   2
 -14   7   5 2.83204 1.76158  -1
  14   7   4 2.83204 1.76158   2
 -13   7   5 18.8197 1.73816  -1
  13   7   4 18.8197 1.73816   2
 -12   7   5 26.7905 2.03963  -1
  12   7   4 26.7905 2.03963   2
 -11   7   5 415.895 6.57710  -1
  11   7   4 415.895 6.57710   2
 -10   7   5 1.59607 2.48628  -1
  10   7   4 1.59607 2.48628   2
  -9   7   5 241.137 2.93225   2
  -8   7   5 2.07963 0.52983   2
  -7   7   5 1.89030 0.54235   2
  -6   7   5 79.8836 2.83908  -1
   6   7   5 79.8836 2.83908   2
  -5   7   5 70.7786 2.45561  -1
   5   7   5 70.7786 2.45561   2
  -4   7   5 15.3494 1.36556  -1
   4   7   5 15.3494 1.36556   2
  -3   7   5 22.8678 1.36583  -1
   3   7   5 22.8678 1.36583   2
  -2   7   5 46.7932 1.06156  -1
   2   7   5 46.7932 1.06156   2
  -1   7   5 487.136 5.01589  -1
   1   7   5 487.136 5.01589   2
   0   7   5 15.1047 0.56152  -1
   0   7   5 15.1047 0.56152   2
   1   7   5 483.679 5.39752  -1
  -1   7   5 483.679 5.39752   2
   2   7   5 46.4883 0.86040  -1
  -2   7   5 46.4883 0.86040   2
   3   7   5 24.9340 1.17293  -1
  -3   7   5 24.9340 1.17293   2
   4   7   5 16.8828 1.15204  -1
  -4   7   5 16.8828 1.15204   2
   5   7   5 73.3516 2.15929  -1
  -5   7   5 73.3516 2.15929   2
   6   7   5 79.0205 2.36832  -1
  -6   7   5 79.0205 2.36832   2
   7   7   5 5.20628 0.52522   2
   8   7   5 32.7914 1.25004   2
  10   7   5 55.3535 3.75528  -1
 -10   7   6 55.3535 3.75528   2
  11   7   5 364.128 10.5123  -1
 -11   7   6 364.128 10.5123   2
  12   7   5 35.6839 2.49780  -1
 -12   7   6 35.6839 2.49780   2
  13   7   5 1.90452 1.88565  -1
 -13   7   6 1.90452 1.88565   2
  14   7   5 16.5723 1.94243  -1
 -14   7   6 16.5723 1.94243   2
  15   7   5 39.2569 2.02961  -1
 -15   7   6 39.2569 2.02961   2
  16   7   5 11.9943 2.00160  -1
 -16   7   6 11.9943 2.00160   2
  17   7   5 4.51747 2.95320  -1
 -17   7   6 4.51747 2.95320   2
  18   7   5 21.4446 4.01454  -1
 -18   7   6 21.4446 4.01454   2
  19   7   5 5.19425 4.55571  -1
 -19   7   6 5.19425 4.55571   2
 -19   8   5 18.1275 3.85012  -1
  19   8   4 18.1275 3.85012   2
 -18   8   5 15.6612 3.12849  -1
  18   8   4 15.6612 3.12849   2
 -17   8   5 8.15423 2.67779  -1
  17   8   4 8.15423 2.67779   2
 -16   8   5 7.87325 1.95587  -1
  16   8   4 7.87325 1.95587   2
 -15   8   5 7.03530 2.04817  -1
  15   8   4 7.03530 2.04817   2
 -14   8   5 1.22820 1.86928  -1
  14   8   4 1.22820 1.86928   2
 -13   8   5 118.963 2.73055  -1
  13   8   4 118.963 2.73055   2
 -12   8   5 32.9921 2.48378  -1
  12   8   4 32.9921 2.48378   2
 -11   8   5 64.8327 2.34984  -1
  11   8   4 64.8327 2.34984   2
 -10   8   5 38.2140 4.21054  -1
  10   8   4 38.2140 4.21054   2
  -9   8   5 1.70454 0.78913   2
  -8   8   5 62.1486 1.37117   2
  -7   8   5 33.7661 3.19764  -1
   7   8   5 33.7661 3.19764   2
  -6   8   5 9.65778 2.52022  -1
   6   8   5 9.65778 2.52022   2
  -5   8   5 3.98701 1.72589  -1
   5   8   5 3.98701 1.72589   2
  -4   8   5 12.7783 1.45565  -1
   4   8   5 12.7783 1.45565   2
  -3   8   5 6.73724 1.18792  -1
   3   8   5 6.73724 1.18792   2
  -2   8   5 22.6839 0.87670  -1
   2   8   5 22.6839 0.87670   2
  -1   8   5 25.7233 0.78203  -1
   1   8   5 25.7233 0.78203   2
   0   8   5 22.2248 0.66502  -1
   0   8   5 22.2248 0.66502   2
   1   8   5 24.8736 0.78285  -1
  -1   8   5 24.8736 0.78285   2
   2   8   5 21.8800 0.78800  -1
  -2   8   5 21.8800 0.78800   2
   3   8   5 6.45545 0.98902  -1
  -3   8   5 6.45545 0.98902   2
   4   8   5 14.6349 1.27665  -1
  -4   8   5 14.6349 1.27665   2
   5   8   5 4.02129 1.14607  -1
  -5   8   5 4.02129 1.14607   2
   6   8   5 5.71691 2.13965  -1
  -6   8   5 5.71691 2.13965   2
   7   8   5 28.4082 2.95895  -1
  -7   8   5 28.4082 2.95895   2
   8   8   5 5.24567 0.80997   2
   9   8   5 9.41887 1.01989   2
  10   8   5 130.154 5.29397  -1
 -10   8   6 130.154 5.29397   2
  11   8   5 198.036 6.88968  -1
 -11   8   6 198.036 6.88968   2
  12   8   5 5.96160 2.40604  -1
 -12   8   6 5.96160 2.40604   2
  13   8   5 125.413 2.84987  -1
 -13   8   6 125.413 2.84987   2
  14   8   5 10.2467 1.98758  -1
 -14   8   6 10.2467 1.98758   2
  15   8   5 7.70824 1.85291  -1
 -15   8   6 7.70824 1.85291   2
  16   8   5 13.8880 1.85181  -1
 -16   8   6 13.8880 1.85181   2
  17   8   5 43.7589 3.21848  -1
 -17   8   6 43.7589 3.21848   2
  18   8   5 0.68861 3.44908  -1
 -18   8   6 0.68861 3.44908   2
  19   8   5 18.8261 4.69572  -1
 -19   8   6 18.8261 4.69572   2
 -19   9   5 2.87505 5.06416  -1
  19   9   4 2.87505 5.06416   2
 -18   9   5 22.4512 3.31816  -1
  18   9   4 22.4512 3.31816   2
 -17   9   5 -0.9400 3.05035  -1
  17   9   4 -0.9400 3.05035   2
 -16   9   5 37.8407 2.55104  -1
  16   9   4 37.8407 2.55104   2
 -15   9   5 40.5863 2.15293  -1
  15   9   4 40.5863 2.15293   2
 -14   9   5 12.6415 1.97158  -1
  14   9   4 12.6415 1.97158   2
 -13   9   5 16.7925 1.99440  -1
  13   9   4 16.7925 1.99440   2
 -12   9   5 66.2160 2.89577  -1
  12   9   4 66.2160 2.89577   2
 -11   9   5 54.3534 2.62348  -1
  11   9   4 54.3534 2.62348   2
  -9   9   5 1.02876 0.84491   2
  -9   9   5 64.2143 4.28539  -1
   9   9   4 64.2143 4.28539   2
  -8   9   5 24.0937 1.13368   2
  -7   9   5 9.79753 2.83073  -1
   7   9   5 9.79753 2.83073   2
  -6   9   5 64.9904 3.82215  -1
   6   9   5 64.9904 3.82215   2
  -5   9   5 165.044 3.61072  -1
   5   9   5 165.044 3.61072   2
  -4   9   5 2.38383 1.52769  -1
   4   9   5 2.38383 1.52769   2
  -3   9   5 9.58540 1.31934  -1
   3   9   5 9.58540 1.31934   2
  -2   9   5 25.5940 0.96306  -1
   2   9   5 25.5940 0.96306   2
  -1   9   5 675.881 6.92040  -1
   1   9   5 675.881 6.92040   2
   0   9   5 -0.0399 0.43016  -1
   0   9   5 -0.0399 0.43016   2
   1   9   5 658.503 6.74711  -1
  -1   9   5 658.503 6.74711   2
   2   9   5 24.5852 0.87121  -1
  -2   9   5 24.5852 0.87121   2
   3   9   5 11.2880 1.22949  -1
  -3   9   5 11.2880 1.22949   2
   4   9   5 1.73784 1.55895  -1
  -4   9   5 1.73784 1.55895   2
   5   9   5 168.601 3.28480  -1
  -5   9   5 168.601 3.28480   2
   6   9   5 69.1395 3.36645  -1
  -6   9   5 69.1395 3.36645   2
   7   9   5 8.13552 2.55186  -1
  -7   9   5 8.13552 2.55186   2
   8   9   5 48.2272 1.49591   2
  10   9   5 1.53286 1.02781   2
  10   9   5 2.19430 3.61525  -1
 -10   9   6 2.19430 3.61525   2
  11   9   5 108.112 5.27195  -1
 -11   9   6 108.112 5.27195   2
  12   9   5 13.8245 2.28847  -1
 -12   9   6 13.8245 2.28847   2
  13   9   5 29.7823 2.16545  -1
 -13   9   6 29.7823 2.16545   2
  14   9   5 11.9168 2.08879  -1
 -14   9   6 11.9168 2.08879   2
  15   9   5 51.8278 2.29214  -1
 -15   9   6 51.8278 2.29214   2
  16   9   5 0.95183 2.47527  -1
 -16   9   6 0.95183 2.47527   2
  17   9   5 -4.0408 3.11118  -1
 -17   9   6 -4.0408 3.11118   2
  18   9   5 8.91286 3.60110  -1
 -18   9   6 8.91286 3.60110   2
 -18  10   5 5.31190 3.30257  -1
  18  10   4 5.31190 3.30257   2
 -17  10   5 7.85764 2.88342  -1
  17  10   4 7.85764 2.88342   2
 -16  10   5 7.30216 2.16193  -1
  16  10   4 7.30216 2.16193   2
 -15  10   5 31.7728 2.19275  -1
  15  10   4 31.7728 2.19275   2
 -14  10   5 69.4070 2.45251  -1
  14  10   4 69.4070 2.45251   2
 -13  10   5 22.9546 2.19533  -1
  13  10   4 22.9546 2.19533   2
 -12  10   5 25.7653 2.69764  -1
  12  10   4 25.7653 2.69764   2
 -11  10   5 7.78236 3.18729  -1
  11  10   4 7.78236 3.18729   2
 -10  10   5 3.25537 0.96978   2
  -9  10   5 9.04112 0.99723   2
  -9  10   5 16.2621 3.48402  -1
   9  10   4 16.2621 3.48402   2
  -8  10   5 43.6048 3.99678  -1
   8  10   5 43.6048 3.99678   2
  -8  10   5 9.47162 0.86914   2
  -7  10   5 91.0284 4.58203  -1
   7  10   5 91.0284 4.58203   2
  -6  10   5 23.6005 2.45891  -1
   6  10   5 23.6005 2.45891   2
  -5  10   5 115.349 3.01037  -1
   5  10   5 115.349 3.01037   2
  -4  10   5 91.2403 2.61293  -1
   4  10   5 91.2403 2.61293   2
  -3  10   5 290.980 4.69366  -1
   3  10   5 290.980 4.69366   2
  -2  10   5 5.72445 0.93379  -1
   2  10   5 5.72445 0.93379   2
  -1  10   5 33.9081 0.95886  -1
   1  10   5 33.9081 0.95886   2
   0  10   5 6.61391 0.54295  -1
   0  10   5 6.61391 0.54295   2
   1  10   5 33.6581 0.93012  -1
  -1  10   5 33.6581 0.93012   2
   2  10   5 6.40404 0.98310  -1
  -2  10   5 6.40404 0.98310   2
   3  10   5 291.790 4.77510  -1
  -3  10   5 291.790 4.77510   2
   4  10   5 97.0297 2.87615  -1
  -4  10   5 97.0297 2.87615   2
   5  10   5 110.018 3.13602  -1
  -5  10   5 110.018 3.13602   2
   6  10   5 21.2287 1.94333  -1
  -6  10   5 21.2287 1.94333   2
   7  10   5 96.9166 4.72028  -1
  -7  10   5 96.9166 4.72028   2
  10  10   5 76.3041 4.78948  -1
 -10  10   6 76.3041 4.78948   2
  11  10   5 41.5796 4.44005  -1
 -11  10   6 41.5796 4.44005   2
  12  10   5 17.9456 2.39792  -1
 -12  10   6 17.9456 2.39792   2
  13  10   5 10.6947 2.15304  -1
 -13  10   6 10.6947 2.15304   2
  14  10   5 30.7806 2.27359  -1
 -14  10   6 30.7806 2.27359   2
  15  10   5 43.2395 2.24320  -1
 -15  10   6 43.2395 2.24320   2
  16  10   5 17.0953 2.63720  -1
 -16  10   6 17.0953 2.63720   2
  17  10   5 12.5705 3.18427  -1
 -17  10   6 12.5705 3.18427   2
  18  10   5 11.5625 3.74295  -1
 -18  10   6 11.5625 3.74295   2
 -18  11   5 0.04799 4.42017  -1
  18  11   4 0.04799 4.42017   2
 -17  11   5 16.5863 3.05580  -1
  17  11   4 16.5863 3.05580   2
 -16  11   5 24.3565 2.46164  -1
  16  11   4 24.3565 2.46164   2
 -15  11   5 0.88127 2.07611  -1
  15  11   4 0.88127 2.07611   2
 -14  11   5 2.72863 2.12460  -1
  14  11   4 2.72863 2.12460   2
 -13  11   5 19.2418 2.28732  -1
  13  11   4 19.2418 2.28732   2
 -12  11   5 33.0049 2.91935  -1
  12  11   4 33.0049 2.91935   2
 -11  11   5 103.447 4.33625  -1
  11  11   4 103.447 4.33625   2
 -10  11   5 6.53112 1.05295   2
  -9  11   5 1.52371 0.93345   2
  -9  11   5 32.9613 4.74586  -1
   9  11   4 32.9613 4.74586   2
  -8  11   5 0.40347 0.78727   2
  -8  11   5 67.5672 5.11411  -1
   8  11   4 67.5672 5.11411   2
  -7  11   5 0.11544 3.44952  -1
   7  11   5 0.11544 3.44952   2
  -6  11   5 47.4434 2.92781  -1
   6  11   5 47.4434 2.92781   2
  -5  11   5 101.449 2.93805  -1
   5  11   5 101.449 2.93805   2
  -4  11   5 61.3427 2.08237  -1
   4  11   5 61.3427 2.08237   2
  -3  11   5 239.447 3.66890  -1
   3  11   5 239.447 3.66890   2
  -2  11   5 83.0374 1.45235  -1
   2  11   5 83.0374 1.45235   2
  -1  11   5 59.2303 1.19976  -1
   1  11   5 59.2303 1.19976   2
   0  11   5 90.2563 1.37008  -1
   0  11   5 90.2563 1.37008   2
   1  11   5 61.6924 1.32242  -1
  -1  11   5 61.6924 1.32242   2
   2  11   5 81.3414 1.56025  -1
  -2  11   5 81.3414 1.56025   2
   3  11   5 229.121 3.98841  -1
  -3  11   5 229.121 3.98841   2
   4  11   5 65.7203 2.22584  -1
  -4  11   5 65.7203 2.22584   2
   5  11   5 105.403 3.19170  -1
  -5  11   5 105.403 3.19170   2
   6  11   5 49.2559 3.65062  -1
  -6  11   5 49.2559 3.65062   2
   7  11   5 16.7240 3.68663  -1
  -7  11   5 16.7240 3.68663   2
   8  11   5 2.12367 0.80997   2
   9  11   5 1.22514 0.96452   2
  10  11   5 19.0188 4.27443  -1
 -10  11   6 19.0188 4.27443   2
  11  11   5 51.7155 3.70956  -1
 -11  11   6 51.7155 3.70956   2
  12  11   5 16.0000 2.55496  -1
 -12  11   6 16.0000 2.55496   2
  13  11   5 39.3573 2.47114  -1
 -13  11   6 39.3573 2.47114   2
  14  11   5 -0.2154 2.23999  -1
 -14  11   6 -0.2154 2.23999   2
  15  11   5 2.09882 2.51812  -1
 -15  11   6 2.09882 2.51812   2
  16  11   5 0.60418 2.65340  -1
 -16  11   6 0.60418 2.65340   2
  17  11   5 10.9335 3.37331  -1
 -17  11   6 10.9335 3.37331   2
 -17  12   5 2.93397 3.42651  -1
  17  12   4 2.93397 3.42651   2
 -16  12   5 9.68371 2.11221  -1
  16  12   4 9.68371 2.11221   2
 -15  12   5 35.8930 2.41583  -1
  15  12   4 35.8930 2.41583   2
 -14  12   5 0.45262 2.20679  -1
  14  12   4 0.45262 2.20679   2
 -13  12   5 23.8299 2.34157  -1
  13  12   4 23.8299 2.34157   2
 -12  12   5 17.3572 3.09580  -1
  12  12   4 17.3572 3.09580   2
 -11  12   5 27.1420 3.67634  -1
  11  12   4 27.1420 3.67634   2
 -10  12   5 0.76668 1.04335   2
  -9  12   5 0.26164 0.97502   2
  -9  12   5 35.6987 5.32517  -1
   9  12   4 35.6987 5.32517   2
  -8  12   5 3.52044 0.86791   2
  -7  12   5 3.71479 0.83062   2
  -6  12   5 20.7225 2.44210  -1
   6  12   5 20.7225 2.44210   2
  -5  12   5 12.4654 2.77748  -1
   5  12   5 12.4654 2.77748   2
  -4  12   5 -0.4467 1.82349  -1
   4  12   5 -0.4467 1.82349   2
  -3  12   5 58.7001 1.86296  -1
   3  12   5 58.7001 1.86296   2
  -2  12   5 98.8403 1.78158  -1
   2  12   5 98.8403 1.78158   2
  -1  12   5 1.66028 0.94956  -1
   1  12   5 1.66028 0.94956   2
   0  12   5 2.08023 0.67871  -1
   0  12   5 2.08023 0.67871   2
   1  12   5 2.56557 1.04260  -1
  -1  12   5 2.56557 1.04260   2
   2  12   5 98.6079 1.76667  -1
  -2  12   5 98.6079 1.76667   2
   3  12   5 57.5612 1.67237  -1
  -3  12   5 57.5612 1.67237   2
   4  12   5 1.18013 2.16665  -1
  -4  12   5 1.18013 2.16665   2
   5  12   5 21.5705 3.61588  -1
  -5  12   5 21.5705 3.61588   2
   6  12   5 24.5496 3.82082  -1
  -6  12   5 24.5496 3.82082   2
   7  12   5 -0.6317 0.89526   2
   8  12   5 54.0886 1.82471   2
   9  12   5 2.70984 1.03268   2
  10  12   5 5.87272 4.33895  -1
 -10  12   6 5.87272 4.33895   2
  11  12   5 -5.6880 3.53949  -1
 -11  12   6 -5.6880 3.53949   2
  12  12   5 29.5197 2.58641  -1
 -12  12   6 29.5197 2.58641   2
  13  12   5 7.50511 2.41870  -1
 -13  12   6 7.50511 2.41870   2
  14  12   5 7.20529 2.45393  -1
 -14  12   6 7.20529 2.45393   2
  15  12   5 35.1542 2.82586  -1
 -15  12   6 35.1542 2.82586   2
  16  12   5 8.77244 2.89080  -1
 -16  12   6 8.77244 2.89080   2
  17  12   5 -4.1206 4.60731  -1
 -17  12   6 -4.1206 4.60731   2
 -16  13   5 -0.7393 2.20559  -1
  16  13   4 -0.7393 2.20559   2
 -15  13   5 6.23691 2.33588  -1
  15  13   4 6.23691 2.33588   2
 -14  13   5 38.8030 2.54754  -1
  14  13   4 38.8030 2.54754   2
 -13  13   5 13.4443 2.51539  -1
  13  13   4 13.4443 2.51539   2
 -12  13   5 9.30318 3.25519  -1
  12  13   4 9.30318 3.25519   2
 -11  13   5 5.33195 3.89541  -1
  11  13   4 5.33195 3.89541   2
 -10  13   5 3.05898 1.14574   2
 -10  13   5 14.9405 3.77841  -1
  10  13   4 14.9405 3.77841   2
  -9  13   5 4.62658 1.10011   2
  -9  13   5 14.3141 5.27865  -1
   9  13   4 14.3141 5.27865   2
  -8  13   5 59.1369 1.85048   2
  -7  13   5 0.91512 0.85500   2
  -6  13   5 15.8806 4.41324  -1
   6  13   5 15.8806 4.41324   2
  -5  13   5 61.5804 3.34097  -1
   5  13   5 61.5804 3.34097   2
  -4  13   5 41.3519 2.23710  -1
   4  13   5 41.3519 2.23710   2
  -3  13   5 299.249 4.05565  -1
   3  13   5 299.249 4.05565   2
  -2  13   5 28.3203 1.38122  -1
   2  13   5 28.3203 1.38122   2
  -1  13   5 153.975 2.43076  -1
   1  13   5 153.975 2.43076   2
   0  13   5 2.62763 0.76391  -1
   0  13   5 2.62763 0.76391   2
   1  13   5 156.360 2.28176  -1
  -1  13   5 156.360 2.28176   2
   2  13   5 27.5737 1.38010  -1
  -2  13   5 27.5737 1.38010   2
   3  13   5 304.565 4.16405  -1
  -3  13   5 304.565 4.16405   2
   4  13   5 48.3094 2.64744  -1
  -4  13   5 48.3094 2.64744   2
   5  13   5 57.9336 4.50288  -1
  -5  13   5 57.9336 4.50288   2
   6  13   5 17.2954 4.20048  -1
  -6  13   5 17.2954 4.20048   2
   7  13   5 6.98412 1.07058   2
   8  13   5 10.9703 1.19765   2
  11  13   5 7.87842 3.82258  -1
 -11  13   6 7.87842 3.82258   2
  12  13   5 5.33862 2.62015  -1
 -12  13   6 5.33862 2.62015   2
  13  13   5 20.0504 2.59790  -1
 -13  13   6 20.0504 2.59790   2
  14  13   5 51.4819 3.21315  -1
 -14  13   6 51.4819 3.21315   2
  15  13   5 -1.1486 2.73392  -1
 -15  13   6 -1.1486 2.73392   2
  16  13   5 1.61169 2.93553  -1
 -16  13   6 1.61169 2.93553   2
 -16  14   5 7.01978 3.01252  -1
  16  14   4 7.01978 3.01252   2
 -15  14   5 8.98553 2.56001  -1
  15  14   4 8.98553 2.56001   2
 -14  14   5 23.5489 2.58692  -1
  14  14   4 23.5489 2.58692   2
 -13  14   5 11.3843 2.63072  -1
  13  14   4 11.3843 2.63072   2
 -12  14   5 15.9854 3.55463  -1
  12  14   4 15.9854 3.55463   2
 -11  14   5 11.1116 4.27548  -1
  11  14   4 11.1116 4.27548   2
 -10  14   5 54.1722 4.41528  -1
  10  14   4 54.1722 4.41528   2
 -10  14   5 52.8773 2.09968   2
  -9  14   5 0.94008 1.10422   2
  -9  14   5 6.00408 5.14471  -1
   9  14   4 6.00408 5.14471   2
  -8  14   5 3.06180 1.10627   2
  -7  14   5 -0.4163 0.95700   2
  -6  14   5 11.3411 3.36643  -1
   6  14   5 11.3411 3.36643   2
  -5  14   5 45.1650 3.46375  -1
   5  14   5 45.1650 3.46375   2
  -4  14   5 48.7477 2.83356  -1
   4  14   5 48.7477 2.83356   2
  -3  14   5 8.08947 1.65572  -1
   3  14   5 8.08947 1.65572   2
  -2  14   5 12.1556 1.50735  -1
   2  14   5 12.1556 1.50735   2
  -1  14   5 40.6853 1.55632  -1
   1  14   5 40.6853 1.55632   2
   0  14   5 -0.6800 0.87654  -1
   0  14   5 -0.6800 0.87654   2
   1  14   5 40.3019 1.41964  -1
  -1  14   5 40.3019 1.41964   2
   2  14   5 15.2252 1.61880  -1
  -2  14   5 15.2252 1.61880   2
   3  14   5 10.1451 1.78473  -1
  -3  14   5 10.1451 1.78473   2
   4  14   5 55.0179 2.88147  -1
  -4  14   5 55.0179 2.88147   2
   5  14   5 41.6025 3.51045  -1
  -5  14   5 41.6025 3.51045   2
   6  14   5 7.56397 4.36766  -1
  -6  14   5 7.56397 4.36766   2
   7  14   5 1.55774 1.05456   2
   8  14   5 2.72874 1.10740   2
   9  14   5 10.3941 1.29271   2
  11  14   5 52.8931 7.05860  -1
 -11  14   6 52.8931 7.05860   2
  12  14   5 5.05660 3.28489  -1
 -12  14   6 5.05660 3.28489   2
  13  14   5 19.7121 3.19283  -1
 -13  14   6 19.7121 3.19283   2
  14  14   5 11.8628 3.17087  -1
 -14  14   6 11.8628 3.17087   2
  15  14   5 16.0590 3.01100  -1
 -15  14   6 16.0590 3.01100   2
 -15  15   5 17.0487 3.73622  -1
  15  15   4 17.0487 3.73622   2
 -14  15   5 12.2431 2.70127  -1
  14  15   4 12.2431 2.70127   2
 -13  15   5 7.83273 3.23152  -1
  13  15   4 7.83273 3.23152   2
 -12  15   5 61.1449 3.55447  -1
  12  15   4 61.1449 3.55447   2
 -11  15   5 75.6269 5.05875  -1
  11  15   4 75.6269 5.05875   2
 -10  15   5 27.4073 1.79960   2
 -10  15   5 33.8760 4.54467  -1
  10  15   4 33.8760 4.54467   2
  -9  15   5 70.4242 2.36742   2
  -9  15   5 91.7920 6.98460  -1
   9  15   4 91.7920 6.98460   2
  -8  15   5 17.0421 1.41020   2
  -7  15   5 0.76613 1.17971   2
  -6  15   5 25.0324 1.63679   2
  -6  15   5 49.3560 4.02637  -1
   6  15   5 49.3560 4.02637   2
  -5  15   5 4.24380 3.39018  -1
   5  15   5 4.24380 3.39018   2
  -4  15   5 24.2573 2.38903  -1
   4  15   5 24.2573 2.38903   2
  -3  15   5 22.7892 2.02043  -1
   3  15   5 22.7892 2.02043   2
  -2  15   5 30.0517 1.73857  -1
   2  15   5 30.0517 1.73857   2
  -1  15   5 24.3910 1.53024  -1
   1  15   5 24.3910 1.53024   2
   0  15   5 77.9222 1.81175  -1
   0  15   5 77.9222 1.81175   2
   1  15   5 20.9480 1.74708  -1
  -1  15   5 20.9480 1.74708   2
   2  15   5 29.2221 1.75293  -1
  -2  15   5 29.2221 1.75293   2
   3  15   5 23.4662 1.90825  -1
  -3  15   5 23.4662 1.90825   2
   4  15   5 23.1113 2.52833  -1
  -4  15   5 23.1113 2.52833   2
   5  15   5 3.03044 3.52103  -1
  -5  15   5 3.03044 3.52103   2
   7  15   5 3.44253 1.18234   2
   8  15   5 0.15050 1.18354   2
  12  15   5 -0.7445 3.41752  -1
 -12  15   6 -0.7445 3.41752   2
  13  15   5 10.2752 3.45736  -1
 -13  15   6 10.2752 3.45736   2
  14  15   5 8.04893 3.33988  -1
 -14  15   6 8.04893 3.33988   2
 -14  16   5 25.9680 3.42755  -1
  14  16   4 25.9680 3.42755   2
 -13  16   5 14.9428 3.46492  -1
  13  16   4 14.9428 3.46492   2
 -12  16   5 9.22599 3.45351  -1
  12  16   4 9.22599 3.45351   2
 -11  16   5 47.5646 4.04257  -1
  11  16   4 47.5646 4.04257   2
 -10  16   5 0.42102 1.43452   2
 -10  16   5 -1.7532 6.42199  -1
  10  16   4 -1.7532 6.42199   2
  -9  16   5 14.3140 1.52948   2
  -9  16   5 27.9129 6.54702  -1
   9  16   4 27.9129 6.54702   2
  -8  16   5 27.0152 1.94314   2
  -7  16   5 74.6068 2.37727   2
  -6  16   5 0.03449 1.22326   2
  -6  16   5 30.3006 4.05884  -1
   6  16   5 30.3006 4.05884   2
  -5  16   5 6.11075 3.60549  -1
   5  16   5 6.11075 3.60549   2
  -4  16   5 29.7825 2.61767  -1
   4  16   5 29.7825 2.61767   2
  -3  16   5 126.050 2.93500  -1
   3  16   5 126.050 2.93500   2
  -2  16   5 70.7427 2.29196  -1
   2  16   5 70.7427 2.29196   2
  -1  16   5 38.9029 1.88522  -1
   1  16   5 38.9029 1.88522   2
   0  16   5 57.0224 1.74223  -1
   0  16   5 57.0224 1.74223   2
   1  16   5 38.0693 2.01261  -1
  -1  16   5 38.0693 2.01261   2
   2  16   5 76.8556 2.39676  -1
  -2  16   5 76.8556 2.39676   2
   3  16   5 128.950 2.72037  -1
  -3  16   5 128.950 2.72037   2
   4  16   5 30.6590 2.65598  -1
  -4  16   5 30.6590 2.65598   2
   5  16   5 2.79083 5.04917  -1
  -5  16   5 2.79083 5.04917   2
   7  16   5 84.6346 2.44008   2
   8  16   5 14.9497 1.46644   2
   9  16   5 2.33950 1.38017   2
  11  16   5 89.9176 5.94750  -1
 -11  16   6 89.9176 5.94750   2
  12  16   5 21.1805 3.65946  -1
 -12  16   6 21.1805 3.65946   2
  13  16   5 13.2848 3.63502  -1
 -13  16   6 13.2848 3.63502   2
  14  16   5 12.1662 7.61860  -1
 -14  16   6 12.1662 7.61860   2
 -13  17   5 10.0262 4.29971  -1
  13  17   4 10.0262 4.29971   2
 -12  17   5 5.76047 3.65655  -1
  12  17   4 5.76047 3.65655   2
 -11  17   5 21.3145 3.64896  -1
  11  17   4 21.3145 3.64896   2
 -10  17   5 6.20850 4.85862  -1
  10  17   4 6.20850 4.85862   2
 -10  17   5 9.51959 1.64959   2
  -9  17   5 89.6019 2.76325   2
  -9  17   5 77.2923 7.61387  -1
   9  17   4 77.2923 7.61387   2
  -8  17   5 5.38468 1.47178   2
  -7  17   5 31.0127 2.16596   2
  -6  17   5 3.39799 4.22008  -1
   6  17   5 3.39799 4.22008   2
  -6  17   5 0.42980 1.30595   2
  -5  17   5 207.257 6.56916  -1
   5  17   5 207.257 6.56916   2
  -4  17   5 14.3616 2.75583  -1
   4  17   5 14.3616 2.75583   2
  -3  17   5 30.8367 2.41389  -1
   3  17   5 30.8367 2.41389   2
  -2  17   5 8.68969 2.01920  -1
   2  17   5 8.68969 2.01920   2
  -1  17   5 99.9495 2.86185  -1
   1  17   5 99.9495 2.86185   2
   0  17   5 2.15575 1.45168  -1
   0  17   5 2.15575 1.45168   2
   1  17   5 102.184 2.62164  -1
  -1  17   5 102.184 2.62164   2
   2  17   5 4.75158 2.15055  -1
  -2  17   5 4.75158 2.15055   2
   3  17   5 30.3955 2.39200  -1
  -3  17   5 30.3955 2.39200   2
   4  17   5 15.9219 2.34307  -1
  -4  17   5 15.9219 2.34307   2
   5  17   5 198.848 9.32011  -1
  -5  17   5 198.848 9.32011   2
   7  17   5 11.3039 1.57493   2
   8  17   5 26.2335 1.91420   2
   9  17   5 78.6460 2.63593   2
  11  17   5 17.0557 3.92464  -1
 -11  17   6 17.0557 3.92464   2
  12  17   5 28.0475 4.03159  -1
 -12  17   6 28.0475 4.03159   2
  13  17   5 -0.9315 4.04524   2
 -11  18   5 5.51306 3.84801  -1
  11  18   4 5.51306 3.84801   2
 -10  18   5 10.8768 1.79507   2
 -10  18   5 14.6210 5.53848  -1
  10  18   4 14.6210 5.53848   2
  -9  18   5 34.4953 7.72738  -1
   9  18   4 34.4953 7.72738   2
  -9  18   5 25.3345 1.94930   2
  -8  18   5 3.25674 1.56160   2
  -7  18   5 23.7687 1.78183   2
  -6  18   5 5.62218 4.42306  -1
   6  18   5 5.62218 4.42306   2
  -6  18   5 8.24848 1.55707   2
  -5  18   5 21.6356 4.40800  -1
   5  18   5 21.6356 4.40800   2
  -4  18   5 10.3758 2.94912  -1
   4  18   5 10.3758 2.94912   2
  -3  18   5 96.7807 2.94904  -1
   3  18   5 96.7807 2.94904   2
  -2  18   5 9.39580 2.54773  -1
   2  18   5 9.39580 2.54773   2
  -1  18   5 57.5915 2.60202  -1
   1  18   5 57.5915 2.60202   2
   0  18   5 2.99963 1.58169  -1
   0  18   5 2.99963 1.58169   2
   1  18   5 59.1187 2.64575  -1
  -1  18   5 59.1187 2.64575   2
   2  18   5 11.8158 2.53428  -1
  -2  18   5 11.8158 2.53428   2
   3  18   5 86.7008 2.95732  -1
  -3  18   5 86.7008 2.95732   2
   4  18   5 2.53661 3.56639  -1
  -4  18   5 2.53661 3.56639   2
   5  18   5 24.7636 4.80098  -1
  -5  18   5 24.7636 4.80098   2
   7  18   5 8.63293 1.62368   2
   8  18   5 0.73664 1.63670   2
   9  18   5 4.65564 1.76666   2
  11  18   5 10.6621 4.21170  -1
 -11  18   6 10.6621 4.21170   2
 -10  19   5 8.25609 5.72431  -1
  10  19   4 8.25609 5.72431   2
  -9  19   5 15.2781 8.07034  -1
   9  19   4 15.2781 8.07034   2
  -9  19   5 -1.4067 1.69504   2
  -8  19   5 0.90643 1.71355   2
  -7  19   5 2.36636 1.66013   2
  -6  19   5 18.2335 5.18012  -1
   6  19   5 18.2335 5.18012   2
  -5  19   5 5.27951 3.87926  -1
   5  19   5 5.27951 3.87926   2
  -4  19   5 4.96056 3.10674  -1
   4  19   5 4.96056 3.10674   2
  -3  19   5 1.72586 3.37174  -1
   3  19   5 1.72586 3.37174   2
  -2  19   5 13.6517 2.76248  -1
   2  19   5 13.6517 2.76248   2
  -1  19   5 8.18057 2.47273  -1
   1  19   5 8.18057 2.47273   2
   0  19   5 23.0356 2.12102  -1
   0  19   5 23.0356 2.12102   2
   1  19   5 4.28949 2.49399  -1
  -1  19   5 4.28949 2.49399   2
   2  19   5 15.6470 2.80457  -1
  -2  19   5 15.6470 2.80457   2
   3  19   5 2.92951 2.89197  -1
  -3  19   5 2.92951 2.89197   2
   4  19   5 -2.5105 3.85187  -1
  -4  19   5 -2.5105 3.85187   2
   5  19   5 4.82567 4.97753  -1
  -5  19   5 4.82567 4.97753   2
   6  19   5 21.4708 8.28575  -1
  -6  19   5 21.4708 8.28575   2
   7  19   5 5.59235 1.76270   2
   8  19   5 0.83143 1.73352   2
   9  19   5 2.38732 1.84120   2
  -8  20   5 3.39410 2.07315   2
  -7  20   5 2.02829 1.98843   2
  -6  20   5 -8.6793 5.30122  -1
   6  20   5 -8.6793 5.30122   2
  -5  20   5 6.43794 4.23542  -1
   5  20   5 6.43794 4.23542   2
  -4  20   5 2.14521 4.03775  -1
   4  20   5 2.14521 4.03775   2
  -3  20   5 18.7573 3.86989  -1
   3  20   5 18.7573 3.86989   2
  -2  20   5 -0.3688 3.19419  -1
   2  20   5 -0.3688 3.19419   2
  -1  20   5 9.12636 2.76323  -1
   1  20   5 9.12636 2.76323   2
   0  20   5 4.70740 1.99590  -1
   0  20   5 4.70740 1.99590   2
   1  20   5 8.00926 2.80449  -1
  -1  20   5 8.00926 2.80449   2
   2  20   5 1.69435 2.95593  -1
  -2  20   5 1.69435 2.95593   2
   3  20   5 15.3546 4.02447  -1
  -3  20   5 15.3546 4.02447   2
   4  20   5 7.93626 4.22375  -1
  -4  20   5 7.93626 4.22375   2
   5  20   5 2.00137 5.49544  -1
  -5  20   5 2.00137 5.49544   2
   6  20   5 -4.0610 8.74161  -1
  -6  20   5 -4.0610 8.74161   2
   7  20   5 12.2203 1.97763   2
   8  20   5 2.36731 1.90342   2
  -6  21   5 6.08843 4.01369   2
  -5  21   5 35.6006 5.77631  -1
   5  21   5 35.6006 5.77631   2
  -4  21   5 6.36347 4.40704  -1
   4  21   5 6.36347 4.40704   2
  -3  21   5 5.25786 3.88425  -1
   3  21   5 5.25786 3.88425   2
  -2  21   5 4.24386 3.61287  -1
   2  21   5 4.24386 3.61287   2
  -1  21   5 4.15603 2.99782  -1
   1  21   5 4.15603 2.99782   2
   0  21   5 -1.2398 2.08807  -1
   0  21   5 -1.2398 2.08807   2
   1  21   5 3.47195 3.02167  -1
  -1  21   5 3.47195 3.02167   2
   2  21   5 0.22123 3.93994  -1
  -2  21   5 0.22123 3.93994   2
   3  21   5 -2.6195 4.25131  -1
  -3  21   5 -2.6195 4.25131   2
   4  21   5 1.02866 4.48819  -1
  -4  21   5 1.02866 4.48819   2
   5  21   5 32.3560 8.78354  -1
  -5  21   5 32.3560 8.78354   2
 -19   0   6 37.1516 6.56182   2
 -18   0   6 3.22667 5.02523   2
 -17   0   6 1.40876 2.86115   2
 -16   0   6 8.57615 2.30795   2
 -15   0   6 0.33463 2.13203   2
 -14   0   6 14.6884 1.91976   2
 -13   0   6 -2.2660 1.86457   2
 -12   0   6 40.4941 1.79451   2
 -11   0   6 33.9996 1.53274   2
 -10   0   6 106.581 2.18914   2
  -9   0   6 18.7149 1.04831   2
  -8   0   6 364.740 5.44207   2
  -7   0   6 246.424 3.77758   2
  -6   0   6 660.785 19.5426  -1
   6   0   6 660.785 19.5426   2
  -6   0   6 287.432 4.29548   2
  -5   0   6 157.159 5.30552  -1
   5   0   6 157.159 5.30552   2
  -5   0   6 73.3087 1.34517   2
  -4   0   6 1279.80 36.9304  -1
   4   0   6 1279.80 36.9304   2
  -3   0   6 247.046 4.89686  -1
   3   0   6 247.046 4.89686   2
  -2   0   6 116.970 1.87032  -1
   2   0   6 116.970 1.87032   2
  -1   0   6 229.351 3.79205  -1
   1   0   6 229.351 3.79205   2
   0   0   6 948.927 13.3792  -1
   0   0   6 948.927 13.3792   2
   1   0   6 226.782 3.86336  -1
  -1   0   6 226.782 3.86336   2
   2   0   6 112.613 1.79740  -1
  -2   0   6 112.613 1.79740   2
   3   0   6 263.757 4.51197  -1
  -3   0   6 263.757 4.51197   2
   4   0   6 1248.56 31.9454  -1
  -4   0   6 1248.56 31.9454   2
   7   0   6 46.1099 1.17253   2
   8   0   6 564.983 8.17060   2
   9   0   6 0.61057 0.55684   2
  10   0   6 659.282 11.6091   2
  11   0   6 33.1421 1.85921   2
  12   0   6 82.6640 2.56575   2
  13   0   6 20.4748 2.31780   2
  14   0   6 175.271 4.15928   2
  15   0   6 2.49859 2.81494   2
  16   0   6 31.7480 3.23394   2
  17   0   6 11.6957 3.46188   2
  18   0   6 5.90162 3.85791   2
  19   0   6 8.41671 4.88768   2
  20   0   6 21.7277 3.87063   2
 -20   1   6 5.30187 4.49960  -1
  20   1   5 5.30187 4.49960   2
 -19   1   6 24.1984 3.45578  -1
  19   1   5 24.1984 3.45578   2
 -18   1   6 3.74753 2.81998  -1
  18   1   5 3.74753 2.81998   2
 -17   1   6 30.6766 2.58006  -1
  17   1   5 30.6766 2.58006   2
 -16   1   6 10.9633 1.70222  -1
  16   1   5 10.9633 1.70222   2
 -15   1   6 2.21414 1.68562  -1
  15   1   5 2.21414 1.68562   2
 -14   1   6 22.3545 1.78773  -1
  14   1   5 22.3545 1.78773   2
 -13   1   6 19.5096 1.59981  -1
  13   1   5 19.5096 1.59981   2
 -12   1   6 6.77951 2.44118  -1
  12   1   5 6.77951 2.44118   2
 -11   1   6 52.3367 2.86787  -1
  11   1   5 52.3367 2.86787   2
 -10   1   6 109.983 2.61167  -1
  10   1   5 109.983 2.61167   2
  -9   1   6 18.0697 0.76358   2
  -8   1   6 206.256 2.32334   2
  -7   1   6 231.054 2.52246   2
  -7   1   6 375.472 11.5607  -1
   7   1   6 375.472 11.5607   2
  -6   1   6 152.981 1.73594   2
  -6   1   6 345.692 7.52007  -1
   6   1   6 345.692 7.52007   2
  -5   1   6 224.887 5.05965  -1
   5   1   6 224.887 5.05965   2
  -4   1   6 588.254 12.2195  -1
   4   1   6 588.254 12.2195   2
  -3   1   6 22.7156 0.69402  -1
   3   1   6 22.7156 0.69402   2
  -2   1   6 1780.64 18.6780  -1
   2   1   6 1780.64 18.6780   2
  -1   1   6 637.609 6.82287  -1
   1   1   6 637.609 6.82287   2
   0   1   6 0.08607 0.21154  -1
   0   1   6 0.08607 0.21154   2
   1   1   6 621.123 6.24150  -1
  -1   1   6 621.123 6.24150   2
   2   1   6 1791.19 17.8661  -1
  -2   1   6 1791.19 17.8661   2
   3   1   6 22.0937 0.77745  -1
  -3   1   6 22.0937 0.77745   2
   4   1   6 559.733 14.6109  -1
  -4   1   6 559.733 14.6109   2
   5   1   6 214.467 6.15850  -1
  -5   1   6 214.467 6.15850   2
   8   1   6 212.488 2.34112   2
  10   1   6 106.118 4.59485  -1
 -10   1   7 106.118 4.59485   2
  11   1   6 114.149 3.48612  -1
 -11   1   7 114.149 3.48612   2
  12   1   6 254.755 4.92079  -1
 -12   1   7 254.755 4.92079   2
  13   1   6 0.80558 1.46551  -1
 -13   1   7 0.80558 1.46551   2
  14   1   6 33.1494 1.71344  -1
 -14   1   7 33.1494 1.71344   2
  15   1   6 6.97810 1.52388  -1
 -15   1   7 6.97810 1.52388   2
  16   1   6 43.0186 2.05720  -1
 -16   1   7 43.0186 2.05720   2
  17   1   6 -3.6057 2.45982  -1
 -17   1   7 -3.6057 2.45982   2
  18   1   6 14.5863 3.39796  -1
 -18   1   7 14.5863 3.39796   2
  19   1   6 -1.5828 4.66249  -1
 -19   1   7 -1.5828 4.66249   2
  20   1   6 -1.2803 7.77287  -1
 -20   1   7 -1.2803 7.77287   2
 -20   2   6 12.5146 4.46854  -1
  20   2   5 12.5146 4.46854   2
 -19   2   6 11.1795 3.41240  -1
  19   2   5 11.1795 3.41240   2
 -18   2   6 13.9040 2.89237  -1
  18   2   5 13.9040 2.89237   2
 -17   2   6 18.4891 2.46667  -1
  17   2   5 18.4891 2.46667   2
 -16   2   6 32.8388 1.94734  -1
  16   2   5 32.8388 1.94734   2
 -15   2   6 17.1711 1.69358  -1
  15   2   5 17.1711 1.69358   2
 -14   2   6 1.55565 1.62432  -1
  14   2   5 1.55565 1.62432   2
 -13   2   6 75.0815 2.25007  -1
  13   2   5 75.0815 2.25007   2
 -12   2   6 32.7373 2.73259  -1
  12   2   5 32.7373 2.73259   2
 -11   2   6 25.1648 2.60931  -1
  11   2   5 25.1648 2.60931   2
 -10   2   6 37.7302 1.87329  -1
  10   2   5 37.7302 1.87329   2
  -9   2   6 36.4725 3.27275  -1
   9   2   5 36.4725 3.27275   2
  -8   2   6 11.0402 0.62671   2
  -7   2   6 241.353 2.62641   2
  -7   2   6 289.684 9.17078  -1
   7   2   6 289.684 9.17078   2
  -6   2   6 40.6182 1.93601  -1
   6   2   6 40.6182 1.93601   2
  -5   2   6 0.37719 1.36428  -1
   5   2   6 0.37719 1.36428   2
  -4   2   6 31.0658 1.45252  -1
   4   2   6 31.0658 1.45252   2
  -3   2   6 323.688 4.70861  -1
   3   2   6 323.688 4.70861   2
  -2   2   6 9.69960 0.48205  -1
   2   2   6 9.69960 0.48205   2
  -1   2   6 701.650 7.03828  -1
   1   2   6 701.650 7.03828   2
   0   2   6 1739.81 17.2588  -1
   0   2   6 1739.81 17.2588   2
   1   2   6 708.330 7.10825  -1
  -1   2   6 708.330 7.10825   2
   2   2   6 10.5922 0.53643  -1
  -2   2   6 10.5922 0.53643   2
   3   2   6 326.896 4.87519  -1
  -3   2   6 326.896 4.87519   2
   4   2   6 30.4750 1.38513  -1
  -4   2   6 30.4750 1.38513   2
   5   2   6 0.94352 1.77887  -1
  -5   2   6 0.94352 1.77887   2
   6   2   6 36.8167 2.52575  -1
  -6   2   6 36.8167 2.52575   2
   8   2   6 50.9899 0.99628   2
  10   2   6 471.125 12.9555  -1
 -10   2   7 471.125 12.9555   2
  11   2   6 43.0845 2.66338  -1
 -11   2   7 43.0845 2.66338   2
  12   2   6 12.1572 2.51041  -1
 -12   2   7 12.1572 2.51041   2
  13   2   6 9.91659 1.51575  -1
 -13   2   7 9.91659 1.51575   2
  14   2   6 37.2038 1.92853  -1
 -14   2   7 37.2038 1.92853   2
  15   2   6 6.32456 1.64918  -1
 -15   2   7 6.32456 1.64918   2
  16   2   6 31.4835 2.24725  -1
 -16   2   7 31.4835 2.24725   2
  17   2   6 1.92174 2.42305  -1
 -17   2   7 1.92174 2.42305   2
  18   2   6 0.79721 3.25308  -1
 -18   2   7 0.79721 3.25308   2
  19   2   6 16.4393 3.89735  -1
 -19   2   7 16.4393 3.89735   2
  20   2   6 18.7849 7.75905  -1
 -20   2   7 18.7849 7.75905   2
 -20   3   6 6.93980 5.57032  -1
  20   3   5 6.93980 5.57032   2
 -19   3   6 16.7603 3.59031  -1
  19   3   5 16.7603 3.59031   2
 -18   3   6 4.20386 2.77347  -1
  18   3   5 4.20386 2.77347   2
 -17   3   6 12.0603 2.20158  -1
  17   3   5 12.0603 2.20158   2
 -16   3   6 1.69567 1.62833  -1
  16   3   5 1.69567 1.62833   2
 -15   3   6 84.7464 2.31340  -1
  15   3   5 84.7464 2.31340   2
 -14   3   6 3.87879 1.71982  -1
  14   3   5 3.87879 1.71982   2
 -13   3   6 163.952 3.17710  -1
  13   3   5 163.952 3.17710   2
 -12   3   6 17.5095 2.14416  -1
  12   3   5 17.5095 2.14416   2
 -11   3   6 92.2900 2.61327  -1
  11   3   5 92.2900 2.61327   2
 -10   3   6 5.31964 2.98560  -1
  10   3   5 5.31964 2.98560   2
  -9   3   6 77.3865 4.08768  -1
   9   3   5 77.3865 4.08768   2
  -8   3   6 79.4165 1.15836   2
  -8   3   6 249.983 8.26203  -1
   8   3   6 249.983 8.26203   2
  -7   3   6 18.3392 0.63005   2
  -6   3   6 111.994 4.37735  -1
   6   3   6 111.994 4.37735   2
  -5   3   6 333.303 7.26021  -1
   5   3   6 333.303 7.26021   2
  -4   3   6 52.6662 1.46618  -1
   4   3   6 52.6662 1.46618   2
  -3   3   6 11.4096 0.56577  -1
   3   3   6 11.4096 0.56577   2
  -2   3   6 17.8830 0.57982  -1
   2   3   6 17.8830 0.57982   2
  -1   3   6 255.420 2.66973  -1
   1   3   6 255.420 2.66973   2
   0   3   6 4.08397 0.30149  -1
   0   3   6 4.08397 0.30149   2
   1   3   6 263.024 3.13131  -1
  -1   3   6 263.024 3.13131   2
   2   3   6 18.7407 0.48164  -1
  -2   3   6 18.7407 0.48164   2
   3   3   6 14.8218 0.79654  -1
  -3   3   6 14.8218 0.79654   2
   4   3   6 51.5495 1.65754  -1
  -4   3   6 51.5495 1.65754   2
   5   3   6 329.818 6.66162  -1
  -5   3   6 329.818 6.66162   2
   6   3   6 115.134 4.01938  -1
  -6   3   6 115.134 4.01938   2
   7   3   6 0.22156 0.42035   2
   9   3   6 34.5724 3.17872  -1
  -9   3   7 34.5724 3.17872   2
  10   3   6 22.5762 3.22327  -1
 -10   3   7 22.5762 3.22327   2
  11   3   6 5.09393 3.02104  -1
 -11   3   7 5.09393 3.02104   2
  12   3   6 68.4982 2.22937  -1
 -12   3   7 68.4982 2.22937   2
  13   3   6 76.9116 2.00347  -1
 -13   3   7 76.9116 2.00347   2
  14   3   6 50.8739 1.82653  -1
 -14   3   7 50.8739 1.82653   2
  15   3   6 6.60720 1.80809  -1
 -15   3   7 6.60720 1.80809   2
  16   3   6 5.73272 2.06600  -1
 -16   3   7 5.73272 2.06600   2
  17   3   6 6.23132 2.49717  -1
 -17   3   7 6.23132 2.49717   2
  18   3   6 17.6592 3.02154  -1
 -18   3   7 17.6592 3.02154   2
  19   3   6 3.63760 4.26197  -1
 -19   3   7 3.63760 4.26197   2
  20   3   6 15.9556 6.17655  -1
 -20   3   7 15.9556 6.17655   2
 -20   4   6 -0.8062 5.20266  -1
  20   4   5 -0.8062 5.20266   2
 -19   4   6 30.9104 4.03944  -1
  19   4   5 30.9104 4.03944   2
 -18   4   6 1.31471 2.61691  -1
  18   4   5 1.31471 2.61691   2
 -17   4   6 72.3274 2.62557  -1
  17   4   5 72.3274 2.62557   2
 -16   4   6 3.39093 1.68440  -1
  16   4   5 3.39093 1.68440   2
 -15   4   6 7.00166 1.76075  -1
  15   4   5 7.00166 1.76075   2
 -14   4   6 6.36007 1.80021  -1
  14   4   5 6.36007 1.80021   2
 -13   4   6 112.238 2.60777  -1
  13   4   5 112.238 2.60777   2
 -12   4   6 28.8927 1.91738  -1
  12   4   5 28.8927 1.91738   2
 -11   4   6 66.5188 2.33967  -1
  11   4   5 66.5188 2.33967   2
 -10   4   6 123.097 3.82325  -1
  10   4   5 123.097 3.82325   2
  -9   4   6 102.597 4.54108  -1
   9   4   5 102.597 4.54108   2
  -8   4   6 38.7150 0.83291   2
  -7   4   6 95.9610 1.26952   2
  -7   4   6 93.5103 4.10893  -1
   7   4   6 93.5103 4.10893   2
  -5   4   6 7.28219 1.25625  -1
   5   4   6 7.28219 1.25625   2
  -4   4   6 82.5223 1.83770  -1
   4   4   6 82.5223 1.83770   2
  -3   4   6 368.488 5.57948  -1
   3   4   6 368.488 5.57948   2
  -2   4   6 13.7615 0.70379  -1
   2   4   6 13.7615 0.70379   2
  -1   4   6 44.2200 0.76412  -1
   1   4   6 44.2200 0.76412   2
   0   4   6 241.766 2.54780  -1
   0   4   6 241.766 2.54780   2
   1   4   6 44.4930 0.76718  -1
  -1   4   6 44.4930 0.76718   2
   2   4   6 14.5790 0.51310  -1
  -2   4   6 14.5790 0.51310   2
   3   4   6 378.912 5.01041  -1
  -3   4   6 378.912 5.01041   2
   4   4   6 86.9655 2.26072  -1
  -4   4   6 86.9655 2.26072   2
   5   4   6 8.43308 1.34540  -1
  -5   4   6 8.43308 1.34540   2
   6   4   6 519.714 13.8206  -1
  -6   4   6 519.714 13.8206   2
   6   4   6 434.773 5.29271   2
   8   4   6 15.9582 0.77645   2
   9   4   6 21.8797 3.05810  -1
  -9   4   7 21.8797 3.05810   2
  10   4   6 221.590 7.11420  -1
 -10   4   7 221.590 7.11420   2
  11   4   6 32.9040 3.52947  -1
 -11   4   7 32.9040 3.52947   2
  12   4   6 169.454 3.28003  -1
 -12   4   7 169.454 3.28003   2
  13   4   6 16.5024 1.71581  -1
 -13   4   7 16.5024 1.71581   2
  14   4   6 30.2628 1.91767  -1
 -14   4   7 30.2628 1.91767   2
  15   4   6 10.6252 2.02327  -1
 -15   4   7 10.6252 2.02327   2
  16   4   6 49.4518 2.38079  -1
 -16   4   7 49.4518 2.38079   2
  17   4   6 9.96196 2.62685  -1
 -17   4   7 9.96196 2.62685   2
  18   4   6 10.3358 3.07609  -1
 -18   4   7 10.3358 3.07609   2
  19   4   6 20.9681 4.42583  -1
 -19   4   7 20.9681 4.42583   2
  20   4   6 3.45140 5.09273  -1
 -20   4   7 3.45140 5.09273   2
 -20   5   6 30.0475 5.71736  -1
  20   5   5 30.0475 5.71736   2
 -19   5   6 21.4403 3.67498  -1
  19   5   5 21.4403 3.67498   2
 -18   5   6 24.2595 3.10139  -1
  18   5   5 24.2595 3.10139   2
 -17   5   6 14.5448 2.46949  -1
  17   5   5 14.5448 2.46949   2
 -16   5   6 39.5804 2.07947  -1
  16   5   5 39.5804 2.07947   2
 -15   5   6 104.244 2.58654  -1
  15   5   5 104.244 2.58654   2
 -14   5   6 28.4785 1.96308  -1
  14   5   5 28.4785 1.96308   2
 -13   5   6 84.3927 2.40569  -1
  13   5   5 84.3927 2.40569   2
 -12   5   6 18.5596 1.86149  -1
  12   5   5 18.5596 1.86149   2
 -11   5   6 43.0383 2.20948  -1
  11   5   5 43.0383 2.20948   2
 -10   5   6 41.5200 3.84652  -1
  10   5   5 41.5200 3.84652   2
  -9   5   6 154.772 6.13113  -1
   9   5   5 154.772 6.13113   2
  -6   5   6 193.015 5.87514  -1
   6   5   6 193.015 5.87514   2
  -5   5   6 127.484 2.64226  -1
   5   5   6 127.484 2.64226   2
  -4   5   6 139.473 2.42477  -1
   4   5   6 139.473 2.42477   2
  -3   5   6 11.1855 0.80184  -1
   3   5   6 11.1855 0.80184   2
  -2   5   6 48.2305 1.09686  -1
   2   5   6 48.2305 1.09686   2
  -1   5   6 372.515 4.18274  -1
   1   5   6 372.515 4.18274   2
   0   5   6 -0.1969 0.31186  -1
   0   5   6 -0.1969 0.31186   2
   1   5   6 375.276 3.88212  -1
  -1   5   6 375.276 3.88212   2
   2   5   6 47.0642 0.84747  -1
  -2   5   6 47.0642 0.84747   2
   3   5   6 12.2328 0.69166  -1
  -3   5   6 12.2328 0.69166   2
   4   5   6 134.360 2.49407  -1
  -4   5   6 134.360 2.49407   2
   5   5   6 126.308 3.05353  -1
  -5   5   6 126.308 3.05353   2
   6   5   6 199.803 6.02413  -1
  -6   5   6 199.803 6.02413   2
   7   5   6 42.5990 0.93424   2
   7   5   6 63.0243 3.16586  -1
  -7   5   6 63.0243 3.16586   2
   8   5   6 218.675 2.70655   2
   9   5   6 6.99375 2.93025  -1
  -9   5   7 6.99375 2.93025   2
  10   5   6 75.6569 3.93259  -1
 -10   5   7 75.6569 3.93259   2
  11   5   6 17.4758 3.17598  -1
 -11   5   7 17.4758 3.17598   2
  12   5   6 28.8012 2.01807  -1
 -12   5   7 28.8012 2.01807   2
  13   5   6 5.86083 1.79692  -1
 -13   5   7 5.86083 1.79692   2
  14   5   6 34.8572 1.96773  -1
 -14   5   7 34.8572 1.96773   2
  15   5   6 16.2164 1.86120  -1
 -15   5   7 16.2164 1.86120   2
  16   5   6 44.5902 2.38051  -1
 -16   5   7 44.5902 2.38051   2
  17   5   6 5.95243 2.58561  -1
 -17   5   7 5.95243 2.58561   2
  18   5   6 19.5772 3.81448  -1
 -18   5   7 19.5772 3.81448   2
  19   5   6 7.37391 4.46859  -1
 -19   5   7 7.37391 4.46859   2
 -19   6   6 4.15572 3.63310  -1
  19   6   5 4.15572 3.63310   2
 -18   6   6 6.57343 3.07489  -1
  18   6   5 6.57343 3.07489   2
 -17   6   6 54.4726 2.85882  -1
  17   6   5 54.4726 2.85882   2
 -16   6   6 7.13132 1.89606  -1
  16   6   5 7.13132 1.89606   2
 -15   6   6 46.2139 2.07809  -1
  15   6   5 46.2139 2.07809   2
 -14   6   6 9.63679 1.85417  -1
  14   6   5 9.63679 1.85417   2
 -13   6   6 64.3455 1.95528  -1
  13   6   5 64.3455 1.95528   2
 -12   6   6 2.51170 1.86220  -1
  12   6   5 2.51170 1.86220   2
 -11   6   6 91.8355 2.83228  -1
  11   6   5 91.8355 2.83228   2
 -10   6   6 1.41805 2.61552  -1
  10   6   5 1.41805 2.61552   2
  -8   6   6 7.10386 0.56347   2
  -5   6   6 66.8910 1.74585  -1
   5   6   6 66.8910 1.74585   2
  -4   6   6 23.5004 1.41015  -1
   4   6   6 23.5004 1.41015   2
  -3   6   6 35.6033 1.04331  -1
   3   6   6 35.6033 1.04331   2
  -2   6   6 4.16562 0.72616  -1
   2   6   6 4.16562 0.72616   2
  -1   6   6 38.5210 0.81913  -1
   1   6   6 38.5210 0.81913   2
   0   6   6 13.9740 0.53295  -1
   0   6   6 13.9740 0.53295   2
   1   6   6 39.5117 0.75290  -1
  -1   6   6 39.5117 0.75290   2
   2   6   6 2.46727 0.66261  -1
  -2   6   6 2.46727 0.66261   2
   3   6   6 36.0518 0.92145  -1
  -3   6   6 36.0518 0.92145   2
   4   6   6 25.2703 1.14571  -1
  -4   6   6 25.2703 1.14571   2
   5   6   6 71.0369 1.73816  -1
  -5   6   6 71.0369 1.73816   2
   6   6   6 19.7845 0.65137   2
   6   6   6 27.2504 1.75388  -1
  -6   6   6 27.2504 1.75388   2
   7   6   6 24.3431 0.87640   2
   7   6   6 74.3994 3.57780  -1
  -7   6   6 74.3994 3.57780   2
   8   6   6 39.6230 1.06846   2
   9   6   6 32.1571 3.40926  -1
  -9   6   7 32.1571 3.40926   2
  10   6   6 2.12558 2.97490  -1
 -10   6   7 2.12558 2.97490   2
  11   6   6 80.2980 4.14822  -1
 -11   6   7 80.2980 4.14822   2
  12   6   6 45.2428 2.46744  -1
 -12   6   7 45.2428 2.46744   2
  13   6   6 11.7646 1.92382  -1
 -13   6   7 11.7646 1.92382   2
  14   6   6 25.9277 1.94621  -1
 -14   6   7 25.9277 1.94621   2
  15   6   6 10.0168 1.90044  -1
 -15   6   7 10.0168 1.90044   2
  16   6   6 7.46243 2.19331  -1
 -16   6   7 7.46243 2.19331   2
  17   6   6 14.6088 2.64521  -1
 -17   6   7 14.6088 2.64521   2
  18   6   6 11.5436 3.93694  -1
 -18   6   7 11.5436 3.93694   2
  19   6   6 8.16459 4.42924  -1
 -19   6   7 8.16459 4.42924   2
 -19   7   6 1.81143 3.61285  -1
  19   7   5 1.81143 3.61285   2
 -18   7   6 16.0148 3.06734  -1
  18   7   5 16.0148 3.06734   2
 -17   7   6 6.60468 2.57223  -1
  17   7   5 6.60468 2.57223   2
 -16   7   6 8.63067 1.93472  -1
  16   7   5 8.63067 1.93472   2
 -15   7   6 37.0765 2.32746  -1
  15   7   5 37.0765 2.32746   2
 -14   7   6 14.8477 1.91867  -1
  14   7   5 14.8477 1.91867   2
 -13   7   6 0.62645 1.66693  -1
  13   7   5 0.62645 1.66693   2
 -12   7   6 36.7692 2.14842  -1
  12   7   5 36.7692 2.14842   2
 -11   7   6 357.303 5.82570  -1
  11   7   5 357.303 5.82570   2
 -10   7   6 58.4920 3.14514  -1
  10   7   5 58.4920 3.14514   2
  -9   7   6 67.3514 1.29628   2
  -9   7   6 248.009 6.28031  -1
   9   7   5 248.009 6.28031   2
  -8   7   6 25.1092 0.92999   2
  -7   7   6 8.96557 0.59922   2
  -6   7   6 -0.1779 1.96587  -1
   6   7   6 -0.1779 1.96587   2
  -5   7   6 375.982 6.86852  -1
   5   7   6 375.982 6.86852   2
  -4   7   6 379.439 6.88822  -1
   4   7   6 379.439 6.88822   2
  -3   7   6 420.273 6.29445  -1
   3   7   6 420.273 6.29445   2
  -2   7   6 138.313 1.79896  -1
   2   7   6 138.313 1.79896   2
  -1   7   6 139.306 1.68100  -1
   1   7   6 139.306 1.68100   2
   0   7   6 5.73541 0.43481  -1
   0   7   6 5.73541 0.43481   2
   1   7   6 143.325 1.70215  -1
  -1   7   6 143.325 1.70215   2
   2   7   6 138.558 1.81314  -1
  -2   7   6 138.558 1.81314   2
   3   7   6 414.630 5.53265  -1
  -3   7   6 414.630 5.53265   2
   4   7   6 378.376 6.33888  -1
  -4   7   6 378.376 6.33888   2
   5   7   6 380.122 6.37413  -1
  -5   7   6 380.122 6.37413   2
   6   7   6 0.99028 1.31788  -1
  -6   7   6 0.99028 1.31788   2
   7   7   6 23.3509 1.03368   2
   8   7   6 135.935 2.33820   2
   9   7   6 51.9837 3.80450  -1
  -9   7   7 51.9837 3.80450   2
  10   7   6 -3.0057 3.33491  -1
 -10   7   7 -3.0057 3.33491   2
  11   7   6 44.9517 3.89108  -1
 -11   7   7 44.9517 3.89108   2
  12   7   6 1.24992 2.06752  -1
 -12   7   7 1.24992 2.06752   2
  13   7   6 96.3120 2.53843  -1
 -13   7   7 96.3120 2.53843   2
  14   7   6 23.9013 2.01431  -1
 -14   7   7 23.9013 2.01431   2
  15   7   6 15.9897 1.91424  -1
 -15   7   7 15.9897 1.91424   2
  16   7   6 31.0544 2.13751  -1
 -16   7   7 31.0544 2.13751   2
  17   7   6 25.2537 2.72452  -1
 -17   7   7 25.2537 2.72452   2
  18   7   6 7.26371 4.11072  -1
 -18   7   7 7.26371 4.11072   2
  19   7   6 9.78176 4.74660  -1
 -19   7   7 9.78176 4.74660   2
 -19   8   6 2.23902 4.16901  -1
  19   8   5 2.23902 4.16901   2
 -18   8   6 3.66867 3.05424  -1
  18   8   5 3.66867 3.05424   2
 -17   8   6 41.8760 2.79706  -1
  17   8   5 41.8760 2.79706   2
 -16   8   6 9.70376 2.06360  -1
  16   8   5 9.70376 2.06360   2
 -15   8   6 5.50044 2.13250  -1
  15   8   5 5.50044 2.13250   2
 -14   8   6 5.73335 2.18532  -1
  14   8   5 5.73335 2.18532   2
 -13   8   6 119.545 2.78614  -1
  13   8   5 119.545 2.78614   2
 -12   8   6 1.69722 1.97250  -1
  12   8   5 1.69722 1.97250   2
 -11   8   6 176.895 5.24531  -1
  11   8   5 176.895 5.24531   2
 -10   8   6 121.969 5.89112  -1
  10   8   5 121.969 5.89112   2
  -9   8   6 76.9141 1.41127   2
  -8   8   6 49.3129 1.15583   2
  -8   8   6 60.4144 4.23955  -1
   8   8   6 60.4144 4.23955   2
  -7   8   6 244.537 8.58444  -1
   7   8   6 244.537 8.58444   2
  -6   8   6 381.934 12.5155  -1
   6   8   6 381.934 12.5155   2
  -5   8   6 29.5098 1.77669  -1
   5   8   6 29.5098 1.77669   2
  -4   8   6 120.965 2.80617  -1
   4   8   6 120.965 2.80617   2
  -3   8   6 379.946 5.79844  -1
   3   8   6 379.946 5.79844   2
  -2   8   6 99.7511 1.49554  -1
   2   8   6 99.7511 1.49554   2
  -1   8   6 446.823 4.66421  -1
   1   8   6 446.823 4.66421   2
   0   8   6 359.953 3.79698  -1
   0   8   6 359.953 3.79698   2
   1   8   6 436.181 4.93653  -1
  -1   8   6 436.181 4.93653   2
   2   8   6 98.7298 1.36593  -1
  -2   8   6 98.7298 1.36593   2
   3   8   6 384.591 5.20490  -1
  -3   8   6 384.591 5.20490   2
   4   8   6 127.050 2.63065  -1
  -4   8   6 127.050 2.63065   2
   5   8   6 31.6667 1.69807  -1
  -5   8   6 31.6667 1.69807   2
   6   8   6 385.670 11.6043  -1
  -6   8   6 385.670 11.6043   2
   7   8   6 257.238 8.19208  -1
  -7   8   6 257.238 8.19208   2
   9   8   6 9.03922 0.94329   2
  10   8   6 150.530 5.92158  -1
 -10   8   7 150.530 5.92158   2
  11   8   6 101.647 4.91892  -1
 -11   8   7 101.647 4.91892   2
  12   8   6 23.6160 2.27866  -1
 -12   8   7 23.6160 2.27866   2
  13   8   6 31.7900 2.11733  -1
 -13   8   7 31.7900 2.11733   2
  14   8   6 5.57319 1.96810  -1
 -14   8   7 5.57319 1.96810   2
  15   8   6 33.8440 2.10697  -1
 -15   8   7 33.8440 2.10697   2
  16   8   6 26.3258 2.22595  -1
 -16   8   7 26.3258 2.22595   2
  17   8   6 8.02774 3.33905  -1
 -17   8   7 8.02774 3.33905   2
  18   8   6 16.6501 5.01163  -1
 -18   8   7 16.6501 5.01163   2
  19   8   6 5.48053 7.80905  -1
 -19   8   7 5.48053 7.80905   2
 -18   9   6 15.0532 3.21926  -1
  18   9   5 15.0532 3.21926   2
 -17   9   6 5.37908 2.73471  -1
  17   9   5 5.37908 2.73471   2
 -16   9   6 3.00844 2.03325  -1
  16   9   5 3.00844 2.03325   2
 -15   9   6 40.5980 2.48695  -1
  15   9   5 40.5980 2.48695   2
 -14   9   6 13.0603 1.99415  -1
  14   9   5 13.0603 1.99415   2
 -13   9   6 30.5310 2.14442  -1
  13   9   5 30.5310 2.14442   2
 -12   9   6 8.09743 2.51506  -1
  12   9   5 8.09743 2.51506   2
 -11   9   6 112.398 3.36487  -1
  11   9   5 112.398 3.36487   2
  -9   9   6 98.1850 2.04793   2
  -9   9   6 78.5013 4.65920  -1
   9   9   5 78.5013 4.65920   2
  -8   9   6 0.55507 0.71287   2
  -7   9   6 21.7444 1.05636   2
  -7   9   6 18.3464 3.17436  -1
   7   9   6 18.3464 3.17436   2
  -6   9   6 22.5080 2.97359  -1
   6   9   6 22.5080 2.97359   2
  -5   9   6 333.469 6.30293  -1
   5   9   6 333.469 6.30293   2
  -4   9   6 33.4728 1.82392  -1
   4   9   6 33.4728 1.82392   2
  -3   9   6 90.7554 2.10279  -1
   3   9   6 90.7554 2.10279   2
  -2   9   6 28.4578 0.96374  -1
   2   9   6 28.4578 0.96374   2
  -1   9   6 442.553 4.65415  -1
   1   9   6 442.553 4.65415   2
   0   9   6 22.2311 0.75658  -1
   0   9   6 22.2311 0.75658   2
   1   9   6 427.875 4.87775  -1
  -1   9   6 427.875 4.87775   2
   2   9   6 28.5107 0.94478  -1
  -2   9   6 28.5107 0.94478   2
   3   9   6 91.9859 1.68310  -1
  -3   9   6 91.9859 1.68310   2
   4   9   6 34.2691 1.58946  -1
  -4   9   6 34.2691 1.58946   2
   5   9   6 330.698 5.73760  -1
  -5   9   6 330.698 5.73760   2
   6   9   6 20.4301 1.94048  -1
  -6   9   6 20.4301 1.94048   2
   8   9   6 0.83711 0.82994   2
  10   9   6 -0.3837 3.76301  -1
 -10   9   7 -0.3837 3.76301   2
  11   9   6 18.6817 3.92596  -1
 -11   9   7 18.6817 3.92596   2
  12   9   6 30.7351 2.41162  -1
 -12   9   7 30.7351 2.41162   2
  13   9   6 1.15815 2.11822  -1
 -13   9   7 1.15815 2.11822   2
  14   9   6 79.5853 2.54490  -1
 -14   9   7 79.5853 2.54490   2
  15   9   6 1.16383 2.01343  -1
 -15   9   7 1.16383 2.01343   2
  16   9   6 23.0373 2.25819  -1
 -16   9   7 23.0373 2.25819   2
  17   9   6 7.64368 3.20092  -1
 -17   9   7 7.64368 3.20092   2
  18   9   6 6.53282 4.26164  -1
 -18   9   7 6.53282 4.26164   2
 -18  10   6 19.6206 3.38924  -1
  18  10   5 19.6206 3.38924   2
 -17  10   6 10.9903 2.88695  -1
  17  10   5 10.9903 2.88695   2
 -16  10   6 12.3472 2.25623  -1
  16  10   5 12.3472 2.25623   2
 -15  10   6 42.7126 2.55423  -1
  15  10   5 42.7126 2.55423   2
 -14  10   6 27.7740 2.19905  -1
  14  10   5 27.7740 2.19905   2
 -13  10   6 9.81024 2.15599  -1
  13  10   5 9.81024 2.15599   2
 -12  10   6 19.8907 2.66666  -1
  12  10   5 19.8907 2.66666   2
 -11  10   6 46.0543 2.93350  -1
  11  10   5 46.0543 2.93350   2
 -10  10   6 61.5567 4.51091  -1
  10  10   5 61.5567 4.51091   2
  -9  10   6 31.3349 1.51987   2
  -9  10   6 44.3587 4.17435  -1
   9  10   5 44.3587 4.17435   2
  -8  10   6 54.5491 1.66562   2
  -8  10   6 86.1877 4.90080  -1
   8  10   6 86.1877 4.90080   2
  -7  10   6 17.7610 1.11115   2
  -7  10   6 29.1630 3.57886  -1
   7  10   6 29.1630 3.57886   2
  -6  10   6 97.3518 4.80002  -1
   6  10   6 97.3518 4.80002   2
  -5  10   6 44.8160 2.19265  -1
   5  10   6 44.8160 2.19265   2
  -4  10   6 247.867 4.19547  -1
   4  10   6 247.867 4.19547   2
  -3  10   6 123.241 2.57592  -1
   3  10   6 123.241 2.57592   2
  -2  10   6 151.946 1.98251  -1
   2  10   6 151.946 1.98251   2
  -1  10   6 4.15982 0.82807  -1
   1  10   6 4.15982 0.82807   2
   0  10   6 63.1535 1.10244  -1
   0  10   6 63.1535 1.10244   2
   1  10   6 3.76767 0.80980  -1
  -1  10   6 3.76767 0.80980   2
   2  10   6 152.792 2.31145  -1
  -2  10   6 152.792 2.31145   2
   3  10   6 120.421 2.53743  -1
  -3  10   6 120.421 2.53743   2
   4  10   6 238.340 5.50779  -1
  -4  10   6 238.340 5.50779   2
   5  10   6 46.3667 1.85696  -1
  -5  10   6 46.3667 1.85696   2
   6  10   6 100.854 4.26877  -1
  -6  10   6 100.854 4.26877   2
  10  10   6 149.384 6.14427  -1
 -10  10   7 149.384 6.14427   2
  11  10   6 4.21074 3.99354  -1
 -11  10   7 4.21074 3.99354   2
  12  10   6 53.9508 2.50014  -1
 -12  10   7 53.9508 2.50014   2
  13  10   6 14.3271 2.28500  -1
 -13  10   7 14.3271 2.28500   2
  14  10   6 61.7510 2.50900  -1
 -14  10   7 61.7510 2.50900   2
  15  10   6 3.08293 2.19358  -1
 -15  10   7 3.08293 2.19358   2
  16  10   6 22.0520 2.31540  -1
 -16  10   7 22.0520 2.31540   2
  17  10   6 5.37917 3.20759  -1
 -17  10   7 5.37917 3.20759   2
  18  10   6 12.7655 5.25839  -1
 -18  10   7 12.7655 5.25839   2
 -17  11   6 8.27136 2.97114  -1
  17  11   5 8.27136 2.97114   2
 -16  11   6 6.39460 2.20969  -1
  16  11   5 6.39460 2.20969   2
 -15  11   6 4.91510 2.12845  -1
  15  11   5 4.91510 2.12845   2
 -14  11   6 4.78110 2.15946  -1
  14  11   5 4.78110 2.15946   2
 -13  11   6 40.0461 2.38749  -1
  13  11   5 40.0461 2.38749   2
 -12  11   6 14.8787 2.82842  -1
  12  11   5 14.8787 2.82842   2
 -11  11   6 60.8031 3.93231  -1
  11  11   5 60.8031 3.93231   2
 -10  11   6 16.4825 4.96788  -1
  10  11   5 16.4825 4.96788   2
  -9  11   6 -0.1659 0.94059   2
  -8  11   6 59.2037 1.75879   2
  -7  11   6 11.7447 0.99212   2
  -7  11   6 11.6159 3.66288  -1
   7  11   6 11.6159 3.66288   2
  -6  11   6 3.15479 0.73302   2
  -6  11   6 24.4073 2.82453  -1
   6  11   6 24.4073 2.82453   2
  -5  11   6 3.69104 2.06959  -1
   5  11   6 3.69104 2.06959   2
  -4  11   6 418.996 6.55853  -1
   4  11   6 418.996 6.55853   2
  -3  11   6 -0.0678 1.43045  -1
   3  11   6 -0.0678 1.43045   2
  -2  11   6 769.365 7.92543  -1
   2  11   6 769.365 7.92543   2
  -1  11   6 1.91011 0.89437  -1
   1  11   6 1.91011 0.89437   2
   0  11   6 0.39909 0.54770  -1
   0  11   6 0.39909 0.54770   2
   1  11   6 1.51602 0.96648  -1
  -1  11   6 1.51602 0.96648   2
   2  11   6 764.408 8.35571  -1
  -2  11   6 764.408 8.35571   2
   3  11   6 3.12555 1.49272  -1
  -3  11   6 3.12555 1.49272   2
   4  11   6 418.368 7.53665  -1
  -4  11   6 418.368 7.53665   2
   5  11   6 8.46241 2.12021  -1
  -5  11   6 8.46241 2.12021   2
   8  11   6 78.3061 1.77658   2
  10  11   6 15.5320 4.26689  -1
 -10  11   7 15.5320 4.26689   2
  11  11   6 17.4642 4.37257  -1
 -11  11   7 17.4642 4.37257   2
  12  11   6 58.0969 2.61990  -1
 -12  11   7 58.0969 2.61990   2
  13  11   6 0.92388 2.32894  -1
 -13  11   7 0.92388 2.32894   2
  14  11   6 31.9221 2.45698  -1
 -14  11   7 31.9221 2.45698   2
  15  11   6 26.2189 2.31724  -1
 -15  11   7 26.2189 2.31724   2
  16  11   6 19.3678 2.86671  -1
 -16  11   7 19.3678 2.86671   2
  17  11   6 6.17306 3.35919  -1
 -17  11   7 6.17306 3.35919   2
 -17  12   6 6.99434 3.66434  -1
  17  12   5 6.99434 3.66434   2
 -16  12   6 7.06323 2.40589  -1
  16  12   5 7.06323 2.40589   2
 -15  12   6 33.9997 2.44202  -1
  15  12   5 33.9997 2.44202   2
 -14  12   6 8.34230 2.37190  -1
  14  12   5 8.34230 2.37190   2
 -13  12   6 6.01991 2.36161  -1
  13  12   5 6.01991 2.36161   2
 -12  12   6 23.6596 3.16338  -1
  12  12   5 23.6596 3.16338   2
 -11  12   6 -0.3190 3.74343  -1
  11  12   5 -0.3190 3.74343   2
 -10  12   6 0.87145 5.08533  -1
  10  12   5 0.87145 5.08533   2
  -9  12   6 7.86653 1.06701   2
  -8  12   6 2.56572 0.97647   2
  -7  12   6 17.6703 4.21234  -1
   7  12   6 17.6703 4.21234   2
  -7  12   6 0.49030 0.89207   2
  -6  12   6 74.3016 1.86574   2
  -6  12   6 126.436 4.34282  -1
   6  12   6 126.436 4.34282   2
  -5  12   6 42.0928 2.47757  -1
   5  12   6 42.0928 2.47757   2
  -4  12   6 190.837 3.66511  -1
   4  12   6 190.837 3.66511   2
  -3  12   6 68.8634 1.96201  -1
   3  12   6 68.8634 1.96201   2
  -2  12   6 62.6315 1.52247  -1
   2  12   6 62.6315 1.52247   2
  -1  12   6 22.8508 1.15094  -1
   1  12   6 22.8508 1.15094   2
   0  12   6 90.6397 1.57743  -1
   0  12   6 90.6397 1.57743   2
   1  12   6 20.1006 1.15628  -1
  -1  12   6 20.1006 1.15628   2
   2  12   6 62.1068 1.50815  -1
  -2  12   6 62.1068 1.50815   2
   3  12   6 71.5912 1.69057  -1
  -3  12   6 71.5912 1.69057   2
   4  12   6 187.802 4.12700  -1
  -4  12   6 187.802 4.12700   2
   5  12   6 51.2488 4.14852  -1
  -5  12   6 51.2488 4.14852   2
   8  12   6 8.98971 1.07426   2
   9  12   6 29.0159 1.76760   2
  10  12   6 47.3793 5.00148  -1
 -10  12   7 47.3793 5.00148   2
  11  12   6 14.8631 3.76479  -1
 -11  12   7 14.8631 3.76479   2
  12  12   6 29.5722 2.57235  -1
 -12  12   7 29.5722 2.57235   2
  13  12   6 10.4602 2.50131  -1
 -13  12   7 10.4602 2.50131   2
  14  12   6 50.3876 2.65526  -1
 -14  12   7 50.3876 2.65526   2
  15  12   6 5.96695 2.78440  -1
 -15  12   7 5.96695 2.78440   2
  16  12   6 23.5020 3.10140  -1
 -16  12   7 23.5020 3.10140   2
  17  12   6 13.2310 6.66320  -1
 -17  12   7 13.2310 6.66320   2
 -16  13   6 6.53817 2.40716  -1
  16  13   5 6.53817 2.40716   2
 -15  13   6 -0.0035 2.30614  -1
  15  13   5 -0.0035 2.30614   2
 -14  13   6 41.6541 2.62467  -1
  14  13   5 41.6541 2.62467   2
 -13  13   6 20.1763 2.53539  -1
  13  13   5 20.1763 2.53539   2
 -12  13   6 1.74558 3.17467  -1
  12  13   5 1.74558 3.17467   2
 -11  13   6 6.81162 3.91747  -1
  11  13   5 6.81162 3.91747   2
 -10  13   6 36.2921 1.93978   2
 -10  13   6 51.6401 5.73769  -1
  10  13   5 51.6401 5.73769   2
  -9  13   6 3.61828 1.09231   2
  -9  13   6 1.32997 5.37945  -1
   9  13   5 1.32997 5.37945   2
  -8  13   6 -1.1050 0.99512   2
  -7  13   6 3.49096 1.01355   2
  -6  13   6 28.0864 1.52606   2
  -6  13   6 26.6082 3.40811  -1
   6  13   6 26.6082 3.40811   2
  -5  13   6 21.0533 2.49225  -1
   5  13   6 21.0533 2.49225   2
  -4  13   6 117.980 2.96308  -1
   4  13   6 117.980 2.96308   2
  -3  13   6 97.6248 2.32469  -1
   3  13   6 97.6248 2.32469   2
  -2  13   6 226.630 3.26950  -1
   2  13   6 226.630 3.26950   2
  -1  13   6 80.9581 1.78210  -1
   1  13   6 80.9581 1.78210   2
   0  13   6 14.5371 0.94537  -1
   0  13   6 14.5371 0.94537   2
   1  13   6 85.2856 1.68716  -1
  -1  13   6 85.2856 1.68716   2
   2  13   6 222.945 2.99283  -1
  -2  13   6 222.945 2.99283   2
   3  13   6 90.7539 1.90439  -1
  -3  13   6 90.7539 1.90439   2
   4  13   6 124.908 3.60839  -1
  -4  13   6 124.908 3.60839   2
   5  13   6 22.7783 3.97985  -1
  -5  13   6 22.7783 3.97985   2
   7  13   6 2.88343 1.03373   2
   8  13   6 5.39585 1.24859   2
  10  13   6 -4.2409 4.58718  -1
 -10  13   7 -4.2409 4.58718   2
  11  13   6 -1.3984 3.85919  -1
 -11  13   7 -1.3984 3.85919   2
  12  13   6 67.6999 2.98626  -1
 -12  13   7 67.6999 2.98626   2
  13  13   6 8.69810 2.65840  -1
 -13  13   7 8.69810 2.65840   2
  14  13   6 23.5101 2.63252  -1
 -14  13   7 23.5101 2.63252   2
  15  13   6 12.4373 2.83834  -1
 -15  13   7 12.4373 2.83834   2
  16  13   6 5.32659 3.55282  -1
 -16  13   7 5.32659 3.55282   2
 -15  14   6 12.1834 2.58528  -1
  15  14   5 12.1834 2.58528   2
 -14  14   6 7.75839 2.60210  -1
  14  14   5 7.75839 2.60210   2
 -13  14   6 22.2619 2.75744  -1
  13  14   5 22.2619 2.75744   2
 -12  14   6 10.0740 3.09587  -1
  12  14   5 10.0740 3.09587   2
 -11  14   6 52.5340 4.50008  -1
  11  14   5 52.5340 4.50008   2
 -10  14   6 36.3258 4.30521  -1
  10  14   5 36.3258 4.30521   2
 -10  14   6 6.97863 1.27700   2
  -9  14   6 3.17149 1.18293   2
  -8  14   6 2.04512 1.13477   2
  -7  14   6 0.84435 1.06445   2
  -6  14   6 2.56121 1.09847   2
  -6  14   6 22.2573 3.55416  -1
   6  14   6 22.2573 3.55416   2
  -5  14   6 23.1054 3.29990  -1
   5  14   6 23.1054 3.29990   2
  -4  14   6 8.06498 2.21644  -1
   4  14   6 8.06498 2.21644   2
  -3  14   6 41.1964 1.84107  -1
   3  14   6 41.1964 1.84107   2
  -2  14   6 29.1432 1.64973  -1
   2  14   6 29.1432 1.64973   2
  -1  14   6 40.4008 1.54730  -1
   1  14   6 40.4008 1.54730   2
   0  14   6 71.0395 1.71057  -1
   0  14   6 71.0395 1.71057   2
   1  14   6 41.2456 1.44187  -1
  -1  14   6 41.2456 1.44187   2
   2  14   6 28.5275 1.51817  -1
  -2  14   6 28.5275 1.51817   2
   3  14   6 37.1058 1.87013  -1
  -3  14   6 37.1058 1.87013   2
   4  14   6 7.06809 2.55053  -1
  -4  14   6 7.06809 2.55053   2
   5  14   6 27.1809 5.14436  -1
  -5  14   6 27.1809 5.14436   2
   7  14   6 4.25994 1.12930   2
   8  14   6 31.2466 1.85994   2
  12  14   6 19.1505 2.81741  -1
 -12  14   7 19.1505 2.81741   2
  13  14   6 0.13528 2.79175  -1
 -13  14   7 0.13528 2.79175   2
  14  14   6 13.6338 3.24121  -1
 -14  14   7 13.6338 3.24121   2
  15  14   6 1.61668 2.97868  -1
 -15  14   7 1.61668 2.97868   2
 -15  15   6 13.3414 4.84232  -1
  15  15   5 13.3414 4.84232   2
 -14  15   6 3.12946 2.70002  -1
  14  15   5 3.12946 2.70002   2
 -13  15   6 14.1100 3.27577  -1
  13  15   5 14.1100 3.27577   2
 -12  15   6 11.6952 3.36004  -1
  12  15   5 11.6952 3.36004   2
 -11  15   6 26.6748 4.59571  -1
  11  15   5 26.6748 4.59571   2
 -11  15   6 22.2835 1.90420   2
 -10  15   6 12.1705 1.43351   2
 -10  15   6 9.96067 4.48680  -1
  10  15   5 9.96067 4.48680   2
  -9  15   6 35.7308 2.02882   2
  -9  15   6 96.1102 7.16470  -1
   9  15   5 96.1102 7.16470   2
  -8  15   6 1.30343 1.29139   2
  -7  15   6 3.68452 1.24338   2
  -6  15   6 23.9994 3.83161  -1
   6  15   6 23.9994 3.83161   2
  -6  15   6 16.0176 1.42118   2
  -5  15   6 28.5489 3.67049  -1
   5  15   6 28.5489 3.67049   2
  -4  15   6 41.5836 2.57876  -1
   4  15   6 41.5836 2.57876   2
  -3  15   6 8.85181 1.94101  -1
   3  15   6 8.85181 1.94101   2
  -2  15   6 71.6622 2.02711  -1
   2  15   6 71.6622 2.02711   2
  -1  15   6 63.7865 1.81055  -1
   1  15   6 63.7865 1.81055   2
   0  15   6 -0.5324 0.94160  -1
   0  15   6 -0.5324 0.94160   2
   1  15   6 63.5413 1.82339  -1
  -1  15   6 63.5413 1.82339   2
   2  15   6 73.4866 2.06138  -1
  -2  15   6 73.4866 2.06138   2
   3  15   6 5.40516 1.82105  -1
  -3  15   6 5.40516 1.82105   2
   4  15   6 51.0812 3.06549  -1
  -4  15   6 51.0812 3.06549   2
   5  15   6 37.8580 5.64852  -1
  -5  15   6 37.8580 5.64852   2
   7  15   6 1.39399 1.15951   2
   8  15   6 56.5512 2.16020   2
  11  15   6 -4.2971 5.04381  -1
 -11  15   7 -4.2971 5.04381   2
  12  15   6 29.6676 3.60831  -1
 -12  15   7 29.6676 3.60831   2
  13  15   6 24.3829 3.53632  -1
 -13  15   7 24.3829 3.53632   2
  14  15   6 17.3031 3.29651  -1
 -14  15   7 17.3031 3.29651   2
 -14  16   6 0.65335 3.93017  -1
  14  16   5 0.65335 3.93017   2
 -13  16   6 19.6878 3.53627  -1
  13  16   5 19.6878 3.53627   2
 -12  16   6 29.9095 3.64722  -1
  12  16   5 29.9095 3.64722   2
 -11  16   6 86.9770 4.49261  -1
  11  16   5 86.9770 4.49261   2
 -10  16   6 1.52890 1.48802   2
 -10  16   6 8.52498 4.82072  -1
  10  16   5 8.52498 4.82072   2
  -9  16   6 11.8877 1.54817   2
  -8  16   6 5.96283 1.40343   2
  -7  16   6 14.6100 1.46362   2
  -6  16   6 65.0932 4.52196  -1
   6  16   6 65.0932 4.52196   2
  -6  16   6 11.0986 1.37226   2
  -5  16   6 30.4509 3.80988  -1
   5  16   6 30.4509 3.80988   2
  -4  16   6 38.3631 2.69192  -1
   4  16   6 38.3631 2.69192   2
  -3  16   6 0.34187 2.29237  -1
   3  16   6 0.34187 2.29237   2
  -2  16   6 71.7851 2.29856  -1
   2  16   6 71.7851 2.29856   2
  -1  16   6 44.9223 1.78136  -1
   1  16   6 44.9223 1.78136   2
   0  16   6 261.482 3.71626  -1
   0  16   6 261.482 3.71626   2
   1  16   6 49.5442 2.10127  -1
  -1  16   6 49.5442 2.10127   2
   2  16   6 73.6210 2.42026  -1
  -2  16   6 73.6210 2.42026   2
   3  16   6 1.26319 2.11991  -1
  -3  16   6 1.26319 2.11991   2
   4  16   6 41.4432 2.62861  -1
  -4  16   6 41.4432 2.62861   2
   5  16   6 39.2928 6.22449  -1
  -5  16   6 39.2928 6.22449   2
   7  16   6 8.29146 1.31817   2
   8  16   6 -1.1494 1.31979   2
  11  16   6 7.52410 5.41118  -1
 -11  16   7 7.52410 5.41118   2
  12  16   6 11.3574 3.76483  -1
 -12  16   7 11.3574 3.76483   2
  13  16   6 7.97054 3.62749  -1
 -13  16   7 7.97054 3.62749   2
 -12  17   6 26.1262 3.89937  -1
  12  17   5 26.1262 3.89937   2
 -11  17   6 21.1693 4.39034  -1
  11  17   5 21.1693 4.39034   2
 -10  17   6 4.84286 1.64621   2
 -10  17   6 3.24929 5.00381  -1
  10  17   5 3.24929 5.00381   2
  -9  17   6 6.31824 1.56836   2
  -8  17   6 -0.3870 1.44330   2
  -7  17   6 6.58893 1.46558   2
  -6  17   6 1.68120 1.37914   2
  -6  17   6 -1.6232 4.28618  -1
   6  17   6 -1.6232 4.28618   2
  -5  17   6 1.24627 1.28155   2
  -5  17   6 16.3584 4.12917  -1
   5  17   6 16.3584 4.12917   2
  -4  17   6 6.07466 3.21326  -1
   4  17   6 6.07466 3.21326   2
  -3  17   6 59.7105 2.86775  -1
   3  17   6 59.7105 2.86775   2
  -2  17   6 6.15700 2.31732  -1
   2  17   6 6.15700 2.31732   2
  -1  17   6 24.2246 2.20254  -1
   1  17   6 24.2246 2.20254   2
   0  17   6 7.14773 1.34521  -1
   0  17   6 7.14773 1.34521   2
   1  17   6 28.3558 2.13238  -1
  -1  17   6 28.3558 2.13238   2
   2  17   6 5.93749 2.14819  -1
  -2  17   6 5.93749 2.14819   2
   3  17   6 62.7431 3.14870  -1
  -3  17   6 62.7431 3.14870   2
   4  17   6 4.54340 3.02388  -1
  -4  17   6 4.54340 3.02388   2
   7  17   6 20.5673 1.83444   2
   8  17   6 10.2482 1.64809   2
  10  17   6 14.5944 8.23696  -1
 -10  17   7 14.5944 8.23696   2
  11  17   6 5.90200 4.86504  -1
 -11  17   7 5.90200 4.86504   2
  12  17   6 9.86022 3.65324  -1
 -12  17   7 9.86022 3.65324   2
 -11  18   6 7.23150 3.93744  -1
  11  18   5 7.23150 3.93744   2
 -10  18   6 4.94937 1.73653   2
 -10  18   6 19.5072 5.63397  -1
  10  18   5 19.5072 5.63397   2
  -9  18   6 8.03305 1.74049   2
  -8  18   6 1.09277 1.57991   2
  -7  18   6 28.9830 2.07265   2
  -6  18   6 6.03945 1.50617   2
  -6  18   6 -2.1501 4.65015  -1
   6  18   6 -2.1501 4.65015   2
  -5  18   6 24.9300 3.57805  -1
   5  18   6 24.9300 3.57805   2
  -4  18   6 3.78781 2.91534  -1
   4  18   6 3.78781 2.91534   2
  -3  18   6 64.3487 3.09787  -1
   3  18   6 64.3487 3.09787   2
  -2  18   6 -0.6888 2.53391  -1
   2  18   6 -0.6888 2.53391   2
  -1  18   6 35.2892 2.52022  -1
   1  18   6 35.2892 2.52022   2
   0  18   6 17.5466 1.83785  -1
   0  18   6 17.5466 1.83785   2
   1  18   6 32.5992 2.54791  -1
  -1  18   6 32.5992 2.54791   2
   2  18   6 -0.7233 2.35684  -1
  -2  18   6 -0.7233 2.35684   2
   3  18   6 58.5297 3.27955  -1
  -3  18   6 58.5297 3.27955   2
   4  18   6 5.44423 3.26467  -1
  -4  18   6 5.44423 3.26467   2
   5  18   6 29.0339 4.95408  -1
  -5  18   6 29.0339 4.95408   2
   7  18   6 35.0516 2.60296   2
   8  18   6 3.52616 1.67267   2
   9  18   6 0.56638 1.71472   2
  10  18   6 7.90822 8.95167  -1
 -10  18   7 7.90822 8.95167   2
  11  18   6 19.0490 4.58062  -1
 -11  18   7 19.0490 4.58062   2
 -10  19   6 -1.0535 1.91943   2
 -10  19   6 -0.7412 8.43603  -1
  10  19   5 -0.7412 8.43603   2
  -9  19   6 7.52147 1.87993   2
  -8  19   6 6.57357 1.75628   2
  -7  19   6 6.22517 1.68302   2
  -6  19   6 1.95719 1.81457   2
  -6  19   6 1.46380 7.34025  -1
   6  19   6 1.46380 7.34025   2
  -5  19   6 57.1469 4.31032  -1
   5  19   6 57.1469 4.31032   2
  -4  19   6 4.39369 3.24283  -1
   4  19   6 4.39369 3.24283   2
  -3  19   6 1.06985 3.41222  -1
   3  19   6 1.06985 3.41222   2
  -2  19   6 2.10214 3.13607  -1
   2  19   6 2.10214 3.13607   2
  -1  19   6 66.9307 2.89626  -1
   1  19   6 66.9307 2.89626   2
   0  19   6 0.78381 1.77078  -1
   0  19   6 0.78381 1.77078   2
   1  19   6 67.3455 3.01581  -1
  -1  19   6 67.3455 3.01581   2
   2  19   6 5.84733 3.41423  -1
  -2  19   6 5.84733 3.41423   2
   3  19   6 8.44347 3.73253  -1
  -3  19   6 8.44347 3.73253   2
   4  19   6 9.08722 3.50298  -1
  -4  19   6 9.08722 3.50298   2
   5  19   6 62.7528 5.61618  -1
  -5  19   6 62.7528 5.61618   2
   7  19   6 -0.0454 1.74276   2
   8  19   6 11.1320 1.95696   2
   9  19   6 -1.1526 1.84503   2
  -8  20   6 2.82089 1.88469   2
  -7  20   6 12.1029 2.13318   2
  -6  20   6 1.25441 5.57363  -1
   6  20   6 1.25441 5.57363   2
  -5  20   6 12.9320 4.17319  -1
   5  20   6 12.9320 4.17319   2
  -4  20   6 -0.8716 3.99901  -1
   4  20   6 -0.8716 3.99901   2
  -3  20   6 54.6411 3.93372  -1
   3  20   6 54.6411 3.93372   2
  -2  20   6 2.06425 3.32307  -1
   2  20   6 2.06425 3.32307   2
  -1  20   6 19.4073 2.88117  -1
   1  20   6 19.4073 2.88117   2
   0  20   6 -1.4193 1.94115  -1
   0  20   6 -1.4193 1.94115   2
   1  20   6 18.3432 3.41315  -1
  -1  20   6 18.3432 3.41315   2
   2  20   6 6.30177 3.77020  -1
  -2  20   6 6.30177 3.77020   2
   3  20   6 61.3494 4.35323  -1
  -3  20   6 61.3494 4.35323   2
   4  20   6 12.9889 4.32943  -1
  -4  20   6 12.9889 4.32943   2
   5  20   6 14.0443 4.73115  -1
  -5  20   6 14.0443 4.73115   2
   6  20   6 7.96908 8.59934  -1
  -6  20   6 7.96908 8.59934   2
   7  20   6 -1.0164 1.86062   2
  -5  21   6 13.6677 2.63821   2
  -4  21   6 -0.7627 5.29722  -1
   4  21   6 -0.7627 5.29722   2
  -3  21   6 15.4233 3.99295  -1
   3  21   6 15.4233 3.99295   2
  -2  21   6 -2.4379 3.64820  -1
   2  21   6 -2.4379 3.64820   2
  -1  21   6 22.7129 3.12874  -1
   1  21   6 22.7129 3.12874   2
   0  21   6 2.20793 2.15538  -1
   0  21   6 2.20793 2.15538   2
   1  21   6 21.7270 3.72261  -1
  -1  21   6 21.7270 3.72261   2
   2  21   6 7.58595 4.14602  -1
  -2  21   6 7.58595 4.14602   2
   3  21   6 18.1922 4.41744  -1
  -3  21   6 18.1922 4.41744   2
   4  21   6 2.11781 5.82870  -1
  -4  21   6 2.11781 5.82870   2
 -12   0   7 3.48182 1.29916   2
 -11   0   7 -0.7495 0.94596   2
 -10   0   7 -0.0508 0.89394   2
  -9   0   7 -0.2380 0.66606   2
  -8   0   7 -0.4069 0.61333   2
  -7   0   7 -0.6635 0.53234   2
  -6   0   7 -0.1157 0.47198   2
  -5   0   7 -0.7071 0.39999   2
  -4   0   7 0.27917 0.47715   2
  -3   0   7 -0.1180 0.45761   2
   3   0   7 -0.3449 0.56215   2
   4   0   7 -0.0905 0.39282   2
   5   0   7 -0.0221 0.45756   2
   6   0   7 -0.5698 0.47014   2
   7   0   7 -0.1631 0.47319   2
   8   0   7 -0.0208 0.50475   2
   9   0   7 0.24318 0.80774   2
  10   0   7 1.10401 1.09140   2
  11   0   7 0.56873 1.17673   2
  12   0   7 2.21122 1.31589   2
  20   0   7 -1.5823 4.24228   2
 -20   1   7 7.05568 4.45690  -1
  20   1   6 7.05568 4.45690   2
 -19   1   7 3.51746 3.38751  -1
  19   1   6 3.51746 3.38751   2
 -18   1   7 16.7845 2.86493  -1
  18   1   6 16.7845 2.86493   2
 -17   1   7 -0.5984 2.30418  -1
  17   1   6 -0.5984 2.30418   2
 -16   1   7 42.8976 2.38695  -1
  16   1   6 42.8976 2.38695   2
 -15   1   7 10.1051 1.71874  -1
  15   1   6 10.1051 1.71874   2
 -14   1   7 28.9929 1.85405  -1
  14   1   6 28.9929 1.85405   2
 -13   1   7 -1.1648 1.52529  -1
  13   1   6 -1.1648 1.52529   2
 -12   1   7 253.984 6.40068  -1
  12   1   6 253.984 6.40068   2
 -11   1   7 108.169 3.60486  -1
  11   1   6 108.169 3.60486   2
 -10   1   7 105.508 3.49068  -1
  10   1   6 105.508 3.49068   2
  -9   1   7 0.02949 0.46858   2
  -9   1   7 3.60420 3.21265  -1
   9   1   6 3.60420 3.21265   2
  -8   1   7 35.3547 0.81853   2
  -7   1   7 41.1540 0.79885   2
  -7   1   7 237.732 7.90234  -1
   7   1   7 237.732 7.90234   2
  -6   1   7 30.4808 0.66465   2
  -6   1   7 40.6119 1.89734  -1
   6   1   7 40.6119 1.89734   2
  -5   1   7 293.172 6.44460  -1
   5   1   7 293.172 6.44460   2
  -4   1   7 376.781 8.02454  -1
   4   1   7 376.781 8.02454   2
  -3   1   7 23.2217 0.63594  -1
   3   1   7 23.2217 0.63594   2
  -2   1   7 656.343 6.98515  -1
   2   1   7 656.343 6.98515   2
  -1   1   7 54.2527 0.85054  -1
   1   1   7 54.2527 0.85054   2
   0   1   7 2.95802 0.27744  -1
   0   1   7 2.95802 0.27744   2
   1   1   7 54.9508 0.74557  -1
  -1   1   7 54.9508 0.74557   2
   2   1   7 660.209 6.66141  -1
  -2   1   7 660.209 6.66141   2
   3   1   7 22.6519 0.83331  -1
  -3   1   7 22.6519 0.83331   2
   4   1   7 365.461 7.31458  -1
  -4   1   7 365.461 7.31458   2
   5   1   7 262.511 7.39496  -1
  -5   1   7 262.511 7.39496   2
   8   1   7 0.93259 0.48104   2
  10   1   7 61.4558 4.05575  -1
 -10   1   8 61.4558 4.05575   2
  11   1   7 47.1170 2.77880  -1
 -11   1   8 47.1170 2.77880   2
  12   1   7 110.963 2.70791  -1
 -12   1   8 110.963 2.70791   2
  13   1   7 25.4909 1.72692  -1
 -13   1   8 25.4909 1.72692   2
  14   1   7 11.3502 1.68088  -1
 -14   1   8 11.3502 1.68088   2
  15   1   7 10.2055 1.76323  -1
 -15   1   8 10.2055 1.76323   2
  16   1   7 19.1798 1.96628  -1
 -16   1   8 19.1798 1.96628   2
  17   1   7 23.2808 2.39578  -1
 -17   1   8 23.2808 2.39578   2
  18   1   7 8.65978 3.34553  -1
 -18   1   8 8.65978 3.34553   2
  19   1   7 -5.1481 4.84240  -1
 -19   1   8 -5.1481 4.84240   2
  20   1   7 2.80372 5.37398  -1
 -20   1   8 2.80372 5.37398   2
 -20   2   7 8.79552 4.68825  -1
  20   2   6 8.79552 4.68825   2
 -19   2   7 13.0677 3.50468  -1
  19   2   6 13.0677 3.50468   2
 -18   2   7 -0.5180 2.91289  -1
  18   2   6 -0.5180 2.91289   2
 -17   2   7 -1.1272 2.33233  -1
  17   2   6 -1.1272 2.33233   2
 -16   2   7 30.1150 2.04212  -1
  16   2   6 30.1150 2.04212   2
 -15   2   7 4.67023 1.68967  -1
  15   2   6 4.67023 1.68967   2
 -14   2   7 40.1301 1.91804  -1
  14   2   6 40.1301 1.91804   2
 -13   2   7 8.96060 1.79214  -1
  13   2   6 8.96060 1.79214   2
 -12   2   7 10.6368 2.12390  -1
  12   2   6 10.6368 2.12390   2
 -11   2   7 34.7288 2.74541  -1
  11   2   6 34.7288 2.74541   2
 -10   2   7 484.779 10.6873  -1
  10   2   6 484.779 10.6873   2
  -9   2   7 21.8030 0.79291   2
  -9   2   7 33.7795 3.16027  -1
   9   2   6 33.7795 3.16027   2
  -8   2   7 1.29871 0.42930   2
  -7   2   7 0.56117 0.41173   2
  -7   2   7 180.532 6.34659  -1
   7   2   7 180.532 6.34659   2
  -6   2   7 685.836 14.3608  -1
   6   2   7 685.836 14.3608   2
  -5   2   7 5.25223 1.51355  -1
   5   2   7 5.25223 1.51355   2
  -4   2   7 399.468 6.88101  -1
   4   2   7 399.468 6.88101   2
  -3   2   7 22.5961 0.79934  -1
   3   2   7 22.5961 0.79934   2
  -2   2   7 25.0822 0.63888  -1
   2   2   7 25.0822 0.63888   2
  -1   2   7 87.4315 1.06204  -1
   1   2   7 87.4315 1.06204   2
   0   2   7 3370.84 33.3288  -1
   0   2   7 3370.84 33.3288   2
   1   2   7 87.3902 1.06162  -1
  -1   2   7 87.3902 1.06162   2
   2   2   7 23.6497 0.51661  -1
  -2   2   7 23.6497 0.51661   2
   3   2   7 22.1973 0.77377  -1
  -3   2   7 22.1973 0.77377   2
   4   2   7 409.113 6.87804  -1
  -4   2   7 409.113 6.87804   2
   5   2   7 2.70674 1.99641  -1
  -5   2   7 2.70674 1.99641   2
   6   2   7 681.685 17.9053  -1
  -6   2   7 681.685 17.9053   2
   8   2   7 1.03667 0.50831   2
  10   2   7 267.164 8.28220  -1
 -10   2   8 267.164 8.28220   2
  11   2   7 8.72222 2.60773  -1
 -11   2   8 8.72222 2.60773   2
  12   2   7 -1.5191 1.86997  -1
 -12   2   8 -1.5191 1.86997   2
  13   2   7 53.3773 2.05356  -1
 -13   2   8 53.3773 2.05356   2
  14   2   7 30.6910 1.92121  -1
 -14   2   8 30.6910 1.92121   2
  15   2   7 19.6992 1.80139  -1
 -15   2   8 19.6992 1.80139   2
  16   2   7 0.20145 1.87351  -1
 -16   2   8 0.20145 1.87351   2
  17   2   7 4.37716 2.55132  -1
 -17   2   8 4.37716 2.55132   2
  18   2   7 18.3917 3.03419  -1
 -18   2   8 18.3917 3.03419   2
  19   2   7 28.7967 4.01240  -1
 -19   2   8 28.7967 4.01240   2
  20   2   7 4.46919 7.89030  -1
 -20   2   8 4.46919 7.89030   2
 -20   3   7 9.65618 5.42378  -1
  20   3   6 9.65618 5.42378   2
 -19   3   7 7.91636 3.54289  -1
  19   3   6 7.91636 3.54289   2
 -18   3   7 21.4038 3.06383  -1
  18   3   6 21.4038 3.06383   2
 -17   3   7 12.0868 2.19188  -1
  17   3   6 12.0868 2.19188   2
 -16   3   7 7.88720 1.69173  -1
  16   3   6 7.88720 1.69173   2
 -15   3   7 5.02830 1.78088  -1
  15   3   6 5.02830 1.78088   2
 -14   3   7 47.9969 1.96211  -1
  14   3   6 47.9969 1.96211   2
 -13   3   7 74.2928 2.25006  -1
  13   3   6 74.2928 2.25006   2
 -12   3   7 68.1385 2.73669  -1
  12   3   6 68.1385 2.73669   2
 -11   3   7 4.50367 2.45197  -1
  11   3   6 4.50367 2.45197   2
 -10   3   7 15.0997 2.31864  -1
  10   3   6 15.0997 2.31864   2
  -9   3   7 32.6870 3.37672  -1
   9   3   6 32.6870 3.37672   2
  -8   3   7 119.138 1.52964   2
  -7   3   7 41.4359 0.81461   2
  -6   3   7 39.7508 2.90050  -1
   6   3   7 39.7508 2.90050   2
  -5   3   7 5.00270 1.20470  -1
   5   3   7 5.00270 1.20470   2
  -4   3   7 783.013 12.5525  -1
   4   3   7 783.013 12.5525   2
  -3   3   7 2.88944 0.70514  -1
   3   3   7 2.88944 0.70514   2
  -2   3   7 302.871 3.16263  -1
   2   3   7 302.871 3.16263   2
  -1   3   7 343.317 3.54849  -1
   1   3   7 343.317 3.54849   2
   0   3   7 -0.2970 0.28765  -1
   0   3   7 -0.2970 0.28765   2
   1   3   7 351.517 3.87305  -1
  -1   3   7 351.517 3.87305   2
   2   3   7 308.336 3.22242  -1
  -2   3   7 308.336 3.22242   2
   3   3   7 1.90379 0.73560  -1
  -3   3   7 1.90379 0.73560   2
   4   3   7 794.553 12.9866  -1
  -4   3   7 794.553 12.9866   2
   5   3   7 4.09298 1.45030  -1
  -5   3   7 4.09298 1.45030   2
   6   3   7 37.2076 2.65828  -1
  -6   3   7 37.2076 2.65828   2
   7   3   7 55.7254 1.04900   2
   8   3   7 177.792 2.27862   2
  10   3   7 5.30428 3.21180  -1
 -10   3   8 5.30428 3.21180   2
  11   3   7 97.6712 4.60499  -1
 -11   3   8 97.6712 4.60499   2
  12   3   7 12.6170 1.95142  -1
 -12   3   8 12.6170 1.95142   2
  13   3   7 14.1108 1.80508  -1
 -13   3   8 14.1108 1.80508   2
  14   3   7 25.2397 1.85145  -1
 -14   3   8 25.2397 1.85145   2
  15   3   7 11.9554 1.75843  -1
 -15   3   8 11.9554 1.75843   2
  16   3   7 5.73216 2.07992  -1
 -16   3   8 5.73216 2.07992   2
  17   3   7 30.6408 2.73820  -1
 -17   3   8 30.6408 2.73820   2
  18   3   7 12.2580 3.10503  -1
 -18   3   8 12.2580 3.10503   2
  19   3   7 -3.3583 3.53445  -1
 -19   3   8 -3.3583 3.53445   2
 -20   4   7 4.90159 7.42435  -1
  20   4   6 4.90159 7.42435   2
 -19   4   7 8.09722 4.01120  -1
  19   4   6 8.09722 4.01120   2
 -18   4   7 18.9110 2.81879  -1
  18   4   6 18.9110 2.81879   2
 -17   4   7 4.89552 2.15097  -1
  17   4   6 4.89552 2.15097   2
 -16   4   7 53.7756 2.24756  -1
  16   4   6 53.7756 2.24756   2
 -15   4   7 11.7396 1.80934  -1
  15   4   6 11.7396 1.80934   2
 -14   4   7 27.8322 1.90370  -1
  14   4   6 27.8322 1.90370   2
 -13   4   7 12.0734 1.88018  -1
  13   4   6 12.0734 1.88018   2
 -12   4   7 166.207 4.08989  -1
  12   4   6 166.207 4.08989   2
 -11   4   7 26.7777 2.07679  -1
  11   4   6 26.7777 2.07679   2
 -10   4   7 210.715 5.39138  -1
  10   4   6 210.715 5.39138   2
  -9   4   7 27.8170 3.29215  -1
   9   4   6 27.8170 3.29215   2
  -8   4   7 66.1119 1.06698   2
  -7   4   7 15.7618 0.64882   2
  -6   4   7 642.505 13.5720  -1
   6   4   7 642.505 13.5720   2
  -5   4   7 7.63361 1.28058  -1
   5   4   7 7.63361 1.28058   2
  -4   4   7 16.8249 0.80656  -1
   4   4   7 16.8249 0.80656   2
  -3   4   7 80.5765 1.44191  -1
   3   4   7 80.5765 1.44191   2
  -2   4   7 70.1601 1.07479  -1
   2   4   7 70.1601 1.07479   2
  -1   4   7 32.8735 0.70285  -1
   1   4   7 32.8735 0.70285   2
   0   4   7 307.475 3.20820  -1
   0   4   7 307.475 3.20820   2
   1   4   7 34.5147 0.70279  -1
  -1   4   7 34.5147 0.70279   2
   2   4   7 69.3341 0.97410  -1
  -2   4   7 69.3341 0.97410   2
   3   4   7 79.6521 1.24779  -1
  -3   4   7 79.6521 1.24779   2
   4   4   7 16.8892 1.03488  -1
  -4   4   7 16.8892 1.03488   2
   5   4   7 9.02748 1.45676  -1
  -5   4   7 9.02748 1.45676   2
   6   4   7 631.950 16.6971  -1
  -6   4   7 631.950 16.6971   2
   7   4   7 4.63840 0.49962   2
   8   4   7 36.9399 0.95248   2
  10   4   7 118.459 4.93971  -1
 -10   4   8 118.459 4.93971   2
  11   4   7 19.2042 2.74727  -1
 -11   4   8 19.2042 2.74727   2
  12   4   7 66.1326 2.12478  -1
 -12   4   8 66.1326 2.12478   2
  13   4   7 52.9345 1.90591  -1
 -13   4   8 52.9345 1.90591   2
  14   4   7 5.34364 2.07621  -1
 -14   4   8 5.34364 2.07621   2
  15   4   7 8.50656 2.04313  -1
 -15   4   8 8.50656 2.04313   2
  16   4   7 48.1418 2.49791  -1
 -16   4   8 48.1418 2.49791   2
  17   4   7 14.7580 2.76066  -1
 -17   4   8 14.7580 2.76066   2
  18   4   7 10.5840 3.16554  -1
 -18   4   8 10.5840 3.16554   2
  19   4   7 13.1478 4.50066  -1
 -19   4   8 13.1478 4.50066   2
 -19   5   7 9.50583 3.67053  -1
  19   5   6 9.50583 3.67053   2
 -18   5   7 18.8124 3.14521  -1
  18   5   6 18.8124 3.14521   2
 -17   5   7 5.35478 2.26889  -1
  17   5   6 5.35478 2.26889   2
 -16   5   7 44.9562 2.24755  -1
  16   5   6 44.9562 2.24755   2
 -15   5   7 22.3835 1.88681  -1
  15   5   6 22.3835 1.88681   2
 -14   5   7 40.2447 2.05194  -1
  14   5   6 40.2447 2.05194   2
 -13   5   7 5.87345 1.82552  -1
  13   5   6 5.87345 1.82552   2
 -12   5   7 29.5438 2.37055  -1
  12   5   6 29.5438 2.37055   2
 -11   5   7 11.0533 2.07859  -1
  11   5   6 11.0533 2.07859   2
 -10   5   7 69.5932 3.21932  -1
  10   5   6 69.5932 3.21932   2
  -9   5   7 6.86537 3.40092  -1
   9   5   6 6.86537 3.40092   2
  -8   5   7 114.541 1.63644   2
  -6   5   7 51.0614 2.34683  -1
   6   5   7 51.0614 2.34683   2
  -5   5   7 330.225 7.11315  -1
   5   5   7 330.225 7.11315   2
  -4   5   7 21.5230 1.08418  -1
   4   5   7 21.5230 1.08418   2
  -3   5   7 107.673 1.77686  -1
   3   5   7 107.673 1.77686   2
  -2   5   7 292.748 4.13403  -1
   2   5   7 292.748 4.13403   2
  -1   5   7 426.955 4.70603  -1
   1   5   7 426.955 4.70603   2
   0   5   7 9.41225 0.46149  -1
   0   5   7 9.41225 0.46149   2
   1   5   7 430.291 4.70302  -1
  -1   5   7 430.291 4.70302   2
   2   5   7 299.297 3.17130  -1
  -2   5   7 299.297 3.17130   2
   3   5   7 109.445 1.71983  -1
  -3   5   7 109.445 1.71983   2
   4   5   7 21.1427 0.85473  -1
  -4   5   7 21.1427 0.85473   2
   5   5   7 312.602 6.44703  -1
  -5   5   7 312.602 6.44703   2
   6   5   7 55.8043 2.13189  -1
  -6   5   7 55.8043 2.13189   2
   7   5   7 36.3277 0.93282   2
   7   5   7 35.9295 2.89360  -1
  -7   5   7 35.9295 2.89360   2
   8   5   7 18.4549 0.86200   2
   9   5   7 7.73676 3.12227  -1
  -9   5   8 7.73676 3.12227   2
  10   5   7 19.0102 3.19772  -1
 -10   5   8 19.0102 3.19772   2
  11   5   7 159.065 5.77490  -1
 -11   5   8 159.065 5.77490   2
  12   5   7 27.2219 1.89066  -1
 -12   5   8 27.2219 1.89066   2
  13   5   7 12.9715 1.89914  -1
 -13   5   8 12.9715 1.89914   2
  14   5   7 29.7346 2.21543  -1
 -14   5   8 29.7346 2.21543   2
  15   5   7 70.9993 2.47650  -1
 -15   5   8 70.9993 2.47650   2
  16   5   7 24.7552 2.30891  -1
 -16   5   8 24.7552 2.30891   2
  17   5   7 17.1430 2.68092  -1
 -17   5   8 17.1430 2.68092   2
  18   5   7 4.80726 3.08608  -1
 -18   5   8 4.80726 3.08608   2
  19   5   7 12.5450 4.58351  -1
 -19   5   8 12.5450 4.58351   2
 -19   6   7 5.81775 3.66058  -1
  19   6   6 5.81775 3.66058   2
 -18   6   7 14.5927 3.15854  -1
  18   6   6 14.5927 3.15854   2
 -17   6   7 17.9828 2.61746  -1
  17   6   6 17.9828 2.61746   2
 -16   6   7 0.90600 1.72600  -1
  16   6   6 0.90600 1.72600   2
 -15   6   7 11.5436 1.83329  -1
  15   6   6 11.5436 1.83329   2
 -14   6   7 22.9521 1.93886  -1
  14   6   6 22.9521 1.93886   2
 -13   6   7 9.92482 1.84473  -1
  13   6   6 9.92482 1.84473   2
 -12   6   7 49.6644 2.17334  -1
  12   6   6 49.6644 2.17334   2
 -11   6   7 87.4599 2.50628  -1
  11   6   6 87.4599 2.50628   2
 -10   6   7 2.64847 2.18428  -1
  10   6   6 2.64847 2.18428   2
  -9   6   7 29.4475 3.59696  -1
   9   6   6 29.4475 3.59696   2
  -8   6   7 49.5811 1.07633   2
  -7   6   7 32.6822 0.88979   2
  -6   6   7 98.0807 3.44150  -1
   6   6   7 98.0807 3.44150   2
  -5   6   7 52.8013 1.51548  -1
   5   6   7 52.8013 1.51548   2
  -4   6   7 55.6288 1.79988  -1
   4   6   7 55.6288 1.79988   2
  -3   6   7 234.967 3.74207  -1
   3   6   7 234.967 3.74207   2
  -2   6   7 101.442 1.34909  -1
   2   6   7 101.442 1.34909   2
  -1   6   7 132.781 1.72176  -1
   1   6   7 132.781 1.72176   2
   0   6   7 26.7910 0.63623  -1
   0   6   7 26.7910 0.63623   2
   1   6   7 131.085 1.57909  -1
  -1   6   7 131.085 1.57909   2
   2   6   7 100.507 1.41902  -1
  -2   6   7 100.507 1.41902   2
   3   6   7 227.800 3.19539  -1
  -3   6   7 227.800 3.19539   2
   4   6   7 52.7918 1.21868  -1
  -4   6   7 52.7918 1.21868   2
   5   6   7 55.0019 2.09618  -1
  -5   6   7 55.0019 2.09618   2
   6   6   7 105.242 2.89915  -1
  -6   6   7 105.242 2.89915   2
   7   6   7 46.5403 1.04562   2
   8   6   7 78.5654 1.55259   2
   9   6   7 46.4597 3.57184  -1
  -9   6   8 46.4597 3.57184   2
  10   6   7 1.63085 3.08059  -1
 -10   6   8 1.63085 3.08059   2
  11   6   7 13.7848 3.31498  -1
 -11   6   8 13.7848 3.31498   2
  12   6   7 14.3383 2.06980  -1
 -12   6   8 14.3383 2.06980   2
  13   6   7 65.8126 2.25867  -1
 -13   6   8 65.8126 2.25867   2
  14   6   7 18.3112 1.98133  -1
 -14   6   8 18.3112 1.98133   2
  15   6   7 8.82447 2.06406  -1
 -15   6   8 8.82447 2.06406   2
  16   6   7 27.8435 2.40915  -1
 -16   6   8 27.8435 2.40915   2
  17   6   7 22.5662 2.76644  -1
 -17   6   8 22.5662 2.76644   2
  18   6   7 24.6528 3.19045  -1
 -18   6   8 24.6528 3.19045   2
  19   6   7 16.9503 4.65320  -1
 -19   6   8 16.9503 4.65320   2
 -19   7   7 9.24104 3.70105  -1
  19   7   6 9.24104 3.70105   2
 -18   7   7 2.67684 3.21397  -1
  18   7   6 2.67684 3.21397   2
 -17   7   7 20.4273 2.72873  -1
  17   7   6 20.4273 2.72873   2
 -16   7   7 32.8552 2.48023  -1
  16   7   6 32.8552 2.48023   2
 -15   7   7 16.4350 2.19866  -1
  15   7   6 16.4350 2.19866   2
 -14   7   7 18.6079 2.06256  -1
  14   7   6 18.6079 2.06256   2
 -13   7   7 86.4517 2.48547  -1
  13   7   6 86.4517 2.48547   2
 -12   7   7 0.84165 1.93316  -1
  12   7   6 0.84165 1.93316   2
 -11   7   7 44.1954 2.70551  -1
  11   7   6 44.1954 2.70551   2
 -10   7   7 0.14770 2.27646  -1
  10   7   6 0.14770 2.27646   2
  -9   7   7 51.7947 4.42327  -1
   9   7   6 51.7947 4.42327   2
  -8   7   7 0.28433 0.62875   2
  -7   7   7 11.4245 0.67730   2
  -6   7   7 113.953 3.61078  -1
   6   7   7 113.953 3.61078   2
  -5   7   7 64.6667 2.12172  -1
   5   7   7 64.6667 2.12172   2
  -4   7   7 52.5775 1.51253  -1
   4   7   7 52.5775 1.51253   2
  -3   7   7 55.1893 1.34150  -1
   3   7   7 55.1893 1.34150   2
  -2   7   7 37.6275 0.90632  -1
   2   7   7 37.6275 0.90632   2
  -1   7   7 54.2860 1.02422  -1
   1   7   7 54.2860 1.02422   2
   0   7   7 22.0052 0.66027  -1
   0   7   7 22.0052 0.66027   2
   1   7   7 52.7689 0.93219  -1
  -1   7   7 52.7689 0.93219   2
   2   7   7 36.3634 0.95237  -1
  -2   7   7 36.3634 0.95237   2
   3   7   7 52.7770 1.17169  -1
  -3   7   7 52.7770 1.17169   2
   4   7   7 50.5421 1.21135  -1
  -4   7   7 50.5421 1.21135   2
   5   7   7 65.4452 1.79257  -1
  -5   7   7 65.4452 1.79257   2
   6   7   7 116.698 2.52962  -1
  -6   7   7 116.698 2.52962   2
   7   7   7 10.8618 0.83228   2
   8   7   7 9.92001 0.87064   2
   9   7   7 20.6904 1.15790   2
   9   7   7 27.4270 3.54345  -1
  -9   7   8 27.4270 3.54345   2
  10   7   7 29.7468 3.59582  -1
 -10   7   8 29.7468 3.59582   2
  11   7   7 104.404 5.00805  -1
 -11   7   8 104.404 5.00805   2
  12   7   7 8.49581 2.20142  -1
 -12   7   8 8.49581 2.20142   2
  13   7   7 4.07249 1.98880  -1
 -13   7   8 4.07249 1.98880   2
  14   7   7 14.9982 2.09377  -1
 -14   7   8 14.9982 2.09377   2
  15   7   7 110.667 3.00209  -1
 -15   7   8 110.667 3.00209   2
  16   7   7 62.5257 2.66423  -1
 -16   7   8 62.5257 2.66423   2
  17   7   7 7.26638 2.62897  -1
 -17   7   8 7.26638 2.62897   2
  18   7   7 12.7862 4.10496  -1
 -18   7   8 12.7862 4.10496   2
  19   7   7 1.95843 4.77975  -1
 -19   7   8 1.95843 4.77975   2
 -18   8   7 24.8416 3.37629  -1
  18   8   6 24.8416 3.37629   2
 -17   8   7 8.87674 2.65820  -1
  17   8   6 8.87674 2.65820   2
 -16   8   7 27.4586 2.51530  -1
  16   8   6 27.4586 2.51530   2
 -15   8   7 33.7714 2.42965  -1
  15   8   6 33.7714 2.42965   2
 -14   8   7 1.95820 2.21184  -1
  14   8   6 1.95820 2.21184   2
 -13   8   7 32.7703 1.90266  -1
  13   8   6 32.7703 1.90266   2
 -12   8   7 18.9178 2.51909  -1
  12   8   6 18.9178 2.51909   2
 -11   8   7 90.6930 3.09783  -1
  11   8   6 90.6930 3.09783   2
 -10   8   7 149.299 4.83585  -1
  10   8   6 149.299 4.83585   2
  -9   8   7 66.0106 1.49586   2
  -8   8   7 17.9938 1.07550   2
  -7   8   7 31.0334 3.44688  -1
   7   8   7 31.0334 3.44688   2
  -6   8   7 91.3962 3.24282  -1
   6   8   7 91.3962 3.24282   2
  -5   8   7 38.4075 1.95364  -1
   5   8   7 38.4075 1.95364   2
  -4   8   7 159.311 2.91282  -1
   4   8   7 159.311 2.91282   2
  -3   8   7 67.8858 1.52779  -1
   3   8   7 67.8858 1.52779   2
  -2   8   7 39.2626 0.97872  -1
   2   8   7 39.2626 0.97872   2
  -1   8   7 113.014 1.49658  -1
   1   8   7 113.014 1.49658   2
   0   8   7 40.1967 0.82720  -1
   0   8   7 40.1967 0.82720   2
   1   8   7 111.278 1.58585  -1
  -1   8   7 111.278 1.58585   2
   2   8   7 39.2338 1.03810  -1
  -2   8   7 39.2338 1.03810   2
   3   8   7 67.8365 1.65335  -1
  -3   8   7 67.8365 1.65335   2
   4   8   7 164.896 2.90375  -1
  -4   8   7 164.896 2.90375   2
   5   8   7 38.4243 1.55873  -1
  -5   8   7 38.4243 1.55873   2
   6   8   7 97.7092 2.95223  -1
  -6   8   7 97.7092 2.95223   2
   7   8   7 25.6783 3.10638  -1
  -7   8   7 25.6783 3.10638   2
   8   8   7 41.8050 1.32697   2
   9   8   7 1.92688 0.85091   2
  10   8   7 142.798 5.85357  -1
 -10   8   8 142.798 5.85357   2
  11   8   7 13.8091 3.86616  -1
 -11   8   8 13.8091 3.86616   2
  12   8   7 5.63107 2.24026  -1
 -12   8   8 5.63107 2.24026   2
  13   8   7 62.1116 2.40781  -1
 -13   8   8 62.1116 2.40781   2
  14   8   7 2.95158 2.07168  -1
 -14   8   8 2.95158 2.07168   2
  15   8   7 9.33666 1.96672  -1
 -15   8   8 9.33666 1.96672   2
  16   8   7 10.3527 2.00478  -1
 -16   8   8 10.3527 2.00478   2
  17   8   7 -2.1035 2.76540  -1
 -17   8   8 -2.1035 2.76540   2
  18   8   7 21.7466 4.30711  -1
 -18   8   8 21.7466 4.30711   2
 -18   9   7 4.23389 3.22051  -1
  18   9   6 4.23389 3.22051   2
 -17   9   7 14.2887 2.73274  -1
  17   9   6 14.2887 2.73274   2
 -16   9   7 15.8099 2.20130  -1
  16   9   6 15.8099 2.20130   2
 -15   9   7 4.65577 2.24831  -1
  15   9   6 4.65577 2.24831   2
 -14   9   7 70.1162 2.79176  -1
  14   9   6 70.1162 2.79176   2
 -13   9   7 4.83565 2.02677  -1
  13   9   6 4.83565 2.02677   2
 -12   9   7 38.8910 2.71571  -1
  12   9   6 38.8910 2.71571   2
 -11   9   7 15.3253 2.53839  -1
  11   9   6 15.3253 2.53839   2
 -10   9   7 -0.0660 3.01684  -1
  10   9   6 -0.0660 3.01684   2
  -9   9   7 6.48655 4.06130  -1
   9   9   6 6.48655 4.06130   2
  -9   9   7 1.55733 0.89315   2
  -8   9   7 145.175 2.25346   2
  -7   9   7 4.35352 0.68948   2
  -7   9   7 18.3913 3.52574  -1
   7   9   7 18.3913 3.52574   2
  -6   9   7 18.1464 2.37555  -1
   6   9   7 18.1464 2.37555   2
  -5   9   7 56.8131 2.28611  -1
   5   9   7 56.8131 2.28611   2
  -4   9   7 119.237 2.53484  -1
   4   9   7 119.237 2.53484   2
  -3   9   7 46.4877 1.43720  -1
   3   9   7 46.4877 1.43720   2
  -2   9   7 571.351 5.94293  -1
   2   9   7 571.351 5.94293   2
  -1   9   7 59.3938 1.12063  -1
   1   9   7 59.3938 1.12063   2
   0   9   7 0.54937 0.47926  -1
   0   9   7 0.54937 0.47926   2
   1   9   7 58.5359 1.15174  -1
  -1   9   7 58.5359 1.15174   2
   2   9   7 561.021 6.31631  -1
  -2   9   7 561.021 6.31631   2
   3   9   7 49.0510 1.44437  -1
  -3   9   7 49.0510 1.44437   2
   4   9   7 122.952 2.44762  -1
  -4   9   7 122.952 2.44762   2
   5   9   7 59.5892 1.94499  -1
  -5   9   7 59.5892 1.94499   2
   6   9   7 17.3111 2.13233  -1
  -6   9   7 17.3111 2.13233   2
   8   9   7 117.227 2.28014   2
   9   9   7 102.786 5.17895  -1
  -9   9   8 102.786 5.17895   2
  10   9   7 35.9231 4.17512  -1
 -10   9   8 35.9231 4.17512   2
  11   9   7 90.4099 4.89437  -1
 -11   9   8 90.4099 4.89437   2
  12   9   7 22.7504 2.25890  -1
 -12   9   8 22.7504 2.25890   2
  13   9   7 28.9786 2.31456  -1
 -13   9   8 28.9786 2.31456   2
  14   9   7 7.33684 2.22137  -1
 -14   9   8 7.33684 2.22137   2
  15   9   7 1.30777 1.99539  -1
 -15   9   8 1.30777 1.99539   2
  16   9   7 28.3072 2.57539  -1
 -16   9   8 28.3072 2.57539   2
  17   9   7 3.13738 4.31183  -1
 -17   9   8 3.13738 4.31183   2
  18   9   7 7.48826 4.38661  -1
 -18   9   8 7.48826 4.38661   2
 -18  10   7 10.3429 4.26805  -1
  18  10   6 10.3429 4.26805   2
 -17  10   7 0.99545 2.77711  -1
  17  10   6 0.99545 2.77711   2
 -16  10   7 19.6524 2.36894  -1
  16  10   6 19.6524 2.36894   2
 -15  10   7 -0.2876 2.31283  -1
  15  10   6 -0.2876 2.31283   2
 -14  10   7 62.1854 2.86582  -1
  14  10   6 62.1854 2.86582   2
 -13  10   7 19.0604 2.23789  -1
  13  10   6 19.0604 2.23789   2
 -12  10   7 52.3061 2.62675  -1
  12  10   6 52.3061 2.62675   2
 -11  10   7 6.87038 2.75622  -1
  11  10   6 6.87038 2.75622   2
 -10  10   7 129.910 4.58663  -1
  10  10   6 129.910 4.58663   2
  -9  10   7 24.8328 4.24371  -1
   9  10   6 24.8328 4.24371   2
  -9  10   7 11.7602 1.06385   2
  -8  10   7 1.23366 0.88990   2
  -7  10   7 2.12658 0.84167   2
  -7  10   7 51.8630 4.21238  -1
   7  10   7 51.8630 4.21238   2
  -6  10   7 111.028 3.12885  -1
   6  10   7 111.028 3.12885   2
  -5  10   7 3.23590 1.97747  -1
   5  10   7 3.23590 1.97747   2
  -4  10   7 200.343 3.61247  -1
   4  10   7 200.343 3.61247   2
  -3  10   7 168.383 2.84277  -1
   3  10   7 168.383 2.84277   2
  -2  10   7 18.3936 1.02134  -1
   2  10   7 18.3936 1.02134   2
  -1  10   7 161.327 2.03047  -1
   1  10   7 161.327 2.03047   2
   0  10   7 43.7382 0.98253  -1
   0  10   7 43.7382 0.98253   2
   1  10   7 165.362 2.40478  -1
  -1  10   7 165.362 2.40478   2
   2  10   7 20.7464 1.18950  -1
  -2  10   7 20.7464 1.18950   2
   3  10   7 160.338 2.72497  -1
  -3  10   7 160.338 2.72497   2
   4  10   7 202.053 3.89403  -1
  -4  10   7 202.053 3.89403   2
   5  10   7 8.47082 1.93781  -1
  -5  10   7 8.47082 1.93781   2
   6  10   7 114.528 3.45136  -1
  -6  10   7 114.528 3.45136   2
   8  10   7 4.01070 0.94159   2
  10  10   7 16.6168 4.23981  -1
 -10  10   8 16.6168 4.23981   2
  11  10   7 16.0696 4.09795  -1
 -11  10   8 16.0696 4.09795   2
  12  10   7 26.0656 2.38857  -1
 -12  10   8 26.0656 2.38857   2
  13  10   7 81.9869 2.76087  -1
 -13  10   8 81.9869 2.76087   2
  14  10   7 21.0231 2.33144  -1
 -14  10   8 21.0231 2.33144   2
  15  10   7 27.2532 2.26624  -1
 -15  10   8 27.2532 2.26624   2
  16  10   7 4.86734 2.08019  -1
 -16  10   8 4.86734 2.08019   2
  17  10   7 5.71430 3.88007  -1
 -17  10   8 5.71430 3.88007   2
 -17  11   7 1.47326 2.96706  -1
  17  11   6 1.47326 2.96706   2
 -16  11   7 16.0222 2.39176  -1
  16  11   6 16.0222 2.39176   2
 -15  11   7 26.7332 2.66246  -1
  15  11   6 26.7332 2.66246   2
 -14  11   7 31.3292 2.43243  -1
  14  11   6 31.3292 2.43243   2
 -13  11   7 -1.6577 2.22357  -1
  13  11   6 -1.6577 2.22357   2
 -12  11   7 59.1952 2.85177  -1
  12  11   6 59.1952 2.85177   2
 -11  11   7 22.1084 5.11765  -1
  11  11   6 22.1084 5.11765   2
 -10  11   7 19.2560 5.10975  -1
  10  11   6 19.2560 5.10975   2
  -9  11   7 8.03953 1.04790   2
  -9  11   7 16.6152 5.46286  -1
   9  11   7 16.6152 5.46286   2
   9  11   6 16.6152 5.46286   2
  -8  11   7 6.63357 3.80467  -1
   8  11   7 6.63357 3.80467   2
  -8  11   7 -0.0570 0.90855   2
  -7  11   7 26.4579 1.47368   2
  -7  11   7 19.1539 4.01581  -1
   7  11   7 19.1539 4.01581   2
  -6  11   7 4.48251 0.89613   2
  -6  11   7 19.9380 2.82525  -1
   6  11   7 19.9380 2.82525   2
  -5  11   7 35.6998 2.03210  -1
   5  11   7 35.6998 2.03210   2
  -4  11   7 33.6880 1.89410  -1
   4  11   7 33.6880 1.89410   2
  -3  11   7 31.8249 1.62822  -1
   3  11   7 31.8249 1.62822   2
  -2  11   7 20.9223 1.22301  -1
   2  11   7 20.9223 1.22301   2
  -1  11   7 12.1557 0.97311  -1
   1  11   7 12.1557 0.97311   2
   0  11   7 28.4825 0.96117  -1
   0  11   7 28.4825 0.96117   2
   1  11   7 9.42618 1.02876  -1
  -1  11   7 9.42618 1.02876   2
   2  11   7 22.8439 1.27630  -1
  -2  11   7 22.8439 1.27630   2
   3  11   7 29.8948 1.41406  -1
  -3  11   7 29.8948 1.41406   2
   4  11   7 37.2919 2.14706  -1
  -4  11   7 37.2919 2.14706   2
   5  11   7 34.1760 2.41260  -1
  -5  11   7 34.1760 2.41260   2
   9  11   7 16.7502 4.31596  -1
  -9  11   8 16.7502 4.31596   2
  10  11   7 32.8068 4.60024  -1
 -10  11   8 32.8068 4.60024   2
  11  11   7 56.4535 4.94027  -1
 -11  11   8 56.4535 4.94027   2
  12  11   7 43.2999 2.52749  -1
 -12  11   8 43.2999 2.52749   2
  13  11   7 9.19261 2.35574  -1
 -13  11   8 9.19261 2.35574   2
  14  11   7 25.5107 2.41645  -1
 -14  11   8 25.5107 2.41645   2
  15  11   7 2.78422 2.26523  -1
 -15  11   8 2.78422 2.26523   2
  16  11   7 9.96335 2.21430  -1
 -16  11   8 9.96335 2.21430   2
  17  11   7 1.66826 3.87533  -1
 -17  11   8 1.66826 3.87533   2
 -16  12   7 19.0172 2.59590  -1
  16  12   6 19.0172 2.59590   2
 -15  12   7 8.68281 2.70967  -1
  15  12   6 8.68281 2.70967   2
 -14  12   7 43.1374 2.58939  -1
  14  12   6 43.1374 2.58939   2
 -13  12   7 10.1218 2.42234  -1
  13  12   6 10.1218 2.42234   2
 -12  12   7 27.5267 2.73874  -1
  12  12   6 27.5267 2.73874   2
 -11  12   7 17.4692 5.33360  -1
  11  12   6 17.4692 5.33360   2
 -10  12   7 36.0504 5.58230  -1
  10  12   6 36.0504 5.58230   2
  -9  12   7 -0.2419 1.04229   2
  -8  12   7 -1.3097 0.97412   2
  -7  12   7 12.4407 4.43214  -1
   7  12   7 12.4407 4.43214   2
  -7  12   7 11.3968 1.08132   2
  -6  12   7 69.0255 3.02337  -1
   6  12   7 69.0255 3.02337   2
  -6  12   7 42.0906 1.62623   2
  -5  12   7 17.2732 2.37625  -1
   5  12   7 17.2732 2.37625   2
  -5  12   7 15.9500 1.25247   2
  -4  12   7 47.3669 2.13587  -1
   4  12   7 47.3669 2.13587   2
  -3  12   7 27.3235 1.92830  -1
   3  12   7 27.3235 1.92830   2
  -2  12   7 23.9200 1.33183  -1
   2  12   7 23.9200 1.33183   2
  -1  12   7 30.0628 1.33612  -1
   1  12   7 30.0628 1.33612   2
   0  12   7 200.141 2.60702  -1
   0  12   7 200.141 2.60702   2
   1  12   7 28.7547 1.21181  -1
  -1  12   7 28.7547 1.21181   2
   2  12   7 22.7323 1.30856  -1
  -2  12   7 22.7323 1.30856   2
   3  12   7 25.2132 1.51022  -1
  -3  12   7 25.2132 1.51022   2
   4  12   7 47.0229 2.36136  -1
  -4  12   7 47.0229 2.36136   2
   8  12   7 25.1400 1.38517   2
   9  12   7 3.07361 1.09944   2
  10  12   7 79.2587 5.53815  -1
 -10  12   8 79.2587 5.53815   2
  11  12   7 -3.9165 3.69384  -1
 -11  12   8 -3.9165 3.69384   2
  12  12   7 24.8628 2.63829  -1
 -12  12   8 24.8628 2.63829   2
  13  12   7 3.84287 2.49105  -1
 -13  12   8 3.84287 2.49105   2
  14  12   7 77.5872 2.92413  -1
 -14  12   8 77.5872 2.92413   2
  15  12   7 5.04278 2.37547  -1
 -15  12   8 5.04278 2.37547   2
  16  12   7 25.3840 3.19935  -1
 -16  12   8 25.3840 3.19935   2
 -16  13   7 7.09167 2.52096  -1
  16  13   6 7.09167 2.52096   2
 -15  13   7 16.3524 2.86034  -1
  15  13   6 16.3524 2.86034   2
 -14  13   7 29.9807 2.65912  -1
  14  13   6 29.9807 2.65912   2
 -13  13   7 13.3337 2.61554  -1
  13  13   6 13.3337 2.61554   2
 -12  13   7 72.5215 3.71066  -1
  12  13   6 72.5215 3.71066   2
 -11  13   7 -2.9326 3.86407  -1
  11  13   6 -2.9326 3.86407   2
 -10  13   7 3.32332 5.45866  -1
  10  13   6 3.32332 5.45866   2
  -9  13   7 11.5582 1.25008   2
  -9  13   7 19.5452 5.79892  -1
   9  13   6 19.5452 5.79892   2
  -8  13   7 151.220 2.87468   2
  -7  13   7 2.25100 1.03280   2
  -6  13   7 60.4206 3.11683  -1
   6  13   7 60.4206 3.11683   2
  -6  13   7 23.5738 1.56590   2
  -5  13   7 7.80544 2.43083  -1
   5  13   7 7.80544 2.43083   2
  -5  13   7 1.47742 1.16336   2
  -4  13   7 77.0285 2.59468  -1
   4  13   7 77.0285 2.59468   2
  -3  13   7 41.5862 1.75584  -1
   3  13   7 41.5862 1.75584   2
  -2  13   7 369.594 4.77388  -1
   2  13   7 369.594 4.77388   2
  -1  13   7 111.058 2.07917  -1
   1  13   7 111.058 2.07917   2
   0  13   7 2.92963 0.81316  -1
   0  13   7 2.92963 0.81316   2
   1  13   7 111.981 1.94692  -1
  -1  13   7 111.981 1.94692   2
   2  13   7 365.483 4.38478  -1
  -2  13   7 365.483 4.38478   2
   3  13   7 46.8828 1.61918  -1
  -3  13   7 46.8828 1.61918   2
   4  13   7 71.8355 5.86011  -1
  -4  13   7 71.8355 5.86011   2
   7  13   7 17.1153 1.26631   2
   8  13   7 66.5090 2.09334   2
  11  13   7 43.1837 5.22148  -1
 -11  13   8 43.1837 5.22148   2
  12  13   7 81.9258 3.10570  -1
 -12  13   8 81.9258 3.10570   2
  13  13   7 11.8927 2.71667  -1
 -13  13   8 11.8927 2.71667   2
  14  13   7 3.75711 2.72242  -1
 -14  13   8 3.75711 2.72242   2
  15  13   7 3.62799 2.52589  -1
 -15  13   8 3.62799 2.52589   2
 -15  14   7 -0.8464 2.61905  -1
  15  14   6 -0.8464 2.61905   2
 -14  14   7 6.61637 2.61260  -1
  14  14   6 6.61637 2.61260   2
 -13  14   7 1.09229 2.92131  -1
  13  14   6 1.09229 2.92131   2
 -12  14   7 21.2313 3.21624  -1
  12  14   6 21.2313 3.21624   2
 -11  14   7 0.60466 1.51750   2
 -11  14   7 16.5441 4.18049  -1
  11  14   6 16.5441 4.18049   2
 -10  14   7 83.4444 2.81919   2
 -10  14   7 85.1308 4.89792  -1
  10  14   6 85.1308 4.89792   2
  -9  14   7 13.0174 5.69790  -1
   9  14   6 13.0174 5.69790   2
  -9  14   7 0.06675 1.17517   2
  -8  14   7 17.1353 1.36212   2
  -7  14   7 7.24001 1.15310   2
  -6  14   7 40.6630 1.81786   2
  -6  14   7 74.2811 4.09938  -1
   6  14   7 74.2811 4.09938   2
  -5  14   7 2.70159 3.22575  -1
   5  14   7 2.70159 3.22575   2
  -4  14   7 131.627 2.93131  -1
   4  14   7 131.627 2.93131   2
  -3  14   7 86.0610 2.16943  -1
   3  14   7 86.0610 2.16943   2
  -2  14   7 13.4944 1.57620  -1
   2  14   7 13.4944 1.57620   2
  -1  14   7 25.3380 1.49119  -1
   1  14   7 25.3380 1.49119   2
   0  14   7 255.801 3.54454  -1
   0  14   7 255.801 3.54454   2
   1  14   7 24.7041 1.49850  -1
  -1  14   7 24.7041 1.49850   2
   2  14   7 16.9560 1.47517  -1
  -2  14   7 16.9560 1.47517   2
   3  14   7 86.6961 2.20153  -1
  -3  14   7 86.6961 2.20153   2
   4  14   7 129.553 4.70844  -1
  -4  14   7 129.553 4.70844   2
   5  14   7 -3.9518 5.24925  -1
  -5  14   7 -3.9518 5.24925   2
   7  14   7 24.6415 1.64828   2
   8  14   7 0.25141 1.15414   2
  11  14   7 12.3700 4.38697  -1
 -11  14   8 12.3700 4.38697   2
  12  14   7 8.03520 2.87260  -1
 -12  14   8 8.03520 2.87260   2
  13  14   7 22.9066 2.92055  -1
 -13  14   8 22.9066 2.92055   2
  14  14   7 12.8899 2.82463  -1
 -14  14   8 12.8899 2.82463   2
  15  14   7 6.42637 6.74567  -1
 -15  14   8 6.42637 6.74567   2
 -14  15   7 12.0882 2.77318  -1
  14  15   6 12.0882 2.77318   2
 -13  15   7 23.3573 3.08002  -1
  13  15   6 23.3573 3.08002   2
 -12  15   7 29.8015 3.48262  -1
  12  15   6 29.8015 3.48262   2
 -11  15   7 -7.4861 4.35093  -1
  11  15   6 -7.4861 4.35093   2
 -10  15   7 9.92841 4.61216  -1
  10  15   6 9.92841 4.61216   2
 -10  15   7 5.51663 1.65461   2
  -9  15   7 9.14554 1.37911   2
  -9  15   7 15.9120 6.32885  -1
   9  15   6 15.9120 6.32885   2
  -8  15   7 39.9041 2.03374   2
  -7  15   7 32.5050 2.03758   2
  -6  15   7 26.3190 1.80790   2
  -6  15   7 27.7579 4.03261  -1
   6  15   7 27.7579 4.03261   2
  -5  15   7 3.37316 3.45317  -1
   5  15   7 3.37316 3.45317   2
  -4  15   7 16.4607 2.40152  -1
   4  15   7 16.4607 2.40152   2
  -3  15   7 23.0022 2.03376  -1
   3  15   7 23.0022 2.03376   2
  -2  15   7 142.865 2.63073  -1
   2  15   7 142.865 2.63073   2
  -1  15   7 7.86469 1.51423  -1
   1  15   7 7.86469 1.51423   2
   0  15   7 26.3205 1.51089  -1
   0  15   7 26.3205 1.51089   2
   1  15   7 8.32678 1.52406  -1
  -1  15   7 8.32678 1.52406   2
   2  15   7 147.718 2.97534  -1
  -2  15   7 147.718 2.97534   2
   3  15   7 23.8991 2.26763  -1
  -3  15   7 23.8991 2.26763   2
   4  15   7 16.1299 2.67619  -1
  -4  15   7 16.1299 2.67619   2
   5  15   7 0.87907 5.57439  -1
  -5  15   7 0.87907 5.57439   2
   7  15   7 -0.0815 1.16809   2
   8  15   7 57.2125 2.20168   2
  11  15   7 22.4995 7.65629  -1
 -11  15   8 22.4995 7.65629   2
  12  15   7 14.6035 3.68413  -1
 -12  15   8 14.6035 3.68413   2
  13  15   7 4.89721 3.40901  -1
 -13  15   8 4.89721 3.40901   2
  14  15   7 13.7712 5.16689  -1
 -14  15   8 13.7712 5.16689   2
 -13  16   7 1.66519 3.54001  -1
  13  16   6 1.66519 3.54001   2
 -12  16   7 7.15096 3.60974  -1
  12  16   6 7.15096 3.60974   2
 -11  16   7 0.33263 3.93169  -1
  11  16   6 0.33263 3.93169   2
 -10  16   7 12.2914 1.85358   2
 -10  16   7 51.6312 5.03195  -1
  10  16   6 51.6312 5.03195   2
  -9  16   7 -0.4591 1.45049   2
  -9  16   7 9.39970 6.50424  -1
   9  16   6 9.39970 6.50424   2
  -8  16   7 19.5966 1.61707   2
  -7  16   7 1.31516 1.35664   2
  -6  16   7 2.46108 1.27523   2
  -6  16   7 6.15384 4.18096  -1
   6  16   7 6.15384 4.18096   2
  -5  16   7 31.6014 3.16710  -1
   5  16   7 31.6014 3.16710   2
  -4  16   7 11.6113 2.99225  -1
   4  16   7 11.6113 2.99225   2
  -3  16   7 21.8751 2.37430  -1
   3  16   7 21.8751 2.37430   2
  -2  16   7 12.7800 1.78606  -1
   2  16   7 12.7800 1.78606   2
  -1  16   7 8.67009 1.65366  -1
   1  16   7 8.67009 1.65366   2
   0  16   7 4.61944 1.10678  -1
   0  16   7 4.61944 1.10678   2
   1  16   7 10.4949 1.90188  -1
  -1  16   7 10.4949 1.90188   2
   2  16   7 14.4159 2.43886  -1
  -2  16   7 14.4159 2.43886   2
   3  16   7 20.6140 2.68158  -1
  -3  16   7 20.6140 2.68158   2
   4  16   7 10.1658 2.62785  -1
  -4  16   7 10.1658 2.62785   2
   5  16   7 33.7275 6.35373  -1
  -5  16   7 33.7275 6.35373   2
   7  16   7 -0.1179 1.40725   2
   8  16   7 3.82063 1.36680   2
  11  16   7 10.6363 4.62699  -1
 -11  16   8 10.6363 4.62699   2
  12  16   7 -1.4622 3.82700  -1
 -12  16   8 -1.4622 3.82700   2
  13  16   7 3.46349 5.61755  -1
 -13  16   8 3.46349 5.61755   2
 -12  17   7 0.84137 4.58864  -1
  12  17   6 0.84137 4.58864   2
 -11  17   7 -0.9290 4.20945  -1
  11  17   6 -0.9290 4.20945   2
 -10  17   7 10.7988 5.25201  -1
  10  17   6 10.7988 5.25201   2
  -9  17   7 28.4671 7.32404  -1
   9  17   6 28.4671 7.32404   2
  -9  17   7 13.7322 1.68464   2
  -8  17   7 1.38934 1.49105   2
  -7  17   7 0.95488 1.47239   2
  -6  17   7 -1.8106 1.34594   2
  -6  17   7 2.11120 4.29739  -1
   6  17   7 2.11120 4.29739   2
  -5  17   7 15.3170 3.49766  -1
   5  17   7 15.3170 3.49766   2
  -4  17   7 26.8270 3.24569  -1
   4  17   7 26.8270 3.24569   2
  -3  17   7 4.70512 2.49537  -1
   3  17   7 4.70512 2.49537   2
  -2  17   7 1.91926 2.30766  -1
   2  17   7 1.91926 2.30766   2
  -1  17   7 19.6565 1.97563  -1
   1  17   7 19.6565 1.97563   2
   0  17   7 1.72023 1.32623  -1
   0  17   7 1.72023 1.32623   2
   1  17   7 20.0559 2.12797  -1
  -1  17   7 20.0559 2.12797   2
   2  17   7 4.69738 2.66828  -1
  -2  17   7 4.69738 2.66828   2
   3  17   7 2.68322 2.85688  -1
  -3  17   7 2.68322 2.85688   2
   4  17   7 25.4847 3.13353  -1
  -4  17   7 25.4847 3.13353   2
   5  17   7 19.0127 6.74661  -1
  -5  17   7 19.0127 6.74661   2
   7  17   7 -2.8751 1.44465   2
   8  17   7 0.41046 1.57727   2
   9  17   7 2.53389 1.70560   2
   9  17   7 16.2974 8.20769  -1
  -9  17   8 16.2974 8.20769   2
  10  17   7 18.4311 8.71842  -1
 -10  17   8 18.4311 8.71842   2
  11  17   7 11.7699 4.35033  -1
 -11  17   8 11.7699 4.35033   2
  12  17   7 14.3675 6.04864  -1
 -12  17   8 14.3675 6.04864   2
 -11  18   7 18.3637 4.59679  -1
  11  18   6 18.3637 4.59679   2
 -10  18   7 11.9937 5.71871  -1
  10  18   6 11.9937 5.71871   2
  -9  18   7 4.15099 1.71921   2
  -8  18   7 2.15273 1.64344   2
  -7  18   7 9.32546 1.63199   2
  -6  18   7 7.59825 4.73885  -1
   6  18   7 7.59825 4.73885   2
  -6  18   7 1.48525 1.51808   2
  -5  18   7 12.9728 3.56207  -1
   5  18   7 12.9728 3.56207   2
  -4  18   7 15.6136 3.05474  -1
   4  18   7 15.6136 3.05474   2
  -3  18   7 10.1056 2.77725  -1
   3  18   7 10.1056 2.77725   2
  -2  18   7 40.3631 3.16386  -1
   2  18   7 40.3631 3.16386   2
  -1  18   7 44.3277 2.63291  -1
   1  18   7 44.3277 2.63291   2
   0  18   7 0.09079 1.60504  -1
   0  18   7 0.09079 1.60504   2
   1  18   7 45.9380 3.19813  -1
  -1  18   7 45.9380 3.19813   2
   2  18   7 33.5941 2.93833  -1
  -2  18   7 33.5941 2.93833   2
   3  18   7 8.62701 3.10370  -1
  -3  18   7 8.62701 3.10370   2
   4  18   7 16.4052 3.39130  -1
  -4  18   7 16.4052 3.39130   2
   5  18   7 15.8108 4.90670  -1
  -5  18   7 15.8108 4.90670   2
   7  18   7 5.09354 1.67967   2
   8  18   7 7.22584 1.80699   2
  10  18   7 8.63038 8.90399  -1
 -10  18   8 8.63038 8.90399   2
  -9  19   7 17.6799 2.01293   2
  -8  19   7 -1.6751 1.71247   2
  -7  19   7 8.54740 1.74098   2
  -6  19   7 15.2960 5.33707  -1
   6  19   7 15.2960 5.33707   2
  -6  19   7 4.38950 1.88805   2
  -5  19   7 -1.6190 3.98807  -1
   5  19   7 -1.6190 3.98807   2
  -4  19   7 14.4172 3.35447  -1
   4  19   7 14.4172 3.35447   2
  -3  19   7 66.8984 3.75191  -1
   3  19   7 66.8984 3.75191   2
  -2  19   7 14.5601 3.19046  -1
   2  19   7 14.5601 3.19046   2
  -1  19   7 19.6753 2.62631  -1
   1  19   7 19.6753 2.62631   2
   0  19   7 13.6442 1.95446  -1
   0  19   7 13.6442 1.95446   2
   1  19   7 15.3349 3.17731  -1
  -1  19   7 15.3349 3.17731   2
   2  19   7 14.8597 3.52153  -1
  -2  19   7 14.8597 3.52153   2
   3  19   7 63.0861 4.09099  -1
  -3  19   7 63.0861 4.09099   2
   4  19   7 16.0771 3.63693  -1
  -4  19   7 16.0771 3.63693   2
   5  19   7 4.06511 5.42503  -1
  -5  19   7 4.06511 5.42503   2
   7  19   7 -0.5618 1.74355   2
   8  19   7 3.33675 1.89973   2
   9  19   7 3.13584 1.95095   2
  -7  20   7 10.5915 2.15883   2
  -6  20   7 16.9315 4.71359  -1
   6  20   7 16.9315 4.71359   2
  -6  20   7 12.2250 2.13442   2
  -5  20   7 16.5571 4.37631  -1
   5  20   7 16.5571 4.37631   2
  -4  20   7 5.73042 3.95644  -1
   4  20   7 5.73042 3.95644   2
  -3  20   7 2.97897 3.60344  -1
   3  20   7 2.97897 3.60344   2
  -2  20   7 14.8443 3.35963  -1
   2  20   7 14.8443 3.35963   2
  -1  20   7 20.0653 2.89903  -1
   1  20   7 20.0653 2.89903   2
   0  20   7 30.3880 2.98198  -1
   0  20   7 30.3880 2.98198   2
   1  20   7 16.2002 3.43108  -1
  -1  20   7 16.2002 3.43108   2
   2  20   7 18.8313 4.50937  -1
  -2  20   7 18.8313 4.50937   2
   3  20   7 3.86036 3.99472  -1
  -3  20   7 3.86036 3.99472   2
   4  20   7 4.88545 4.41928  -1
  -4  20   7 4.88545 4.41928   2
   5  20   7 18.8844 4.75154  -1
  -5  20   7 18.8844 4.75154   2
   7  20   7 2.79747 2.29313   2
  -4  21   7 7.24837 2.63201   2
  -3  21   7 4.11219 6.55052  -1
   3  21   7 4.11219 6.55052   2
  -2  21   7 7.81968 3.60603  -1
   2  21   7 7.81968 3.60603   2
  -1  21   7 8.34768 4.22613  -1
   1  21   7 8.34768 4.22613   2
   0  21   7 5.13159 4.09430  -1
   0  21   7 5.13159 4.09430   2
   1  21   7 12.5545 3.77649  -1
  -1  21   7 12.5545 3.77649   2
   2  21   7 5.25173 4.19962  -1
  -2  21   7 5.25173 4.19962   2
   3  21   7 5.72254 5.46625  -1
  -3  21   7 5.72254 5.46625   2
 -20   0   8 8.09640 7.56973   2
 -19   0   8 4.71813 6.72368   2
 -18   0   8 -0.0133 5.79288   2
 -17   0   8 -0.1753 3.42056   2
 -16   0   8 33.0211 3.05649   2
 -15   0   8 13.1863 2.23009   2
 -14   0   8 52.9732 2.71271   2
 -13   0   8 4.03924 2.37108   2
 -12   0   8 44.9236 2.61818   2
 -11   0   8 -0.4570 1.10426   2
 -10   0   8 432.093 6.55465   2
  -9   0   8 11.2363 0.91924   2
  -8   0   8 49.5516 1.33959   2
  -7   0   8 144.979 2.45372   2
  -6   0   8 171.979 2.75676   2
  -6   0   8 177.535 6.15750  -1
   6   0   8 177.535 6.15750   2
  -5   0   8 24.9904 2.38928  -1
   5   0   8 24.9904 2.38928   2
  -4   0   8 472.232 14.0613  -1
   4   0   8 472.232 14.0613   2
  -3   0   8 318.228 4.71674  -1
   3   0   8 318.228 4.71674   2
  -2   0   8 73.1765 1.53629  -1
   2   0   8 73.1765 1.53629   2
  -1   0   8 25.7850 0.85030  -1
   1   0   8 25.7850 0.85030   2
   0   0   8 0.50336 0.34674  -1
   0   0   8 0.50336 0.34674   2
   1   0   8 26.9488 0.97837  -1
  -1   0   8 26.9488 0.97837   2
   2   0   8 73.9405 1.67229  -1
  -2   0   8 73.9405 1.67229   2
   3   0   8 317.833 4.69786  -1
  -3   0   8 317.833 4.69786   2
   4   0   8 451.778 12.0457  -1
  -4   0   8 451.778 12.0457   2
   5   0   8 28.9200 2.48424  -1
  -5   0   8 28.9200 2.48424   2
   7   0   8 175.353 2.81084   2
   8   0   8 70.5329 1.95788   2
   9   0   8 99.9989 2.56354   2
  10   0   8 2.53163 1.05588   2
  11   0   8 1.79070 1.18976   2
  12   0   8 28.8674 2.21268   2
  13   0   8 32.8073 2.50299   2
  14   0   8 2.90016 2.36072   2
  15   0   8 5.06258 2.87612   2
  16   0   8 -2.7236 2.28012   2
  17   0   8 3.02770 3.53197   2
  18   0   8 7.82406 4.09557   2
  19   0   8 24.4225 5.06223   2
 -20   1   8 -1.5125 4.55493  -1
  20   1   7 -1.5125 4.55493   2
 -19   1   8 1.74573 3.46862  -1
  19   1   7 1.74573 3.46862   2
 -18   1   8 14.8169 3.11006  -1
  18   1   7 14.8169 3.11006   2
 -17   1   8 26.3234 2.59949  -1
  17   1   7 26.3234 2.59949   2
 -16   1   8 23.5526 2.12239  -1
  16   1   7 23.5526 2.12239   2
 -15   1   8 9.60377 1.77257  -1
  15   1   7 9.60377 1.77257   2
 -14   1   8 16.8493 1.80747  -1
  14   1   7 16.8493 1.80747   2
 -13   1   8 26.2073 1.67599  -1
  13   1   7 26.2073 1.67599   2
 -12   1   8 106.883 3.05085  -1
  12   1   7 106.883 3.05085   2
 -11   1   8 45.4469 2.82259  -1
  11   1   7 45.4469 2.82259   2
 -10   1   8 55.2760 2.87108  -1
  10   1   7 55.2760 2.87108   2
  -9   1   8 3.37701 0.51828   2
  -9   1   8 19.9694 3.38197  -1
   9   1   7 19.9694 3.38197   2
  -8   1   8 95.2546 1.33246   2
  -7   1   8 229.988 2.53908   2
  -7   1   8 508.987 15.4304  -1
   7   1   8 508.987 15.4304   2
  -6   1   8 540.607 11.4823  -1
   6   1   8 540.607 11.4823   2
  -5   1   8 758.222 15.7502  -1
   5   1   8 758.222 15.7502   2
  -4   1   8 269.111 3.96869  -1
   4   1   8 269.111 3.96869   2
  -3   1   8 10.0101 0.59929  -1
   3   1   8 10.0101 0.59929   2
  -2   1   8 62.7726 0.93992  -1
   2   1   8 62.7726 0.93992   2
  -1   1   8 1.20544 0.47573  -1
   1   1   8 1.20544 0.47573   2
   0   1   8 41.0243 0.66131  -1
   0   1   8 41.0243 0.66131   2
   1   1   8 0.83112 0.39586  -1
  -1   1   8 0.83112 0.39586   2
   2   1   8 63.1378 0.88641  -1
  -2   1   8 63.1378 0.88641   2
   3   1   8 10.4378 0.71032  -1
  -3   1   8 10.4378 0.71032   2
   4   1   8 281.997 3.82292  -1
  -4   1   8 281.997 3.82292   2
   5   1   8 741.963 19.3813  -1
  -5   1   8 741.963 19.3813   2
   6   1   8 540.105 14.4569  -1
  -6   1   8 540.105 14.4569   2
   8   1   8 18.4807 0.79285   2
  10   1   8 3.46524 3.42632  -1
 -10   1   9 3.46524 3.42632   2
  11   1   8 21.4018 2.78659  -1
 -11   1   9 21.4018 2.78659   2
  12   1   8 3.71996 1.77701  -1
 -12   1   9 3.71996 1.77701   2
  13   1   8 59.9706 1.97169  -1
 -13   1   9 59.9706 1.97169   2
  14   1   8 26.4583 1.89889  -1
 -14   1   9 26.4583 1.89889   2
  15   1   8 0.82091 1.81111  -1
 -15   1   9 0.82091 1.81111   2
  16   1   8 -0.1023 1.94596  -1
 -16   1   9 -0.1023 1.94596   2
  17   1   8 26.3207 2.68544  -1
 -17   1   9 26.3207 2.68544   2
  18   1   8 3.64225 3.63645  -1
 -18   1   9 3.64225 3.63645   2
  19   1   8 6.80199 4.78989  -1
 -19   1   9 6.80199 4.78989   2
 -20   2   8 5.18779 5.69722  -1
  20   2   7 5.18779 5.69722   2
 -19   2   8 30.9972 3.65668  -1
  19   2   7 30.9972 3.65668   2
 -18   2   8 19.9482 2.94529  -1
  18   2   7 19.9482 2.94529   2
 -17   2   8 4.80042 2.43543  -1
  17   2   7 4.80042 2.43543   2
 -16   2   8 0.47948 1.53451  -1
  16   2   7 0.47948 1.53451   2
 -15   2   8 18.6120 1.82605  -1
  15   2   7 18.6120 1.82605   2
 -14   2   8 30.9506 1.90435  -1
  14   2   7 30.9506 1.90435   2
 -13   2   8 53.9545 2.12444  -1
  13   2   7 53.9545 2.12444   2
 -12   2   8 0.46827 1.82251  -1
  12   2   7 0.46827 1.82251   2
 -11   2   8 7.40536 2.41978  -1
  11   2   7 7.40536 2.41978   2
 -10   2   8 277.795 6.66438  -1
  10   2   7 277.795 6.66438   2
  -9   2   8 15.9889 0.86481   2
  -9   2   8 262.331 8.80912  -1
   9   2   7 262.331 8.80912   2
  -8   2   8 156.653 1.89134   2
  -7   2   8 174.591 2.02127   2
  -6   2   8 47.3416 0.80153   2
  -6   2   8 146.359 3.80775  -1
   6   2   8 146.359 3.80775   2
  -5   2   8 17.5920 1.73002  -1
   5   2   8 17.5920 1.73002   2
  -4   2   8 153.979 2.15123  -1
   4   2   8 153.979 2.15123   2
  -3   2   8 151.601 2.09026  -1
   3   2   8 151.601 2.09026   2
  -2   2   8 42.5861 0.80008  -1
   2   2   8 42.5861 0.80008   2
  -1   2   8 98.5496 1.19537  -1
   1   2   8 98.5496 1.19537   2
   0   2   8 134.428 1.52083  -1
   0   2   8 134.428 1.52083   2
   1   2   8 97.0848 1.17219  -1
  -1   2   8 97.0848 1.17219   2
   2   2   8 43.6997 0.77001  -1
  -2   2   8 43.6997 0.77001   2
   3   2   8 153.715 2.26656  -1
  -3   2   8 153.715 2.26656   2
   4   2   8 155.265 2.37111  -1
  -4   2   8 155.265 2.37111   2
   5   2   8 18.8303 1.63728  -1
  -5   2   8 18.8303 1.63728   2
   7   2   8 242.465 2.92073   2
   8   2   8 150.827 2.16422   2
  10   2   8 26.2699 3.70435  -1
 -10   2   9 26.2699 3.70435   2
  11   2   8 24.6184 2.68293  -1
 -11   2   9 24.6184 2.68293   2
  12   2   8 15.1527 2.03411  -1
 -12   2   9 15.1527 2.03411   2
  13   2   8 117.110 2.65239  -1
 -13   2   9 117.110 2.65239   2
  14   2   8 1.78270 1.87389  -1
 -14   2   9 1.78270 1.87389   2
  15   2   8 38.8877 1.98584  -1
 -15   2   9 38.8877 1.98584   2
  16   2   8 -0.0858 1.89870  -1
 -16   2   9 -0.0858 1.89870   2
  17   2   8 9.90096 2.68613  -1
 -17   2   9 9.90096 2.68613   2
  18   2   8 0.53613 3.54015  -1
 -18   2   9 0.53613 3.54015   2
  19   2   8 25.2978 4.17873  -1
 -19   2   9 25.2978 4.17873   2
 -20   3   8 9.65990 2.77198   2
 -19   3   8 -1.8698 3.51978  -1
  19   3   7 -1.8698 3.51978   2
 -18   3   8 9.29008 2.92410  -1
  18   3   7 9.29008 2.92410   2
 -17   3   8 31.5002 2.38811  -1
  17   3   7 31.5002 2.38811   2
 -16   3   8 8.21237 1.55791  -1
  16   3   7 8.21237 1.55791   2
 -15   3   8 12.8297 1.81113  -1
  15   3   7 12.8297 1.81113   2
 -14   3   8 27.0052 1.84458  -1
  14   3   7 27.0052 1.84458   2
 -13   3   8 12.7193 1.90266  -1
  13   3   7 12.7193 1.90266   2
 -12   3   8 12.4819 2.26772  -1
  12   3   7 12.4819 2.26772   2
 -11   3   8 103.079 3.77833  -1
  11   3   7 103.079 3.77833   2
 -10   3   8 4.99356 2.37394  -1
  10   3   7 4.99356 2.37394   2
  -9   3   8 74.4961 1.33707   2
  -9   3   8 79.6648 4.18820  -1
   9   3   7 79.6648 4.18820   2
  -8   3   8 11.6099 0.65431   2
  -7   3   8 126.823 1.58083   2
  -6   3   8 6.32820 1.85427  -1
   6   3   8 6.32820 1.85427   2
  -5   3   8 333.295 5.90478  -1
   5   3   8 333.295 5.90478   2
  -4   3   8 16.9408 0.79543  -1
   4   3   8 16.9408 0.79543   2
  -3   3   8 414.943 6.02661  -1
   3   3   8 414.943 6.02661   2
  -2   3   8 63.9648 0.94189  -1
   2   3   8 63.9648 0.94189   2
  -1   3   8 364.679 3.77631  -1
   1   3   8 364.679 3.77631   2
   0   3   8 31.4965 0.61138  -1
   0   3   8 31.4965 0.61138   2
   1   3   8 378.330 4.17205  -1
  -1   3   8 378.330 4.17205   2
   2   3   8 68.2842 1.02023  -1
  -2   3   8 68.2842 1.02023   2
   3   3   8 437.429 5.21489  -1
  -3   3   8 437.429 5.21489   2
   4   3   8 18.3401 1.16659  -1
  -4   3   8 18.3401 1.16659   2
   5   3   8 338.297 6.95305  -1
  -5   3   8 338.297 6.95305   2
   6   3   8 5.87458 2.62173  -1
  -6   3   8 5.87458 2.62173   2
   7   3   8 148.099 1.96427   2
   8   3   8 74.2467 1.29275   2
   9   3   8 131.842 5.24621  -1
  -9   3   9 131.842 5.24621   2
  10   3   8 48.6768 3.71579  -1
 -10   3   9 48.6768 3.71579   2
  11   3   8 82.3855 4.42117  -1
 -11   3   9 82.3855 4.42117   2
  12   3   8 12.5315 1.98825  -1
 -12   3   9 12.5315 1.98825   2
  13   3   8 50.0123 2.08465  -1
 -13   3   9 50.0123 2.08465   2
  14   3   8 14.6934 1.91704  -1
 -14   3   9 14.6934 1.91704   2
  15   3   8 16.0029 1.84757  -1
 -15   3   9 16.0029 1.84757   2
  16   3   8 0.87871 2.16107  -1
 -16   3   9 0.87871 2.16107   2
  17   3   8 38.8870 2.86538  -1
 -17   3   9 38.8870 2.86538   2
  18   3   8 14.4731 3.24198  -1
 -18   3   9 14.4731 3.24198   2
  19   3   8 11.9788 4.28699  -1
 -19   3   9 11.9788 4.28699   2
 -19   4   8 0.98309 3.57806  -1
  19   4   7 0.98309 3.57806   2
 -18   4   8 18.8456 2.88090  -1
  18   4   7 18.8456 2.88090   2
 -17   4   8 21.5455 2.28432  -1
  17   4   7 21.5455 2.28432   2
 -16   4   8 49.5571 2.30263  -1
  16   4   7 49.5571 2.30263   2
 -15   4   8 6.86242 1.82714  -1
  15   4   7 6.86242 1.82714   2
 -14   4   8 7.64912 1.78773  -1
  14   4   7 7.64912 1.78773   2
 -13   4   8 52.5123 2.14274  -1
  13   4   7 52.5123 2.14274   2
 -12   4   8 61.5301 2.76824  -1
  12   4   7 61.5301 2.76824   2
 -11   4   8 23.5125 2.66206  -1
  11   4   7 23.5125 2.66206   2
 -10   4   8 105.139 3.72117  -1
  10   4   7 105.139 3.72117   2
  -9   4   8 70.5785 1.30420   2
  -9   4   8 70.3576 4.16163  -1
   9   4   7 70.3576 4.16163   2
  -8   4   8 2.94574 0.54603   2
  -7   4   8 52.7665 0.93370   2
  -6   4   8 233.055 5.34223  -1
   6   4   8 233.055 5.34223   2
  -5   4   8 195.189 4.50302  -1
   5   4   8 195.189 4.50302   2
  -4   4   8 20.1858 0.87572  -1
   4   4   8 20.1858 0.87572   2
  -3   4   8 1396.76 17.6905  -1
   3   4   8 1396.76 17.6905   2
  -2   4   8 42.2487 0.80393  -1
   2   4   8 42.2487 0.80393   2
  -1   4   8 223.292 2.41864  -1
   1   4   8 223.292 2.41864   2
   0   4   8 53.4507 0.81409  -1
   0   4   8 53.4507 0.81409   2
   1   4   8 235.943 2.90006  -1
  -1   4   8 235.943 2.90006   2
   2   4   8 45.4261 0.80548  -1
  -2   4   8 45.4261 0.80548   2
   3   4   8 1436.19 18.3949  -1
  -3   4   8 1436.19 18.3949   2
   4   4   8 19.4419 1.18975  -1
  -4   4   8 19.4419 1.18975   2
   5   4   8 197.787 4.37326  -1
  -5   4   8 197.787 4.37326   2
   6   4   8 226.564 4.98402  -1
  -6   4   8 226.564 4.98402   2
   7   4   8 149.201 1.99335   2
   8   4   8 34.6145 0.97672   2
  10   4   8 25.6341 3.60736  -1
 -10   4   9 25.6341 3.60736   2
  11   4   8 26.9671 3.91028  -1
 -11   4   9 26.9671 3.91028   2
  12   4   8 17.6126 2.03723  -1
 -12   4   9 17.6126 2.03723   2
  13   4   8 53.2664 2.14755  -1
 -13   4   9 53.2664 2.14755   2
  14   4   8 13.3396 1.88398  -1
 -14   4   9 13.3396 1.88398   2
  15   4   8 15.8971 2.11310  -1
 -15   4   9 15.8971 2.11310   2
  16   4   8 40.7189 2.44180  -1
 -16   4   9 40.7189 2.44180   2
  17   4   8 29.4477 2.77269  -1
 -17   4   9 29.4477 2.77269   2
  18   4   8 29.8053 3.30796  -1
 -18   4   9 29.8053 3.30796   2
  19   4   8 1.38002 3.73118  -1
 -19   4   9 1.38002 3.73118   2
 -19   5   8 2.85527 3.45582  -1
  19   5   7 2.85527 3.45582   2
 -18   5   8 7.78668 3.05122  -1
  18   5   7 7.78668 3.05122   2
 -17   5   8 19.6660 2.30926  -1
  17   5   7 19.6660 2.30926   2
 -16   5   8 24.8646 2.05198  -1
  16   5   7 24.8646 2.05198   2
 -15   5   8 67.7777 2.31992  -1
  15   5   7 67.7777 2.31992   2
 -14   5   8 30.8668 1.96844  -1
  14   5   7 30.8668 1.96844   2
 -13   5   8 13.5962 1.97398  -1
  13   5   7 13.5962 1.97398   2
 -12   5   8 28.7695 2.53107  -1
  12   5   7 28.7695 2.53107   2
 -11   5   8 170.684 4.88211  -1
  11   5   7 170.684 4.88211   2
 -10   5   8 18.0353 2.63072  -1
  10   5   7 18.0353 2.63072   2
  -9   5   8 3.88618 3.44276  -1
   9   5   7 3.88618 3.44276   2
  -6   5   8 19.2708 1.70469  -1
   6   5   8 19.2708 1.70469   2
  -5   5   8 29.8038 1.76469  -1
   5   5   8 29.8038 1.76469   2
  -4   5   8 25.6123 1.07634  -1
   4   5   8 25.6123 1.07634   2
  -3   5   8 8.11131 0.92902  -1
   3   5   8 8.11131 0.92902   2
  -2   5   8 4.50748 0.76512  -1
   2   5   8 4.50748 0.76512   2
  -1   5   8 327.184 3.68365  -1
   1   5   8 327.184 3.68365   2
   0   5   8 40.1009 0.73717  -1
   0   5   8 40.1009 0.73717   2
   1   5   8 329.471 3.94729  -1
  -1   5   8 329.471 3.94729   2
   2   5   8 4.15197 0.59648  -1
  -2   5   8 4.15197 0.59648   2
   3   5   8 8.60504 0.69364  -1
  -3   5   8 8.60504 0.69364   2
   4   5   8 24.0285 0.86970  -1
  -4   5   8 24.0285 0.86970   2
   5   5   8 33.3512 1.76373  -1
  -5   5   8 33.3512 1.76373   2
   6   5   8 19.3642 1.77204  -1
  -6   5   8 19.3642 1.77204   2
   7   5   8 0.16653 0.49286   2
   7   5   8 0.15025 2.42480  -1
  -7   5   8 0.15025 2.42480   2
   8   5   8 29.4648 0.99399   2
   8   5   8 118.005 5.32464  -1
  -8   5   8 118.005 5.32464   2
  -8   5   9 118.005 5.32464   2
   9   5   8 30.4388 1.18339   2
   9   5   8 66.3843 4.07337  -1
  -9   5   9 66.3843 4.07337   2
  10   5   8 -0.3347 3.49240  -1
 -10   5   9 -0.3347 3.49240   2
  11   5   8 276.028 8.66945  -1
 -11   5   9 276.028 8.66945   2
  12   5   8 9.87143 1.74706  -1
 -12   5   9 9.87143 1.74706   2
  13   5   8 34.8735 2.01075  -1
 -13   5   9 34.8735 2.01075   2
  14   5   8 8.92196 2.14260  -1
 -14   5   9 8.92196 2.14260   2
  15   5   8 144.335 3.27479  -1
 -15   5   9 144.335 3.27479   2
  16   5   8 8.93938 2.25200  -1
 -16   5   9 8.93938 2.25200   2
  17   5   8 21.0365 2.85153  -1
 -17   5   9 21.0365 2.85153   2
  18   5   8 14.6805 3.31269  -1
 -18   5   9 14.6805 3.31269   2
  19   5   8 -0.3165 3.79446  -1
 -19   5   9 -0.3165 3.79446   2
 -19   6   8 20.5910 3.64154  -1
  19   6   7 20.5910 3.64154   2
 -18   6   8 32.8698 3.22325  -1
  18   6   7 32.8698 3.22325   2
 -17   6   8 24.1694 2.67682  -1
  17   6   7 24.1694 2.67682   2
 -16   6   8 28.5397 2.16756  -1
  16   6   7 28.5397 2.16756   2
 -15   6   8 4.81291 1.91772  -1
  15   6   7 4.81291 1.91772   2
 -14   6   8 18.1592 1.92471  -1
  14   6   7 18.1592 1.92471   2
 -13   6   8 68.1305 2.36486  -1
  13   6   7 68.1305 2.36486   2
 -12   6   8 14.3491 2.44736  -1
  12   6   7 14.3491 2.44736   2
 -11   6   8 7.69218 1.94368  -1
  11   6   7 7.69218 1.94368   2
 -10   6   8 4.03404 2.25941  -1
  10   6   7 4.03404 2.25941   2
  -9   6   8 48.1027 4.07842  -1
   9   6   7 48.1027 4.07842   2
  -8   6   8 65.9300 1.41300   2
  -7   6   8 1.67274 0.58495   2
  -7   6   8 10.9682 2.35432  -1
   7   6   8 10.9682 2.35432   2
  -6   6   8 22.4176 1.54640  -1
   6   6   8 22.4176 1.54640   2
  -5   6   8 0.79356 1.36155  -1
   5   6   8 0.79356 1.36155   2
  -4   6   8 29.8152 1.16401  -1
   4   6   8 29.8152 1.16401   2
  -3   6   8 3.83328 1.14840  -1
   3   6   8 3.83328 1.14840   2
  -2   6   8 28.8212 0.95569  -1
   2   6   8 28.8212 0.95569   2
  -1   6   8 18.0103 0.73714  -1
   1   6   8 18.0103 0.73714   2
   0   6   8 140.431 1.65926  -1
   0   6   8 140.431 1.65926   2
   1   6   8 17.7578 0.72286  -1
  -1   6   8 17.7578 0.72286   2
   2   6   8 29.9472 0.82035  -1
  -2   6   8 29.9472 0.82035   2
   3   6   8 2.24145 0.72038  -1
[truncated: 417,280 more chars]
