# Supplementary material for: Crystal structure of (18-crown-6)potassium(I) [(1,2,3,4,5-η)-cyclo­hepta­dien­yl][(1,2,3-η)-cyclo­hepta­trien­yl]cobalt(I)
Source: Acta Crystallogr E Crystallogr Commun. 2015 Feb 21;71(Pt 3):291–5. doi: 10.1107/S2056989015003151 (PMC4350718; doi:10.1107/S2056989015003151)
Supplement: Supplementary file 2 [file e-71-00291-Isup2.hkl]

#
# h,k,l, Fc-squared, Fo-squared, sigma(Fo-squared), status flag
#
data_I
_shelx_title ' 04301 in P2(1)/c'
_shelx_refln_list_code          4
_shelx_F_calc_maximum      495.53
_exptl_crystal_F_000      2320.00
_reflns_d_resolution_high  0.7699

loop_
 _space_group_symop_operation_xyz
 'x, y, z'
 '-x, y+1/2, -z+1/2'
 '-x, -y, -z'
 'x, -y-1/2, z-1/2'

_cell_length_a    16.3925
_cell_length_b    17.2252
_cell_length_c    18.6776
_cell_angle_alpha  90.000
_cell_angle_beta   91.608
_cell_angle_gamma  90.000

_shelx_F_squared_multiplier     1.000

loop_
 _refln_index_h
 _refln_index_k
 _refln_index_l
 _refln_F_squared_calc
 _refln_F_squared_meas
 _refln_F_squared_sigma
 _refln_observed_status
   1   0   0         62.34         18.69         1.97 o
   2   0   0      16850.75      15676.10       219.48 o
   3   0   0        355.27        378.37         9.86 o
   4   0   0      10755.02      10145.01       144.39 o
   5   0   0        294.30        289.53        12.99 o
   6   0   0      13248.59      12454.00       178.18 o
   7   0   0        924.86        968.91        23.68 o
   8   0   0       1673.28       1754.79        35.06 o
   9   0   0       2042.78       2052.47        40.26 o
  10   0   0      26837.23      26635.61       379.44 o
  11   0   0        148.54        141.40        21.25 o
  12   0   0        274.60        268.62        30.60 o
  13   0   0        708.86        695.88        42.85 o
  14   0   0       4196.23       4162.04        78.65 o
  15   0   0       1563.87       1634.50        63.63 o
  16   0   0       1341.99       1331.58        62.59 o
  17   0   0          0.42        -77.00        79.09 o
  18   0   0        733.65        735.01        99.45 o
  19   0   0        728.25        683.00       112.16 o
  20   0   0        294.03        320.59       129.78 o
  21   0   0        111.94        148.46       105.86 o
   1   1   0        230.91        166.83         9.28 o
   2   1   0     115901.16     117340.73      2996.12 o
   3   1   0         80.70         56.87        11.92 o
   4   1   0       9404.02       8974.84       232.00 o
   5   1   0       1890.63       1880.26        58.27 o
   6   1   0      11095.90      10581.20       275.06 o
   7   1   0       1063.14       1051.40        17.11 o
   8   1   0       5437.11       4919.27        54.06 o
  -9   1   1          0.91         26.36        48.59 o
 -10   1   1        221.48        105.57        54.79 o
 -11   1   1        174.89        188.96        42.83 o
 -12   1   1       9398.73       9139.38       135.49 o
 -13   1   1       1037.90       1014.12        32.98 o
 -14   1   1       2747.60       2716.46        44.94 o
 -15   1   1        103.43        114.25        28.51 o
 -16   1   1        497.77        545.49        44.00 o
 -17   1   1       1025.89        991.20        55.27 o
 -18   1   1       1305.08       1378.36        75.34 o
 -19   1   1         82.66        118.95        91.11 o
 -20   1   1        161.51         70.69       102.14 o
 -21   1   1          9.28        160.47       211.00 o
   0   2   0      26027.95      27841.26       393.59 o
   1   2   0          0.77         12.67         6.84 o
   2   2   0        835.82        790.59        30.11 o
   3   2   0        411.73        419.96        23.09 o
   4   2   0       4771.35       4417.19        89.00 o
   5   2   0          5.21         10.00        25.62 o
   6   2   0       9090.23       9190.21       239.88 o
   7   2   0       1220.48       1284.03        53.65 o
   8   2   0        714.87        791.15        16.80 o
  -9   2   1        939.80       1014.91        57.76 o
 -10   2   1       9039.72       8545.80       232.78 o
 -11   2   1       1455.33       1554.51        48.69 o
 -12   2   1       7957.29       7790.89       118.20 o
 -13   2   1        188.15        220.71        29.84 o
 -14   2   1        695.04        738.02        32.54 o
 -15   2   1        154.79        102.74        34.43 o
 -16   2   1       2080.63       2040.86        48.94 o
 -17   2   1         46.22         71.15        51.14 o
 -18   2   1        709.56        698.05        70.57 o
 -19   2   1         28.66        -40.05       105.95 o
 -20   2   1        183.82        106.19       127.32 o
 -21   2   1         53.66        160.82       218.61 o
   1   3   0       1000.50        978.74        27.18 o
   2   3   0      37894.98      39850.42       681.27 o
   3   3   0         13.41         62.27        23.27 o
   4   3   0       2379.60       2473.42        29.66 o
   5   3   0         23.39         30.38         5.71 o
   6   3   0        214.06        166.03        42.97 o
   7   3   0        179.99        166.43         9.60 o
   8   3   0         38.05         25.08         8.62 o
   9   3   0        196.21        171.91        11.49 o
 -10   3   1       4911.93       4755.84       141.62 o
 -11   3   1       2165.77       2173.83        55.76 o
 -12   3   1       1855.72       1900.66        49.06 o
 -13   3   1        616.18        553.41        30.89 o
 -14   3   1       5151.57       4981.73        68.65 o
 -15   3   1        540.83        561.86        36.71 o
 -16   3   1        225.61        204.95        36.64 o
 -17   3   1        384.42        465.95        59.65 o
 -18   3   1        667.64        643.05        72.31 o
 -19   3   1         58.04         37.58        79.72 o
 -20   3   1         83.72         62.00       187.63 o
 -21   3   1        160.42        128.10       221.30 o
   0   4   0       7656.34       8322.20       119.56 o
   1   4   0        214.28        246.42        12.35 o
   2   4   0       8256.96       8810.34       188.38 o
   3   4   0        898.02        922.94        41.48 o
   4   4   0      19662.48      19984.43       578.56 o
   5   4   0        167.38        187.03         9.67 o
   6   4   0       8571.01       8353.98        86.50 o
   7   4   0       1447.35       1592.85        74.73 o
   8   4   0         44.63         33.68         8.94 o
  -9   4   1       1727.15       1721.62        74.24 o
 -10   4   1       2047.38       2021.49        64.10 o
 -11   4   1       1356.52       1372.47        57.01 o
 -12   4   1       2695.56       2769.64        53.54 o
 -13   4   1       2791.41       2856.02        49.99 o
 -14   4   1       1258.46       1286.22        42.72 o
 -15   4   1        933.08        874.60        43.02 o
 -16   4   1        489.43        472.24        43.30 o
 -17   4   1        446.73        435.87        51.43 o
 -18   4   1       1511.36       1600.83        78.20 o
 -19   4   1        156.95        160.25        83.95 o
 -20   4   1         10.12        -89.10       194.76 o
   1   5   0        320.61        272.34        11.61 o
   2   5   0      35917.64      39037.13       793.52 o
   3   5   0       1827.09       1886.89        36.66 o
   4   5   0      32862.15      30690.49       884.43 o
   5   5   0         46.96        352.22        40.35 o
   6   5   0       1987.62       2079.92        28.12 o
   7   5   0          0.69          1.80         7.85 o
   8   5   0       2180.50       2224.74        29.64 o
 -10   5   1       5861.43       5752.90       126.43 o
 -11   5   1       2213.82       2093.51        67.33 o
 -12   5   1       2286.72       2185.88        49.62 o
 -13   5   1       2871.14       2942.47        55.06 o
 -14   5   1       1593.13       1634.67        50.80 o
 -15   5   1        418.50        380.40        40.30 o
 -16   5   1        389.16        377.51        43.95 o
 -17   5   1         20.22         20.26        51.60 o
 -18   5   1          4.33        -70.96        70.96 o
 -19   5   1        176.39         23.86        99.40 o
 -20   5   1        159.90        303.55       200.94 o
   0   6   0      51589.55      54045.10       757.52 o
   1   6   0       2249.01       2162.87        26.93 o
   2   6   0        167.40        174.16        28.41 o
   3   6   0       1551.37       1614.53        41.28 o
   4   6   0       2586.67       2502.65        61.45 o
   5   6   0       2077.18       2130.02        83.93 o
   6   6   0       5509.68       5860.49       132.10 o
   7   6   0          2.54          9.72         8.12 o
   8   6   0          0.32          6.33         8.68 o
  -9   6   1        412.28        449.42        70.32 o
 -10   6   1       3424.84       3268.44        85.38 o
 -11   6   1        286.08        288.43        49.63 o
 -12   6   1       6251.41       6006.96        98.80 o
 -13   6   1       2256.02       2030.55        55.27 o
 -14   6   1       2479.77       2520.39        59.19 o
 -15   6   1        424.81        427.95        41.83 o
 -16   6   1       1575.82       1486.03        51.65 o
 -17   6   1         78.04         56.39        52.42 o
 -18   6   1       1461.85       1594.66        82.95 o
 -19   6   1          9.31        -86.26       101.44 o
 -20   6   1         75.84        238.79       203.93 o
   1   7   0       1931.60       1968.97        26.21 o
   2   7   0       3603.55       3772.32        53.49 o
   3   7   0       1297.84       1212.98        36.41 o
   4   7   0       3440.40       3284.01        74.82 o
   5   7   0       2688.17       2677.32       100.29 o
   6   7   0       1794.09       1926.18        55.89 o
   7   7   0       1133.17       1150.03        74.32 o
   8   7   0       3540.16       3308.06        44.28 o
  -9   7   1         75.93        -38.25        74.64 o
   9   7   0         45.07         38.93        13.72 o
 -10   7   1       1551.07       1491.42        92.99 o
 -11   7   1       1080.70       1018.98        60.68 o
 -12   7   1        428.19        325.82        43.32 o
 -13   7   1        281.88        274.22        44.35 o
 -14   7   1       1166.85        966.73        46.77 o
 -15   7   1       1058.48       1038.35        47.12 o
 -16   7   1        367.17        355.82        41.20 o
 -17   7   1        187.13        144.05        55.08 o
 -18   7   1         39.86         34.15        73.26 o
 -19   7   1         21.06         36.46       102.96 o
 -20   7   1        175.40        216.82       207.94 o
   0   8   0       1177.83       1261.90        28.34 o
   1   8   0        117.27         83.74        14.41 o
   2   8   0       1893.63       1873.18        33.98 o
   3   8   0        235.01        189.53        23.66 o
   4   8   0      22960.78      23419.02       477.44 o
   5   8   0        315.76        259.23        55.09 o
   6   8   0       3706.92       3479.26       127.95 o
   7   8   0       2140.01       2114.68        97.33 o
   8   8   0        328.26        337.78        22.90 o
   9   8   0       1666.61       1703.07        37.81 o
 -10   8   1        378.87        314.45        83.20 o
 -11   8   1        382.05        261.30        57.91 o
 -12   8   1        772.05        827.38        59.43 o
 -13   8   1       1532.85       1564.83        53.20 o
 -14   8   1       1287.21       1170.51        50.23 o
 -15   8   1         68.02         59.84        42.69 o
 -16   8   1        221.55        223.67        41.47 o
 -17   8   1        472.64        455.55        54.99 o
 -18   8   1        579.35        593.14        77.24 o
 -19   8   1        433.59        446.60       107.95 o
   1   9   0        782.44        765.29        19.54 o
   2   9   0       7238.90       7517.55        85.70 o
   3   9   0        579.25        533.99        29.23 o
   4   9   0        267.67        250.16        27.80 o
   5   9   0       1751.39       1825.53        89.81 o
   6   9   0       4736.36       4848.23       166.82 o
   7   9   0        202.56        212.23        15.13 o
   8   9   0          0.98          0.59        16.34 o
  -8   9   1       4899.82       4749.75       172.12 o
   9   9   0        609.76        669.23        30.16 o
  10   9   0       3985.20       3921.83        64.46 o
 -11   9   1       1729.73       1706.53        73.89 o
 -12   9   1       1377.31       1331.48        65.40 o
 -13   9   1        117.34        147.05        54.22 o
 -14   9   1        741.39        825.19        49.45 o
 -15   9   1        692.07        635.95        47.91 o
 -16   9   1        872.46        850.17        50.54 o
 -17   9   1         74.45        133.42        67.58 o
 -18   9   1        733.48        965.29        82.33 o
 -19   9   1        167.27        363.40       109.32 o
   0  10   0      38673.53      41291.79       582.94 o
   1  10   0        578.10        572.91        19.67 o
   2  10   0       1744.91       2013.86        35.73 o
   3  10   0          0.39        -26.01        26.01 o
   4  10   0       6676.29       6921.96       150.96 o
   5  10   0       3265.46       3419.66       134.83 o
   6  10   0       5168.73       5177.06       179.92 o
   7  10   0        133.54        111.64        16.29 o
   8  10   0         37.06         16.79        17.95 o
  -8  10   1        602.15        634.81        85.31 o
  -9  10   1        130.45         72.60        86.69 o
  10  10   0       3837.07       3804.10        64.25 o
 -11  10   1        752.67        724.55       105.13 o
 -12  10   1        641.74        622.23        55.15 o
 -13  10   1         86.90         84.27        47.76 o
 -14  10   1       1679.82       1700.51        58.10 o
 -15  10   1        105.88        142.42        46.53 o
 -16  10   1       1113.40       1043.48        55.33 o
 -17  10   1         74.39        250.66        70.08 o
 -18  10   1        249.45        173.63        81.79 o
 -19  10   1         29.00        397.11       127.20 o
   1  11   0         17.34          7.26        19.17 o
   2  11   0      24951.45      25198.73       255.15 o
   3  11   0        337.76        330.39        31.55 o
   4  11   0       1454.56       1495.00        94.88 o
   5  11   0         67.21        145.80        75.34 o
   6  11   0       4142.30       3973.39       150.91 o
   7  11   0       1590.50       1492.90       103.93 o
   8  11   0       8286.05       7912.44       102.31 o
  -9  11   1        856.80        813.79       100.52 o
  10  11   0        391.34        347.71        28.44 o
 -11  11   1        349.27        268.42       115.95 o
 -12  11   1       3357.33       3292.01        80.48 o
 -13  11   1         57.89        130.14        51.26 o
 -14  11   1       1320.10       1177.27        55.56 o
 -15  11   1         66.01         61.19        47.16 o
 -16  11   1        638.68        643.65        53.48 o
 -17  11   1        365.55        443.05        72.76 o
 -18  11   1        354.89        493.63        86.83 o
   0  12   0      21710.70      21913.32       315.57 o
   1  12   0        152.95        120.01        21.70 o
   2  12   0        796.03        883.88        27.50 o
   3  12   0         18.44          9.64        71.48 o
   4  12   0      11334.31      11686.01       259.16 o
   5  12   0        183.35        301.61        89.70 o
   6  12   0       7715.48       7675.72       255.20 o
   7  12   0        524.79        518.82        95.33 o
   8  12   0        466.16        482.02        31.39 o
  -9  12   1        714.78        584.88       102.69 o
  10  12   0       3345.57       3393.56        64.21 o
 -11  12   1        105.92         35.49       121.34 o
 -12  12   1       1342.66       1380.15        62.05 o
 -13  12   1        179.40        285.09        53.77 o
 -14  12   1        391.70        325.79        53.29 o
 -15  12   1        265.17        215.16        52.27 o
 -16  12   1        475.46        541.23        64.55 o
 -17  12   1        114.20        188.90        75.43 o
   1  13   0        521.22        516.81        25.09 o
   2  13   0       5664.36       5565.66        78.14 o
   3  13   0        288.51        285.43        39.11 o
   4  13   0         31.09         80.84        61.59 o
   5  13   0        423.75        402.85        99.63 o
   6  13   0        268.29        287.05        92.34 o
   7  13   0         43.16         22.73        19.68 o
   8  13   0       2650.46       2411.46        48.46 o
  -9  13   1        314.07        204.37       106.70 o
 -10  13   1        732.45        574.37       115.25 o
 -11  13   1        191.89         77.58       124.83 o
 -12  13   1       1026.35       1076.73        72.53 o
 -13  13   1         43.15         38.15        57.04 o
 -14  13   1       1107.95       1176.89        62.19 o
 -15  13   1         47.58        142.27        63.17 o
 -16  13   1        141.75        214.90        66.55 o
 -17  13   1         57.63        203.32        89.08 o
   0  14   0       4077.82       3854.28        71.22 o
   1  14   0         53.33         45.09        30.62 o
   2  14   0       3466.09       3557.26        60.33 o
   3  14   0         48.05         55.88        41.36 o
   4  14   0        295.56        255.93        68.75 o
   5  14   0        175.44        137.26        72.85 o
   6  14   0         11.30          2.06       100.53 o
   7  14   0         64.47         28.97        99.51 o
   8  14   0         96.08        124.48        23.38 o
  -9  14   1        607.49        520.86       116.65 o
 -10  14   1        780.73        725.27       123.61 o
 -11  14   1        115.97        284.81       137.64 o
 -12  14   1        463.40        407.83        72.68 o
 -13  14   1         99.07        103.76        60.86 o
 -14  14   1        856.90        941.45        72.98 o
 -15  14   1        192.90        230.68        66.23 o
 -16  14   1        227.93        334.31        69.06 o
   1  15   0        597.70        548.02        38.09 o
   2  15   0      10038.24      10043.37       129.08 o
   3  15   0        402.77        399.66        45.95 o
   4  15   0         46.89        169.97        76.33 o
   5  15   0        103.89        108.39        80.52 o
   6  15   0        614.50        735.69       117.95 o
   7  15   0          1.24          9.54       117.48 o
  -8  15   1       1403.26       1260.17       139.15 o
  -9  15   1       1066.92        903.42       136.76 o
 -10  15   1       1595.04       1345.57       139.88 o
 -11  15   1        272.47        378.86       106.27 o
 -12  15   1       1265.72       1534.46        85.57 o
 -13  15   1        272.26        342.68        75.53 o
 -14  15   1         68.24         43.39        71.79 o
 -15  15   1        102.71        188.11        70.01 o
   0  16   0       4266.66       4532.59       120.26 o
   1  16   0        145.90        160.45        44.82 o
   2  16   0        163.02        199.90        43.30 o
   3  16   0          0.84          4.48        44.02 o
   4  16   0       3907.87       4349.26       135.91 o
   5  16   0        588.22        719.78        91.47 o
   6  16   0       1967.94       2021.57       146.51 o
   7  16   0        212.86        244.56        27.14 o
  -8  16   1        713.40        333.57       142.95 o
  -9  16   1        114.49        413.39       134.42 o
 -10  16   1        564.72        689.30       137.66 o
 -11  16   1        373.31        479.64        87.91 o
 -12  16   1        422.46        591.47        84.01 o
 -13  16   1        316.86        476.47        80.81 o
 -14  16   1        355.76        323.77        79.00 o
   1  17   0        108.14         73.91        48.25 o
   2  17   0       1392.40       1302.71        60.14 o
   3  17   0       1705.23       1844.92        61.69 o
   4  17   0        858.83        811.71        77.02 o
   5  17   0         11.64        -32.60        95.15 o
   6  17   0        506.03        624.38       137.82 o
   7  17   0        501.33        492.00        34.27 o
   8  17   0        349.71        339.69        35.12 o
  -8  17   1        599.96        369.83       154.67 o
  -9  17   1        264.68        118.14       145.06 o
 -10  17   1        327.93        299.24       143.23 o
 -11  17   1        170.83        116.82        92.67 o
 -12  17   1        282.11        297.96        86.73 o
 -13  17   1         88.29        117.00        82.96 o
   0  18   0        665.31        543.54        70.30 o
   1  18   0        457.72        474.56        55.11 o
   2  18   0        110.75        164.26        58.43 o
   3  18   0         61.25        101.56        63.50 o
   4  18   0          6.45        111.54        79.27 o
   5  18   0        357.74        314.58       104.66 o
   6  18   0          3.77         -0.17        28.02 o
   7  18   0         22.42         20.36        29.24 o
  -8  18   1         55.45        -29.45       158.15 o
  -9  18   1        686.88        790.07       163.27 o
 -10  18   1        268.17        150.20       164.18 o
 -11  18   1         36.75         74.20       125.74 o
 -12  18   1        219.99        128.78        93.61 o
   1  19   0         34.75         -1.93        57.71 o
   2  19   0          4.57        -37.09        64.71 o
   3  19   0         31.80        -10.98        67.51 o
   4  19   0        538.85        494.08        76.60 o
   5  19   0        274.32        337.22       112.69 o
   6  19   0          1.37        -32.09        32.09 o
   7  19   0          9.90         35.93        38.44 o
  -8  19   1         52.16         24.76       174.37 o
  -9  19   1        187.03        274.48       182.65 o
 -11  19   1         39.32        330.47       183.96 o
   0  20   0          6.84        -16.35        76.79 o
   1  20   0        570.77        505.71        66.19 o
   2  20   0        493.48        431.07        70.28 o
   3  20   0         22.25         83.82        74.77 o
   4  20   0        259.99        188.54        78.96 o
   5  20   0        214.74        282.47       124.99 o
   6  20   0         35.21       -182.30       182.30 o
   7  20   0        122.12        116.49        42.49 o
   8  20   0        272.80        268.73        47.08 o
   1  21   0        261.84        229.24        69.83 o
   2  21   0         13.96         27.77        75.81 o
   3  21   0        582.73        666.60        84.21 o
   4  21   0         98.92        136.67        87.31 o
   5  21   0         93.93        -69.05       106.87 o
   6  21   0        421.46        347.62       205.41 o
   7  21   0         20.91         46.23        53.26 o
   0  22   0       1290.86       1291.56       112.02 o
   1  22   0        100.38         34.54        77.00 o
   2  22   0        295.17        318.45        85.85 o
   3  22   0         38.41         78.46        92.42 o
  21   1   0          9.42       -196.63       196.63 o
  20   1   0        161.52        164.09       124.37 o
  19   1   0         83.97          7.80        77.36 o
  18   1   0       1304.96       1190.85        73.59 o
  17   1   0       1041.59       1020.57        54.91 o
  16   1   0        505.75        565.43        44.09 o
  15   1   0        104.50        147.20        30.26 o
  14   1   0       2728.79       2760.30        44.37 o
  13   1   0       1054.55       1106.62        34.55 o
  12   1   0       9407.90       9188.27       135.81 o
  11   1   0        177.09        191.36        37.24 o
  10   1   0        219.99        162.68        52.79 o
   9   1   0          0.90        -33.44        46.72 o
  -8   1   1        825.54        751.33        16.57 o
  -7   1   1       3024.01       3042.74        35.39 o
  -6   1   1         18.10         17.71         6.20 o
   6   1   1        100.78        106.36        29.03 o
   5   1   1         41.70         42.57        23.30 o
   4   1   1       2197.55       1985.65        43.98 o
   3   1   1       5150.07       5223.07       102.54 o
   2   1   1      25955.59      25978.04       682.49 o
   1   1   1       5296.92       5502.26        95.87 o
   0   1   1        245.26        184.73         3.01 o
  -1   1   1       5287.88       5365.37        87.30 o
  -2   1   1      26072.86      25965.53       496.26 o
  -3   1   1       5148.16       5221.30       137.10 o
  -4   1   1       2229.26       2172.02        64.05 o
  -5   1   1         41.68         20.06        29.01 o
   7   1   1       7670.08       7862.50        81.82 o
   8   1   1       1659.28       1786.70        24.78 o
 -10   1   2        144.25        126.95        56.50 o
 -11   1   2       1112.61       1033.55        51.92 o
 -12   1   2        165.79        171.32        37.62 o
 -13   1   2       1640.36       1586.18        36.93 o
 -14   1   2        217.47        193.48        29.72 o
 -15   1   2        342.21        411.14        30.45 o
 -16   1   2         11.03         64.25        35.15 o
 -17   1   2       2877.87       2832.23        71.17 o
 -18   1   2        317.88        217.20        67.14 o
 -19   1   2        536.57        611.30        94.82 o
 -20   1   2         57.74         30.56       134.02 o
  21   2   0         53.43        -23.87       149.66 o
  20   2   0        181.07        265.33       127.70 o
  19   2   0         28.67        161.54       108.78 o
  18   2   0        720.64        737.41        62.78 o
  17   2   0         46.75        126.66        51.41 o
  16   2   0       2058.66       2025.02        56.59 o
  15   2   0        156.87        120.90        33.14 o
  14   2   0        684.17        716.65        34.65 o
  13   2   0        190.49        190.57        30.39 o
  12   2   0       7843.79       7721.69       116.92 o
  11   2   0       1477.29       1435.78        46.49 o
  10   2   0       8913.96       8822.33       237.66 o
   9   2   0        927.70       1148.29        58.87 o
  -8   2   1        267.59        318.70        13.60 o
   7   2   1        658.06        646.02        40.69 o
   6   2   1       7946.21       7313.67       192.29 o
   5   2   1       2847.95       2804.28        60.67 o
   4   2   1      11808.52      12540.66       365.99 o
   2   2   1       1651.48       1781.60        57.99 o
   1   2   1       4875.22       5223.24       112.07 o
   0   2   1      63390.47      65259.13       694.30 o
  -1   2   1       4867.34       5114.21       105.75 o
  -2   2   1       1660.50       1714.04        36.62 o
   3   2   1      37760.10      37496.91       394.86 o
  -3   2   1      58154.58      59559.75      1509.44 o
  -4   2   1      11911.69      12303.47       237.18 o
  -5   2   1       2846.31       2771.55        80.87 o
  -6   2   1       8072.19       7688.84       203.34 o
  -7   2   1        653.50        741.72        47.90 o
   8   2   1        258.12        224.78        12.52 o
  -8   2   2        274.08        310.16        48.93 o
  -9   2   2       5756.50       5611.03       160.30 o
 -10   2   2        655.85        721.25        61.65 o
 -11   2   2       4677.54       4794.06       105.38 o
 -12   2   2        337.08        241.08        38.03 o
 -13   2   2       1780.81       1894.95        39.02 o
 -14   2   2         84.26         59.64        30.06 o
 -15   2   2       1689.72       1807.08        41.29 o
 -16   2   2        569.55        649.91        39.89 o
 -17   2   2        452.61        431.77        50.18 o
 -18   2   2        608.36        677.52        70.04 o
 -19   2   2        450.02        473.85        94.24 o
 -20   2   2         55.70       -186.57       186.57 o
  21   3   0        161.99        -51.05       220.06 o
  20   3   0         84.52        105.70       128.73 o
  19   3   0         57.20        128.84        82.42 o
  18   3   0        657.12        637.09        71.24 o
  17   3   0        390.16        412.15        59.42 o
  16   3   0        222.09        193.78        42.28 o
  15   3   0        549.48        584.05        36.78 o
  14   3   0       5107.59       4853.64        74.97 o
  13   3   0        606.46        552.37        32.78 o
  12   3   0       1831.91       1916.06        48.42 o
  11   3   0       2200.51       2067.78        53.62 o
  10   3   0       4932.53       4688.24       138.28 o
  -9   3   1        669.97        680.64        17.85 o
  -8   3   1       4383.43       4257.98        48.10 o
  -7   3   1        699.34        702.27        15.16 o
  -6   3   1      14457.36      15115.77       152.57 o
   6   3   1      19825.89      20109.24       584.74 o
  -4   3   1       9573.02       9599.45       103.72 o
   3   3   1        315.38        270.78        28.35 o
   2   3   1       7405.76       7599.78       162.45 o
   1   3   1      15153.29      15596.59       265.62 o
   0   3   1        235.13        244.10         6.04 o
  -1   3   1      15165.89      15211.54       212.30 o
  -2   3   1       7374.78       7417.75       129.89 o
  -3   3   1        319.02        286.05        23.27 o
   4   3   1       3842.61       3781.85        42.89 o
   5   3   1        478.79        529.65        11.70 o
  -5   3   1       3432.96       3605.98       101.64 o
   7   3   1        976.87        953.14        16.79 o
   8   3   1         36.88         25.62         8.44 o
   9   3   1        764.98        838.87        18.63 o
 -10   3   2       1198.22       1082.23        68.39 o
 -11   3   2       1939.24       1723.49        82.66 o
 -12   3   2        823.62        768.94        41.04 o
 -13   3   2       4747.85       4578.86        60.53 o
 -14   3   2        387.49        455.13        32.92 o
 -15   3   2       1625.55       1614.13        39.29 o
 -16   3   2        446.91        436.43        43.37 o
 -17   3   2        761.09        807.59        54.18 o
 -18   3   2        132.52         98.08        70.06 o
 -19   3   2        623.21        630.98        97.30 o
 -20   3   2        120.02        347.62       192.48 o
  20   4   0         10.22        -14.60       132.12 o
  19   4   0        159.41        175.22        95.99 o
  18   4   0       1489.50       1625.52        78.73 o
  17   4   0        448.11        468.27        60.36 o
  16   4   0        497.17        393.94        42.65 o
  15   4   0        947.89        945.12        38.96 o
  14   4   0       1238.89       1305.03        42.69 o
  13   4   0       2824.17       2880.23        56.07 o
  12   4   0       2738.27       2880.56        54.63 o
  11   4   0       1335.15       1355.91        56.39 o
  10   4   0       2078.86       2039.88        80.75 o
   9   4   0       1753.90       1608.22        86.57 o
  -8   4   1       2103.04       2145.13        28.62 o
  -7   4   1       6364.32       6318.83        67.43 o
   7   4   1      12780.72      12368.66       368.11 o
  -6   4   1       2422.80       2540.64        30.38 o
  -5   4   1         58.96         50.62         6.39 o
   4   4   1      24320.46      24694.76       518.67 o
   3   4   1      26742.55      25330.62       730.40 o
   2   4   1       1141.15       1174.54        33.77 o
   1   4   1        249.00        255.94        12.77 o
   0   4   1      43674.99      44978.12       446.01 o
  -1   4   1        245.23        228.08        14.91 o
  -2   4   1       1151.68       1233.20        31.74 o
  -3   4   1      26706.98      25544.62       517.37 o
  -4   4   1      24546.98      24080.37       694.57 o
   5   4   1         92.28         93.05         6.83 o
   6   4   1       1479.31       1488.55        20.42 o
   8   4   1        266.67        304.80        13.93 o
  -9   4   2       4660.31       4673.42       140.79 o
 -10   4   2        340.34        347.11        59.38 o
 -11   4   2       2443.34       2524.19        74.19 o
 -12   4   2       1863.39       1906.65        46.41 o
 -13   4   2       8080.08       8182.76       100.10 o
 -14   4   2        321.51        283.07        35.16 o
 -15   4   2        527.23        488.90        39.99 o
 -16   4   2        832.42        882.18        45.72 o
 -17   4   2        776.05        742.24        53.44 o
 -18   4   2        229.95        205.49        70.73 o
 -19   4   2        151.71        397.00        99.83 o
 -20   4   2          7.64       -188.78       188.78 o
  20   5   0        159.33        196.30       136.16 o
  19   5   0        173.61        154.76        83.12 o
  18   5   0          4.34        -52.89        69.39 o
  17   5   0         20.02         51.21        58.89 o
  16   5   0        385.73        410.63        44.10 o
  15   5   0        416.93        412.76        40.68 o
  14   5   0       1568.05       1627.65        50.47 o
  13   5   0       2834.59       2935.27        57.54 o
  12   5   0       2252.26       2185.85        49.00 o
  11   5   0       2235.19       2172.68        68.40 o
  10   5   0       5875.04       5569.55       188.56 o
  -9   5   1       1694.01       1799.46        27.34 o
   9   5   0       2069.35       2308.34       103.05 o
  -8   5   1        249.94        209.34        12.74 o
  -7   5   1        379.56        373.10        13.52 o
  -6   5   1       2063.60       2154.08        28.92 o
   5   5   1      43723.02      42578.61       890.60 o
   4   5   1        945.88        947.99        51.03 o
   3   5   1       6722.60       7019.19       152.86 o
   2   5   1       3113.65       3199.38        61.11 o
   1   5   1      34095.23      36139.07       379.79 o
   0   5   1        216.03        211.51         9.00 o
  -1   5   1      34017.75      35880.24       377.08 o
  -2   5   1       3156.09       3174.49        70.28 o
  -3   5   1       6735.08       7014.24       146.21 o
  -4   5   1        957.26        962.63        28.55 o
  -5   5   1      43529.78      42351.39      1216.19 o
   6   5   1         77.13         73.52         9.26 o
   7   5   1       1669.55       1610.90        24.20 o
   8   5   1        690.22        754.32        16.79 o
 -10   5   2       1557.90       1582.49        59.24 o
 -11   5   2       7794.82       7626.46       162.34 o
 -12   5   2       1410.57       1410.22        42.55 o
 -13   5   2       3976.81       4047.76        65.27 o
 -14   5   2        196.07        164.26        35.44 o
 -15   5   2       2169.42       2118.93        54.84 o
 -16   5   2        421.39        401.09        45.44 o
 -17   5   2        144.11        101.62        51.71 o
 -18   5   2        259.19        196.04        71.17 o
 -19   5   2        608.51        741.41       102.93 o
 -20   5   2        376.78        388.88       202.57 o
  20   6   0         75.49       -105.34       194.29 o
  19   6   0          9.18         76.47        85.56 o
  18   6   0       1447.87       1459.41        78.77 o
  17   6   0         77.12         86.49        51.34 o
  16   6   0       1554.62       1538.18        52.00 o
  15   6   0        427.73        400.11        40.42 o
  14   6   0       2463.59       2421.89        58.30 o
  13   6   0       2220.66       2141.81        56.47 o
  12   6   0       6274.92       6197.96       106.35 o
  11   6   0        287.19        265.30        49.78 o
  10   6   0       3389.64       3099.08       128.15 o
   9   6   0        407.58        385.82        69.49 o
  -8   6   1        317.23        291.29        14.72 o
  -7   6   1       4665.23       4767.73        56.56 o
   6   6   1       5541.58       5542.30       126.85 o
   5   6   1        901.87        963.27        57.42 o
   4   6   1         94.73        117.00        25.23 o
   3   6   1      49427.69      49938.07      1043.62 o
   2   6   1        158.91        190.88        21.08 o
   1   6   1      39760.52      42219.50       419.34 o
   0   6   1        523.68        582.52        12.32 o
  -1   6   1      39703.70      41818.88       415.40 o
  -2   6   1        159.85        134.13        18.06 o
  -3   6   1      49290.08      51626.71      1041.19 o
  -4   6   1         93.37         85.81        17.53 o
  -5   6   1        894.53       1060.16        56.41 o
  -6   6   1       5606.43       5401.25       122.17 o
   7   6   1      14962.27      14990.96       176.09 o
   8   6   1          6.31          8.07         7.56 o
  -9   6   2       5079.91       4903.49       167.48 o
 -10   6   2        372.84        373.90        49.21 o
 -11   6   2        281.05        239.03        51.98 o
 -12   6   2       1072.13       1105.32        46.91 o
 -13   6   2      10949.63      10653.72       134.72 o
 -14   6   2        447.31        401.63        43.81 o
 -15   6   2        421.85        421.85        42.12 o
 -16   6   2        181.03         82.61        42.59 o
 -17   6   2       1685.67       1798.41        63.96 o
 -18   6   2         89.48        107.80        73.20 o
 -19   6   2        112.11         32.81       102.42 o
 -20   6   2        249.75        601.88       203.43 o
  20   7   0        173.28        188.44       202.66 o
  19   7   0         20.78        163.33        86.08 o
  18   7   0         40.45         61.69        72.67 o
  17   7   0        189.91        273.63        53.13 o
  16   7   0        362.41        423.52        42.51 o
  15   7   0       1074.61       1084.33        47.78 o
  14   7   0       1183.32       1112.90        48.01 o
  13   7   0        280.69        273.01        44.22 o
  12   7   0        421.48        345.16        52.12 o
  11   7   0       1091.01       1068.91        59.04 o
  10   7   0       1532.99       1621.56        67.44 o
  -8   7   1        275.02        278.25        15.59 o
   7   7   1       1549.27       1674.60        87.88 o
   6   7   1       5602.07       5832.27       133.60 o
   5   7   1       6352.29       6028.62       136.54 o
   4   7   1       1366.71       1379.38        46.09 o
   3   7   1        655.70        655.35        29.75 o
   2   7   1       3328.02       3574.10        59.41 o
   1   7   1      34281.39      36184.61       360.37 o
   0   7   1          6.71          4.18         7.85 o
  -1   7   1      34413.15      36422.67       362.74 o
  -2   7   1       3371.61       3522.60        56.96 o
  -3   7   1        645.42        617.31        29.12 o
  -4   7   1       1345.15       1404.48        39.86 o
  -5   7   1       6300.64       6029.19       189.55 o
  -6   7   1       5560.48       5462.76       123.01 o
  -7   7   1       1551.92       1428.42        49.89 o
   8   7   1       1590.01       1509.81        29.22 o
   9   7   1       1549.75       1571.89        29.11 o
  -9   7   2       1957.96       1908.37        99.62 o
 -10   7   2        641.68        642.80        81.81 o
 -11   7   2       5680.27       5675.23       131.29 o
 -12   7   2       1329.93       1252.17        49.92 o
 -13   7   2        296.97        288.62        38.30 o
 -14   7   2        705.49        767.92        46.51 o
 -15   7   2       1170.40       1136.58        48.22 o
 -16   7   2         47.40        122.52        45.03 o
 -17   7   2         94.92         54.25        63.71 o
 -18   7   2        296.81        398.54        77.02 o
 -19   7   2        544.26        560.79       104.97 o
 -20   7   2         65.54        135.05       211.76 o
  19   8   0        440.24        541.57       108.88 o
  18   8   0        588.54        665.64        78.47 o
  17   8   0        480.09        457.48        55.57 o
  16   8   0        225.07        237.65        42.03 o
  15   8   0         69.07         90.25        43.40 o
  14   8   0       1273.80       1119.07        49.56 o
  13   8   0       1552.65       1567.72        53.51 o
  12   8   0        784.42        854.22        58.41 o
  11   8   0        387.85        280.57        86.94 o
  10   8   0        384.85        297.42        82.07 o
  -9   8   1          5.67         -7.62        16.73 o
  -8   8   1        222.33        249.45        19.41 o
   7   8   1        231.64        360.06        40.60 o
   6   8   1        281.50        312.76        37.59 o
   5   8   1       1279.67       1203.82        70.63 o
   4   8   1       1422.62       1422.76        39.74 o
   3   8   1       7322.65       8046.51       177.58 o
   2   8   1      17821.63      19084.65       239.99 o
   1   8   1        691.02        674.33        17.48 o
   0   8   1       3144.85       3167.29        37.28 o
  -1   8   1        680.66        629.52        17.21 o
  -2   8   1      17917.24      19233.38       271.32 o
  -3   8   1       7336.48       7751.65       136.53 o
  -4   8   1       1410.82       1533.79        44.90 o
  -5   8   1       1265.80       1334.27        70.40 o
  -6   8   1        283.37        316.96        58.38 o
  -7   8   1        235.15        425.78        67.04 o
   8   8   1        331.11        359.17        23.74 o
   9   8   1         63.79         53.96        16.87 o
 -10   8   2        140.87         13.52        76.64 o
 -11   8   2       1977.42       1834.55        63.62 o
 -12   8   2       1732.35       1733.91        55.61 o
 -13   8   2       1944.52       1944.59        56.68 o
 -14   8   2        527.37        428.32        46.17 o
 -15   8   2        743.96        661.92        46.68 o
 -16   8   2        228.71        196.91        41.33 o
 -17   8   2       1280.34       1237.64        69.53 o
 -18   8   2        274.77        355.98        77.97 o
 -19   8   2        150.18          3.43        90.65 o
  19   9   0        169.53        208.33       108.77 o
  18   9   0        722.71        760.91        80.96 o
  17   9   0         73.37         77.63        56.98 o
  16   9   0        883.25        838.66        51.99 o
  15   9   0        702.31        716.49        47.58 o
  14   9   0        732.80        756.08        48.24 o
  13   9   0        117.42        189.78        46.63 o
  12   9   0       1377.66       1419.63        65.93 o
  11   9   0       1723.88       1586.55       105.42 o
 -10   9   1         69.11        100.27        20.49 o
  -9   9   1       1195.42       1303.52        36.40 o
  -7   9   1        111.16        164.52        15.83 o
   6   9   1       2449.05       2393.05       107.84 o
   5   9   1       2892.62       2689.54       110.04 o
   4   9   1      10532.38      10383.55       217.94 o
   3   9   1       2551.15       2811.99        59.63 o
   2   9   1      11265.70      11523.33       126.75 o
   1   9   1       6139.33       6286.41        68.64 o
   0   9   1         70.93         76.32        10.49 o
  -1   9   1       6077.85       6337.11        69.21 o
  -2   9   1      11228.72      11501.72       135.18 o
  -3   9   1       2570.64       2734.60        58.99 o
  -4   9   1      10603.99      10565.55       221.81 o
  -5   9   1       2889.12       2647.09        66.00 o
  -6   9   1       2443.36       2449.28       103.29 o
   7   9   1        186.98        157.43        14.00 o
   8   9   1       1386.14       1376.22        30.49 o
   9   9   1        396.85        427.34        28.10 o
  10   9   1         29.94         24.74        18.97 o
 -11   9   2       7288.66       6921.04       131.95 o
 -12   9   2        303.52        238.12        47.51 o
 -13   9   2        257.22        261.70        48.83 o
 -14   9   2         53.13        -14.58        46.38 o
 -15   9   2        611.22        619.68        47.55 o
 -16   9   2         14.40        -14.17        54.48 o
 -17   9   2        158.17        176.54        68.08 o
 -18   9   2        108.00        125.17        80.03 o
 -19   9   2        206.88        262.27       108.53 o
  19  10   0         29.04        267.05       185.22 o
  18  10   0        251.80        256.95        80.59 o
  17  10   0         75.43        104.90        58.85 o
  16  10   0       1100.32        919.06        53.99 o
  15  10   0        107.36         78.36        45.37 o
  14  10   0       1677.40       1593.09        55.76 o
  13  10   0         85.55         91.47        47.53 o
  12  10   0        648.45        707.46        54.73 o
  11  10   0        759.20        706.45       113.88 o
 -10  10   1        117.05        131.97        22.10 o
   9  10   0        129.19         67.31        87.26 o
  -7  10   1       1450.68       1502.42        33.18 o
   6  10   1       1995.08       2116.49       105.00 o
   5  10   1        989.65        999.75        81.95 o
   4  10   1       3188.54       3495.11       138.42 o
   3  10   1       2798.73       2852.62        54.71 o
   2  10   1       2763.53       2921.56        41.45 o
   1  10   1       3529.16       3643.73        44.72 o
   0  10   1       3428.56       3442.83        41.74 o
  -1  10   1       3503.45       3706.80        45.36 o
  -2  10   1       2735.79       2962.19        42.54 o
  -3  10   1       2799.90       2804.09        62.22 o
  -4  10   1       3237.11       3231.87        80.54 o
  -5  10   1        980.00       1158.73        85.03 o
  -6  10   1       2010.74       1749.99        93.62 o
   7  10   1       3355.31       3319.15        47.13 o
   8  10   1        825.82        752.59        32.10 o
  -8  10   2       1879.20       1792.45       107.17 o
  -9  10   2       2491.45       2436.77       122.49 o
  10  10   1        365.34        334.47        29.75 o
 -11  10   2       2864.85       2770.14        92.75 o
 -12  10   2         97.71         50.65        57.50 o
 -13  10   2        417.77        403.60        50.60 o
 -14  10   2        229.70        241.35        48.43 o
 -15  10   2        368.74        395.53        54.35 o
 -16  10   2         91.08         42.20        57.50 o
 -17  10   2        481.77        535.59        73.04 o
 -18  10   2         30.68        104.74        82.41 o
  18  11   0        359.88        346.29        85.25 o
  17  11   0        371.00        490.36        73.25 o
  16  11   0        641.65        531.73        54.17 o
  15  11   0         65.65        170.41        48.87 o
  14  11   0       1331.31       1250.83        55.60 o
  13  11   0         58.75         85.73        51.84 o
  12  11   0       3410.50       3279.84        81.29 o
  11  11   0        354.48        198.85       114.26 o
 -10  11   1        264.51        273.26        24.82 o
   9  11   0        851.47        844.91       103.59 o
  -8  11   1        930.15        941.42        35.67 o
  -7  11   1         62.44         77.38        17.96 o
   6  11   1        327.77        203.95        77.78 o
   5  11   1       5477.98       5475.86       193.77 o
   4  11   1       1471.09       1483.58        68.40 o
   3  11   1        973.07        987.72        35.80 o
   2  11   1        234.92        220.95        22.11 o
   1  11   1       3258.47       3273.82        42.60 o
   0  11   1       2227.41       2121.40        31.30 o
  -1  11   1       3265.43       3247.49        42.31 o
  -2  11   1        237.98        199.35        21.93 o
  -3  11   1        988.07       1023.52        36.81 o
  -4  11   1       1476.80       1568.12        95.63 o
  -5  11   1       5438.83       6192.41       211.93 o
  -6  11   1        322.64        314.54        75.71 o
   7  11   1          6.21         27.71        19.47 o
   8  11   1        262.78        313.60        25.80 o
  -9  11   2       1100.26       1103.89       108.55 o
  10  11   1        977.91        936.48        45.70 o
 -11  11   2       2052.02       2016.62       117.99 o
 -12  11   2        482.69        565.91        58.30 o
 -13  11   2         60.75         89.22        52.52 o
 -14  11   2        582.77        586.30        53.12 o
 -15  11   2         43.51         95.44        56.25 o
 -16  11   2        401.98        496.87        60.62 o
 -17  11   2        491.53        482.22        73.31 o
 -18  11   2        196.83        351.92        84.36 o
  17  12   0        114.48        263.39        75.71 o
  16  12   0        473.45        460.99        51.67 o
  15  12   0        269.31        289.85        51.99 o
  14  12   0        390.74        335.11        52.89 o
  13  12   0        178.91        173.72        53.72 o
  12  12   0       1363.88       1353.99        79.20 o
  11  12   0        107.03        122.55       119.93 o
 -10  12   1        121.44        167.22        24.25 o
   9  12   0        724.09        741.35       106.29 o
  -8  12   1         59.84         48.61        19.98 o
  -7  12   1          3.46         -4.35        18.50 o
   7  12   1        167.17        239.38        92.21 o
   6  12   1        644.58        558.09        86.91 o
   5  12   1        454.66        605.44        93.08 o
   4  12   1       2212.37       2435.69        87.05 o
   3  12   1        105.73         77.72        44.03 o
   2  12   1       2529.00       2588.72        39.46 o
   1  12   1         51.65         37.01        21.29 o
   0  12   1        121.42        143.31        15.25 o
  -1  12   1         52.48         25.39        21.31 o
  -2  12   1       2537.38       2476.98        38.40 o
  -3  12   1        106.58        147.37        39.14 o
  -4  12   1       2224.57       2530.16        86.66 o
  -5  12   1        448.97        574.46        91.52 o
  -6  12   1        653.79        633.06        88.71 o
   8  12   1        618.57        591.18        32.76 o
  -9  12   2        552.43        517.87        99.54 o
  10  12   1        147.41        213.31        29.70 o
 -12  12   2        187.27        202.29        60.80 o
 -13  12   2        241.15        196.64        54.73 o
 -14  12   2        495.96        574.11        63.10 o
 -15  12   2        585.88        539.20        61.26 o
 -16  12   2        133.24        258.16        61.43 o
 -17  12   2         85.95        134.03        75.77 o
  17  13   0         58.34        128.68        87.35 o
  16  13   0        139.57        160.47        53.86 o
  15  13   0         48.13        117.14        53.19 o
  14  13   0       1100.50       1073.43        59.26 o
  13  13   0         42.86         52.51        57.26 o
  12  13   0       1035.69       1035.70        73.68 o
  11  13   0        190.99        276.67       127.99 o
  10  13   0        726.04        662.66       117.11 o
   9  13   0        317.29        342.92       110.99 o
  -8  13   1       2182.30       2196.24        47.23 o
   7  13   1        538.61        656.58       107.06 o
  -7  13   1         45.95         45.23        20.28 o
   6  13   1        765.94        888.12        97.88 o
   5  13   1        850.33        929.34       106.31 o
   4  13   1       1781.24       1800.62        82.95 o
   3  13   1        281.19        229.48        48.26 o
   2  13   1       5096.41       5155.62        68.88 o
   1  13   1        661.00        628.94        25.38 o
   0  13   1        316.48        313.01        18.71 o
  -1  13   1        661.00        602.53        27.25 o
  -2  13   1       5137.57       5177.68        74.31 o
  -3  13   1        284.93        315.01        39.70 o
  -4  13   1       1808.27       1837.05        67.05 o
  -5  13   1        843.04        889.40       103.68 o
  -6  13   1        766.59        963.70       101.68 o
   8  13   1        351.60        327.54        25.05 o
  -9  13   2        381.70        391.35       103.76 o
 -10  13   2        138.11         66.91       115.69 o
 -11  13   2       1186.75       1269.32       143.26 o
 -12  13   2        614.78        684.59        80.21 o
 -13  13   2        402.13        542.42        70.43 o
 -14  13   2        146.74        103.16        64.84 o
 -15  13   2         54.97         41.12        59.18 o
 -16  13   2        121.74         58.45        65.45 o
 -17  13   2        374.76        296.78       110.33 o
  16  14   0        226.29        260.94        69.84 o
  15  14   0        189.96        280.79        58.24 o
  14  14   0        847.54        807.56        61.65 o
  13  14   0         97.52         52.91        59.20 o
  12  14   0        456.09        547.21        74.11 o
  11  14   0        116.38        229.69        95.30 o
  10  14   0        778.74        733.54       126.74 o
   9  14   0        597.99        692.56       120.44 o
  -8  14   1         15.45         41.84        22.87 o
   7  14   1        152.45        178.23       104.10 o
  -7  14   1        101.92        126.30        22.27 o
   6  14   1       1952.47       2129.89       132.23 o
   5  14   1        177.56        172.39        74.23 o
   4  14   1       3074.54       3437.33       112.58 o
   3  14   1        209.39        135.31        46.11 o
   2  14   1       1679.24       1826.98        45.38 o
   1  14   1        105.23         79.81        30.54 o
   0  14   1       3011.52       3067.96        46.74 o
  -1  14   1        103.59         89.79        30.58 o
  -2  14   1       1677.92       1693.83        44.51 o
  -3  14   1        210.98        209.61        54.24 o
  -4  14   1       3102.57       3261.79        86.58 o
  -5  14   1        180.34        300.02       103.57 o
  -6  14   1       1974.79       2001.94       127.55 o
   8  14   1         20.68         42.12        22.81 o
  -9  14   2       1360.99       1155.67       122.80 o
 -10  14   2        466.62        573.59       120.63 o
 -11  14   2        787.71        731.85       150.60 o
 -12  14   2         83.46         84.04        81.39 o
 -13  14   2        484.19        423.66        71.28 o
 -14  14   2         64.18        127.06        68.52 o
 -15  14   2        600.99        627.61        68.95 o
 -16  14   2        113.08        137.43        67.87 o
  15  15   0        101.11        113.73        68.49 o
  14  15   0         69.24        161.75        61.27 o
  13  15   0        268.10        417.25        75.57 o
  12  15   0       1257.46       1306.41        82.04 o
  11  15   0        276.66        262.45       103.35 o
  10  15   0       1609.63       1691.30       112.98 o
   9  15   0       1050.30       1238.99       138.46 o
   8  15   0       1413.00       1249.74       137.92 o
  -7  15   1        244.21        226.28        25.40 o
   7  15   1        256.80        169.56       112.18 o
   6  15   1       1849.45       2212.12       141.07 o
   5  15   1         11.79        -55.07        76.87 o
   4  15   1       1665.04       1642.91        88.89 o
   3  15   1        782.31        831.97        47.82 o
   2  15   1       1652.65       1633.75        46.72 o
   1  15   1       2345.72       2373.24        53.34 o
   0  15   1       1433.88       1350.78        40.76 o
  -1  15   1       2325.14       2347.21        48.81 o
  -2  15   1       1667.55       1695.93        47.37 o
  -3  15   1        771.04        801.03        44.37 o
  -4  15   1       1654.07       1735.03        74.83 o
  -5  15   1         11.86        -52.20        79.13 o
  -6  15   1       1879.02       1906.87       134.84 o
   8  15   1        148.66        156.28        25.86 o
  -8  15   2        282.75        219.60       130.25 o
  -9  15   2        936.80       1044.66       129.61 o
 -10  15   2        593.24        851.19       142.15 o
 -11  15   2        718.25        847.49       107.60 o
 -12  15   2        222.43        200.41        87.03 o
 -13  15   2        651.48        616.17        78.66 o
 -14  15   2        230.88        172.75        73.61 o
 -15  15   2        137.52        133.78        70.99 o
  14  16   0        351.13        392.93        77.75 o
  13  16   0        314.34         93.36        78.73 o
  12  16   0        421.15        622.98        84.38 o
  11  16   0        370.36        530.52        87.69 o
  10  16   0        570.04        700.09       141.65 o
   9  16   0        116.30        153.07       135.93 o
   8  16   0        705.10        964.45       157.96 o
  -7  16   1        592.32        678.70        40.29 o
   6  16   1        265.79        310.49       123.68 o
   5  16   1        645.03        604.60        91.39 o
   4  16   1        184.89        164.31        67.36 o
   3  16   1       1982.62       2084.14        59.72 o
   2  16   1       5048.29       5098.47        86.01 o
   1  16   1        219.45        266.27        45.52 o
   0  16   1         74.91         88.91        36.78 o
  -1  16   1        222.93        206.50        43.57 o
  -2  16   1       4996.56       4991.83        78.42 o
  -3  16   1       1980.21       1929.33        54.57 o
  -4  16   1        186.66        189.94        65.74 o
  -5  16   1        655.21        685.04        90.63 o
  -6  16   1        263.28        439.34       128.03 o
   7  16   1        806.97        811.19        40.21 o
  -8  16   2        120.04        350.50       142.99 o
  -9  16   2       1298.50       1459.69       146.13 o
 -10  16   2        491.17        556.61       136.99 o
 -11  16   2        391.20        363.63       110.41 o
 -12  16   2        338.79        587.34        83.79 o
 -13  16   2        260.76        432.33        82.58 o
 -14  16   2         13.42        176.12        77.42 o
  13  17   0         88.38        207.02        84.16 o
  12  17   0        286.48        404.63        86.21 o
  11  17   0        168.85        143.69        94.42 o
  10  17   0        323.14        309.73       148.97 o
   9  17   0        267.02        389.57       157.79 o
  -7  17   1        292.78        254.75        30.78 o
   6  17   1         71.01        113.02       133.22 o
   5  17   1       3073.87       3016.60       123.88 o
   4  17   1        306.17        162.24        73.91 o
   3  17   1        445.74        433.89        52.11 o
   2  17   1        434.95        483.88        56.68 o
   1  17   1       2052.38       2034.59        62.92 o
   0  17   1          5.67        -39.34        39.34 o
  -1  17   1       2040.02       2010.83        62.32 o
  -2  17   1        428.68        473.53        55.53 o
  -3  17   1        446.38        465.13        53.35 o
  -4  17   1        311.05        231.74        70.43 o
  -5  17   1       3061.14       3152.27       127.92 o
  -6  17   1         71.37        257.49       136.83 o
   7  17   1        480.98        432.64        32.85 o
  -8  17   2        207.22        -74.64       149.95 o
  -9  17   2        837.91       1122.75       158.93 o
 -11  17   2        950.30        951.30       125.38 o
 -12  17   2        418.54        654.09        89.67 o
 -13  17   2         34.75         51.63        85.42 o
  12  18   0        216.57        459.11        92.61 o
  11  18   0         36.54        -90.61        99.48 o
  10  18   0        271.28        203.91       156.86 o
   9  18   0        686.27        475.55       169.25 o
   8  18   0         54.95        153.06       161.95 o
  -7  18   1         23.66          8.06        29.49 o
  -6  18   1         96.83        113.03        29.61 o
   5  18   1        230.87        520.68       104.16 o
   4  18   1        370.08        350.58        78.83 o
   3  18   1       2356.62       2442.65        80.13 o
   2  18   1        362.79        376.08        60.07 o
   1  18   1       1063.70       1087.85        59.39 o
   0  18   1         15.05        -11.21        43.03 o
  -1  18   1       1050.03       1011.32        57.63 o
  -2  18   1        358.82        341.32        59.81 o
  -3  18   1       2360.67       2383.29        79.68 o
  -4  18   1        364.28        341.56        69.84 o
  -5  18   1        233.63        321.46       103.27 o
   6  18   1         23.33         31.01        29.47 o
   7  18   1        791.24        889.69        50.88 o
   8  18   1         15.95         49.33        33.71 o
  -8  18   2        110.56       -163.72       163.72 o
  -9  18   2        620.26        625.02       168.72 o
 -11  18   2        406.86        373.45       127.94 o
 -12  18   2         95.98        129.74        92.03 o
  11  19   0         39.09       -181.35       183.97 o
 -10  19   1          2.91        -43.88        43.88 o
  10  19   0        436.07        476.53       127.52 o
   9  19   0        186.20        364.47       175.70 o
   8  19   0         51.77       -180.73       180.73 o
  -7  19   1        307.25        331.12        35.39 o
  -6  19   1          1.83          9.79        33.89 o
   6  19   1        643.73        579.39       178.56 o
   5  19   1         99.92          5.56       110.27 o
   4  19   1         90.87         40.65        82.97 o
   3  19   1        596.87        676.34        71.24 o
   2  19   1        292.05        206.62        63.47 o
   1  19   1        478.16        484.04        58.63 o
   0  19   1         31.32        -43.95        46.67 o
  -1  19   1        485.82        455.56        60.30 o
  -2  19   1        287.66        261.36        64.58 o
  -3  19   1        596.20        547.24        70.49 o
  -4  19   1         89.65         67.61        75.04 o
  -5  19   1         98.53        165.96       113.97 o
   7  19   1          1.23         50.43        37.72 o
   8  19   1         69.30         95.01        40.27 o
 -11  19   2        132.11        406.80       195.99 o
  -9  20   1         31.91         69.34        47.48 o
   9  20   0         31.48       -198.94       198.94 o
  -8  20   1         31.05        -34.57        42.83 o
  -7  20   1        108.39        121.20        42.93 o
   7  20   1        113.21        265.28       170.90 o
  -6  20   1         51.18          8.35        41.52 o
   6  20   1         86.43        -24.27       182.72 o
   5  20   1        178.22        267.87       101.25 o
   4  20   1        319.28        139.27        82.32 o
   3  20   1        470.76        496.52        78.17 o
   2  20   1         18.20         -8.52        68.27 o
   1  20   1        578.69        442.28        64.30 o
   0  20   1          2.11        -30.99        45.88 o
  -1  20   1        586.74        522.48        64.33 o
  -2  20   1         18.07        -54.35        71.38 o
  -3  20   1        467.60        397.90        78.80 o
  -4  20   1        316.01        245.99        79.39 o
  -5  20   1        178.61        152.48       124.57 o
   8  20   1         80.11        129.98        44.64 o
   7  21   1        206.88        -50.56       196.30 o
  -7  21   1          0.48         79.99        54.22 o
  -6  21   1         74.75         27.76        51.88 o
   6  21   1         73.74        390.85       204.64 o
   5  21   1        383.34        172.05       107.94 o
   4  21   1         48.36        118.73        88.06 o
   3  21   1        153.19        173.69        83.59 o
   2  21   1         55.10         93.89        77.10 o
   1  21   1        801.39        952.25        74.36 o
   0  21   1         71.21         86.23        52.92 o
  -1  21   1        794.67        742.04        72.78 o
  -2  21   1         55.49        -32.72        76.08 o
  -3  21   1        155.03        268.93        84.08 o
  -4  21   1         47.99         46.38        87.86 o
  -5  21   1        381.75        215.15       129.32 o
   3  22   1        287.27        272.15        90.23 o
   2  22   1        190.12        274.22        86.95 o
   1  22   1        231.21        301.50        75.05 o
   0  22   1         64.74         87.18        49.81 o
  -1  22   1        228.72        239.39        78.90 o
  -2  22   1        191.59        326.35        80.73 o
  -3  22   1        284.86        356.31        92.14 o
 -19   0   2        487.05        321.68       116.54 o
 -18   0   2         50.02        158.14        95.41 o
 -17   0   2        276.53        165.84        80.43 o
 -16   0   2       1117.36       1199.40        50.82 o
 -15   0   2       2639.92       2730.52        63.88 o
 -14   0   2         66.93         33.34        40.94 o
 -13   0   2        536.74        548.93        44.06 o
 -12   0   2        123.44        110.51        26.95 o
 -11   0   2       1855.13       2103.47        47.11 o
 -10   0   2        307.58        323.44        27.24 o
  -9   0   2       5543.38       5382.10        84.34 o
  -8   0   2      10939.54      11750.83       170.63 o
  -7   0   2       6994.37       7032.34       104.42 o
  -6   0   2       1383.90       1407.72        27.27 o
  -5   0   2       5115.19       4994.87        74.27 o
  -4   0   2        286.94        328.94        12.49 o
  -3   0   2      73295.04      76252.33      1062.74 o
   3   0   2     158074.80     153933.52      4395.74 o
   2   0   2       2278.82       2350.31        73.53 o
   1   0   2       1603.95       1492.27        30.75 o
   0   0   2       3787.92       4128.61        59.58 o
  -1   0   2       1604.51       1501.95        31.49 o
  -2   0   2       2279.07       2215.66        62.02 o
   4   0   2       5299.29       5428.55        79.14 o
   5   0   2       3621.38       3612.68        55.06 o
   6   0   2       3282.24       3124.92        49.48 o
   7   0   2         20.98         25.02         9.79 o
   8   0   2      10983.99      11476.03       166.54 o
   9   0   2       1293.33       1176.35        29.38 o
  10   0   2       7572.10       7511.63       115.73 o
  11   0   2        389.16        463.33        31.77 o
  12   0   2       2061.65       2128.23        49.52 o
  13   0   2        707.22        676.89        54.66 o
  14   0   2       1687.93       1712.96        65.37 o
  15   0   2        387.78        439.96        49.40 o
  16   0   2       1433.23       1405.40        81.19 o
  17   0   2       1057.87       1088.69        90.76 o
  18   0   2          0.82        -47.92        90.57 o
  19   0   2        156.89        199.29       111.22 o
  20   0   2        560.40        442.08        88.96 o
  21   0   2          1.09         43.60        88.89 o
  21   1   1         96.42         30.65       146.77 o
 -21   1   2          3.98        -85.53       101.95 o
  20   1   1         57.80        126.26       128.07 o
  19   1   1        532.28        641.32        80.07 o
  18   1   1        313.24        352.29        65.94 o
  17   1   1       2886.13       2833.82        70.35 o
  16   1   1         11.08         28.70        40.61 o
  15   1   1        346.86        373.78        40.23 o
  14   1   1        214.42        196.39        31.70 o
  13   1   1       1617.67       1643.60        35.78 o
  12   1   1        168.42        191.56        35.27 o
  11   1   1       1121.98       1065.62        38.10 o
  10   1   1        146.13        144.09        50.33 o
  -9   1   2         17.75         22.83         9.67 o
   9   1   1        161.00        129.70        46.34 o
  -8   1   2       1507.13       1691.95        24.24 o
  -7   1   2       1011.05       1001.62        17.15 o
  -6   1   2        101.45        107.05         7.83 o
   6   1   2       1154.54       1187.55        43.13 o
   5   1   2      20882.75      21231.07       541.53 o
   4   1   2       4250.18       4097.77        82.25 o
   3   1   2       8072.31       8099.43       159.22 o
   1   1   2       1295.35       1214.12        19.91 o
   0   1   2        188.00        159.87         3.61 o
  -1   1   2       1309.41       1238.09        22.33 o
  -2   1   2      19043.04      19030.24       485.45 o
   2   1   2      11552.33      11340.05       132.53 o
  -3   1   2       8051.65       7986.44       207.52 o
  -4   1   2       4192.62       3938.59       108.86 o
  -5   1   2      20726.07      21002.09       537.78 o
   7   1   2         52.43         70.89         8.03 o
   8   1   2        311.75        253.07        12.60 o
 -10   1   3        566.77        454.84        63.08 o
 -11   1   3        896.69        817.34        53.09 o
 -12   1   3       2705.65       2663.07        64.83 o
 -13   1   3        398.67        398.41        30.77 o
 -14   1   3       1573.70       1592.93        37.48 o
 -15   1   3        449.07        437.72        31.10 o
 -16   1   3       1001.37        893.62        37.24 o
 -17   1   3        909.19        935.78        49.56 o
 -18   1   3        481.25        564.22        79.95 o
 -19   1   3        616.31        347.41       117.67 o
  21   2   1         19.52         51.17       149.67 o
 -21   2   2          9.28        120.25       103.29 o
  20   2   1         56.39          9.04       124.94 o
  19   2   1        456.86        661.56        91.17 o
  18   2   1        605.15        659.82        71.63 o
  17   2   1        446.98        450.60        52.48 o
  16   2   1        577.94        688.06        44.46 o
  15   2   1       1714.54       1774.92        51.65 o
  14   2   1         85.39         40.37        34.65 o
  13   2   1       1806.43       1908.81        42.29 o
  12   2   1        340.85        307.84        35.32 o
  11   2   1       4604.39       4714.31        77.86 o
  10   2   1        650.93        787.65        57.10 o
   9   2   1       5813.75       5579.37       154.71 o
   7   2   2       5791.51       5693.99       152.37 o
   5   2   2         86.95         57.90        36.94 o
   4   2   2       1821.84       1902.00        68.11 o
   2   2   2        434.32        410.95        12.29 o
   1   2   2      10916.28      10833.60       138.24 o
   0   2   2        669.81        686.61         8.89 o
  -1   2   2      10929.96      10829.95       151.82 o
  -2   2   2        441.27        407.71        11.75 o
   3   2   2       1367.85       1296.87        16.66 o
  -3   2   2       1349.61       1331.25        45.53 o
  -4   2   2       1846.21       1783.83        56.33 o
  -5   2   2         86.53        113.33        30.73 o
   6   2   2       1021.81       1065.16        17.13 o
  -6   2   2       4773.60       4991.71       138.33 o
  -7   2   2       5749.33       5811.60       161.94 o
   8   2   2         64.24         52.49         8.48 o
   9   2   2        847.53        950.96        18.95 o
  -9   2   3       3264.04       3194.31       106.63 o
 -10   2   3       6992.66       6916.96       196.34 o
 -11   2   3       3310.97       3486.57        86.60 o
 -12   2   3        805.42        882.72        47.09 o
 -13   2   3        523.57        555.01        31.78 o
 -14   2   3        568.05        621.68        32.58 o
 -15   2   3        719.55        817.40        34.81 o
 -16   2   3        442.35        391.42        34.16 o
 -17   2   3        298.21        219.81        50.85 o
 -18   2   3        289.18        177.26        81.81 o
 -19   2   3        578.43        848.09       124.92 o
  21   3   1        314.59        179.22       208.84 o
 -21   3   2        318.45        284.83        78.16 o
  20   3   1        118.36        328.63       127.75 o
  19   3   1        627.02        759.14        95.28 o
  18   3   1        133.12        143.74        67.60 o
  17   3   1        760.13        799.22        55.36 o
  16   3   1        447.52        395.00        42.59 o
  15   3   1       1619.54       1671.13        44.07 o
  14   3   1        381.42        361.40        36.81 o
  13   3   1       4810.66       4745.39        73.33 o
  12   3   1        810.79        825.33        38.73 o
  11   3   1       1918.79       1875.53        50.76 o
  10   3   1       1180.96       1207.39        49.55 o
  -9   3   2       3310.48       3281.66        40.05 o
  -8   3   2        173.92        235.61        12.53 o
  -7   3   2       7559.48       7431.74        78.05 o
  -6   3   2       2270.53       2258.28        27.50 o
   6   3   2       2413.20       2391.95        90.09 o
   3   3   2        310.68        351.91        12.72 o
   2   3   2      12453.88      11591.23       245.80 o
   1   3   2      17751.47      18549.49       235.40 o
   0   3   2        164.14        164.20         6.04 o
  -1   3   2      17829.95      18237.74       214.56 o
  -2   3   2      12518.28      12269.14       249.96 o
  -3   3   2        311.05        353.72        14.53 o
   4   3   2       1972.42       1975.41        24.48 o
  -4   3   2       2631.39       2750.15        81.63 o
   5   3   2      26589.55      26920.39       285.38 o
  -5   3   2      50693.31      50295.29      1276.45 o
   7   3   2       4889.46       5005.42        54.23 o
   8   3   2       1342.29       1525.44        22.76 o
 -10   3   3       1203.41       1175.57        73.69 o
 -11   3   3        152.95        140.71        60.56 o
 -12   3   3        533.24        475.57        40.41 o
 -13   3   3       2516.16       2515.58        44.09 o
 -14   3   3       1745.51       1782.77        41.42 o
 -15   3   3       1155.03       1135.35        39.42 o
 -16   3   3         83.07         91.94        41.47 o
 -17   3   3        925.53        713.70        54.35 o
 -18   3   3        304.18        171.14        67.73 o
 -19   3   3        511.59        576.57       100.80 o
 -20   3   3        340.66       1053.52       200.25 o
  20   4   1          7.57        -92.55       128.75 o
  19   4   1        149.32        124.56        82.70 o
  18   4   1        229.42        166.97        69.50 o
  17   4   1        773.29        746.68        62.82 o
  16   4   1        829.60        729.81        52.35 o
  15   4   1        520.33        522.03        37.38 o
  14   4   1        317.17        359.01        36.81 o
  13   4   1       7993.97       8045.44       109.31 o
  12   4   1       1840.79       1829.29        52.70 o
  11   4   1       2473.57       2499.89        71.55 o
  10   4   1        338.32        347.94        41.94 o
   9   4   1       4597.30       4267.98       150.74 o
  -8   4   2         19.02         17.60         8.73 o
  -7   4   2      11460.92      11113.29       114.36 o
   7   4   2      21690.48      20831.04       608.34 o
  -6   4   2        212.58        233.63        12.89 o
  -5   4   2         34.55         61.57         6.55 o
   4   4   2        120.50        116.09        24.56 o
   3   4   2      49646.76      48757.90      1398.12 o
   2   4   2        770.23        793.84        23.97 o
   1   4   2       6454.68       6543.80        71.44 o
   0   4   2      10389.01      10470.63       105.74 o
  -1   4   2       6442.70       6358.25        69.55 o
  -2   4   2        774.75        772.62        24.32 o
  -3   4   2      49581.52      49383.38       994.96 o
  -4   4   2        119.16        186.75        28.06 o
   5   4   2         24.96         56.05         5.66 o
   6   4   2       2676.77       2661.91        33.31 o
   8   4   2        357.64        365.40        14.07 o
  -9   4   3        424.19        442.06        57.58 o
 -10   4   3       1642.10       1519.04        78.01 o
 -11   4   3         27.87         60.61        61.85 o
 -12   4   3       4569.60       4739.60        92.32 o
 -13   4   3       4680.39       4636.45        65.73 o
 -14   4   3        259.32        244.31        36.54 o
 -15   4   3        318.43        310.44        34.96 o
 -16   4   3       1822.59       1752.08        53.41 o
 -17   4   3        566.80        560.09        61.48 o
 -18   4   3        357.37        393.00        70.96 o
 -19   4   3         53.52        106.93        99.46 o
 -20   4   3        109.53         56.76       142.99 o
  20   5   1        381.10        531.59       133.85 o
  19   5   1        618.27        538.17        85.70 o
  18   5   1        259.20        337.39        70.88 o
  17   5   1        145.91         55.50        57.47 o
  16   5   1        426.49        435.10        48.34 o
  15   5   1       2200.29       2213.19        54.77 o
  14   5   1        193.00        196.98        37.52 o
  13   5   1       3939.31       4024.11        67.65 o
  12   5   1       1432.40       1395.79        50.38 o
  11   5   1       7813.58       7552.42       159.44 o
  10   5   1       1540.11       1433.25        86.60 o
  -9   5   2       1417.59       1428.89        24.31 o
   9   5   1       4164.23       4210.27       152.39 o
  -8   5   2        804.14        810.49        18.20 o
  -7   5   2       1118.11       1037.84        18.46 o
  -6   5   2          6.71         18.63         7.57 o
   5   5   2       5451.87       5622.73       127.47 o
   4   5   2       1108.75       1026.64        53.23 o
   3   5   2       2760.11       2946.01        70.54 o
   2   5   2        174.10        151.03        19.24 o
   1   5   2       5471.88       5709.58        63.46 o
   0   5   2         51.55         61.08         6.27 o
  -1   5   2       5449.72       5576.13        68.14 o
  -2   5   2        172.43        185.41        18.63 o
  -3   5   2       2776.97       3009.05        67.28 o
  -4   5   2       1108.02       1118.70        24.52 o
  -5   5   2       5424.25       5365.96       165.19 o
   6   5   2        554.07        483.53        15.94 o
   7   5   2       1372.65       1353.23        21.35 o
   8   5   2        485.78        498.86        14.80 o
 -10   5   3        892.16       1027.03        74.13 o
 -11   5   3       3549.44       3380.28        88.60 o
 -12   5   3        729.68        683.13        42.47 o
 -13   5   3       2699.73       2693.67        53.08 o
 -14   5   3        661.82        663.06        38.89 o
 -15   5   3        319.81        350.59        41.93 o
 -16   5   3        264.89        257.20        43.02 o
 -17   5   3         89.07        112.56        59.96 o
 -18   5   3        239.09        197.52        72.15 o
 -19   5   3        480.43        412.71       104.19 o
 -20   5   3        198.52        417.05       147.29 o
  20   6   1        249.66        261.29       132.57 o
  19   6   1        113.88        138.85        95.68 o
  18   6   1         88.95         -0.37        68.63 o
  17   6   1       1698.44       1570.79        69.29 o
  16   6   1        183.86        108.51        38.36 o
  15   6   1        416.57        429.37        41.40 o
  14   6   1        452.14        450.95        42.34 o
  13   6   1      11125.29      10997.44       155.53 o
  12   6   1       1075.75       1139.00        49.72 o
  11   6   1        284.94        304.23        78.81 o
  10   6   1        377.32        206.85        78.16 o
   9   6   1       5161.30       4970.83       171.70 o
  -8   6   2         31.23         11.69         9.27 o
  -7   6   2        385.88        384.82        14.98 o
   6   6   2        242.73        297.18        36.85 o
   5   6   2       7700.98       7813.30       240.89 o
   4   6   2       3532.74       3442.66        82.67 o
   3   6   2       2509.97       2451.17        63.48 o
   2   6   2        543.01        562.22        21.97 o
   1   6   2        889.46        884.48        16.26 o
   0   6   2          0.33          0.23         6.55 o
  -1   6   2        878.75        877.04        16.03 o
  -2   6   2        535.55        566.83        26.09 o
  -3   6   2       2535.07       2450.18        58.26 o
  -4   6   2       3505.93       3631.37        80.70 o
  -5   6   2       7758.44       7886.68       237.92 o
  -6   6   2        246.60        345.86        26.78 o
   7   6   2        334.17        336.29        17.57 o
   8   6   2        987.94        930.30        21.50 o
  -9   6   3       5935.29       5942.95       196.22 o
 -10   6   3       1689.31       1601.89        83.72 o
 -11   6   3        109.95         64.18        50.17 o
 -12   6   3        207.08        168.57        40.94 o
 -13   6   3       6606.14       6646.17        92.56 o
 -14   6   3        427.41        373.60        37.89 o
 -15   6   3        281.27        260.60        40.75 o
 -16   6   3         21.85         42.64        50.81 o
 -17   6   3        989.34       1028.25        65.73 o
 -18   6   3        366.82        465.24        77.23 o
 -19   6   3        394.92        509.00        88.53 o
 -20   6   3         80.12        126.55       147.02 o
  20   7   1         64.65        -70.64       131.36 o
  19   7   1        547.15        437.56        87.26 o
  18   7   1        301.29        293.08        73.35 o
  17   7   1         95.78        148.16        58.92 o
  16   7   1         46.94        107.87        39.01 o
  15   7   1       1162.35       1126.27        47.25 o
  14   7   1        694.93        677.96        44.85 o
  13   7   1        292.32        273.27        44.37 o
  12   7   1       1345.05       1332.92        59.87 o
  11   7   1       5653.96       5664.07       117.83 o
  10   7   1        638.13        616.07        55.75 o
  -8   7   2        132.35        137.07        13.05 o
   7   7   2       1455.05       1347.89        82.82 o
   6   7   2         16.83         98.93        34.56 o
   5   7   2      20770.06      20049.62       425.76 o
   4   7   2        902.43        844.22        38.67 o
   3   7   2       3667.23       4059.88        97.40 o
   2   7   2        669.71        719.83        26.32 o
   1   7   2      29873.37      30191.47       301.49 o
   0   7   2        121.03        138.36        10.07 o
  -1   7   2      29955.55      30217.90       301.71 o
  -2   7   2        669.52        723.05        26.68 o
  -3   7   2       3651.25       3983.04        89.90 o
  -4   7   2        892.24        904.73        34.04 o
  -5   7   2      20827.32      20306.16       413.92 o
  -6   7   2         16.75         65.48        51.42 o
  -7   7   2       1478.18       1382.83        48.42 o
   8   7   2       4402.50       4342.28        58.67 o
   9   7   2         63.56         62.99        13.09 o
 -10   7   3        466.60        454.80        82.69 o
 -11   7   3       2606.59       2492.17        78.70 o
 -12   7   3         49.13         22.01        45.60 o
 -13   7   3        407.82        521.84        39.67 o
 -14   7   3        154.11        237.28        38.29 o
 -15   7   3        503.75        457.71        43.41 o
 -16   7   3        496.95        682.88        56.29 o
 -17   7   3        172.99        127.51        64.92 o
 -18   7   3        412.82        452.74        76.68 o
 -19   7   3        722.26        689.56        91.68 o
 -20   7   3        241.65        334.05       121.89 o
  19   8   1        148.53        109.13        89.02 o
  18   8   1        276.90        411.71        77.02 o
  17   8   1       1262.57       1236.69        59.65 o
  16   8   1        230.72        215.49        41.88 o
  15   8   1        754.68        749.09        44.99 o
  14   8   1        524.60        555.39        45.43 o
  13   8   1       1914.19       1950.30        56.78 o
  12   8   1       1707.10       1622.70        66.11 o
  11   8   1       1977.63       1895.05        82.77 o
  10   8   1        138.90        120.92        82.17 o
  -9   8   2       3562.27       3464.49        57.32 o
  -8   8   2        316.37        309.92        23.95 o
   7   8   2      14087.91      13231.47       287.51 o
   6   8   2       2601.28       2532.52        73.51 o
   5   8   2        190.82        213.12        36.05 o
   4   8   2       2159.82       2213.97        65.21 o
   3   8   2       6545.20       6521.43       120.98 o
   2   8   2       2060.27       2190.39        34.82 o
   1   8   2      30807.83      32210.65       321.89 o
   0   8   2        687.70        669.70        15.60 o
  -1   8   2      30750.48      31817.34       318.03 o
  -2   8   2       2052.99       2108.17        37.03 o
  -3   8   2       6546.48       6395.63       114.79 o
  -4   8   2       2170.25       2236.19        58.65 o
  -5   8   2        188.67        255.08        53.19 o
  -6   8   2       2568.75       2747.63       108.50 o
  -7   8   2      14152.13      13859.62       413.65 o
   8   8   2          1.50          1.69        14.60 o
   9   8   2       1698.58       1695.19        37.13 o
 -10   8   3       2624.71       2470.18       115.62 o
 -11   8   3        891.30        962.18        64.74 o
 -12   8   3        101.64         31.97        43.55 o
 -13   8   3        424.55        413.08        40.73 o
 -14   8   3         60.78         43.61        44.82 o
 -15   8   3       1266.14       1313.60        58.78 o
 -16   8   3        844.88        775.08        56.78 o
 -17   8   3        955.03       1009.85        70.96 o
 -18   8   3        251.81        200.34        78.50 o
 -19   8   3         11.75        -27.97        91.14 o
  19   9   1        205.32        440.34        92.39 o
  18   9   1        106.71        232.85        75.14 o
  17   9   1        160.69        265.30        57.75 o
  16   9   1         14.40        103.49        42.31 o
  15   9   1        612.50        572.73        47.30 o
  14   9   1         52.56         87.46        45.95 o
  13   9   1        260.98        248.30        46.42 o
  12   9   1        298.77        247.96        57.50 o
  11   9   1       7365.32       7153.99       175.20 o
 -10   9   2         28.83          0.53        20.19 o
  -9   9   2       2007.92       1958.64        42.35 o
   8   9   2         80.34        447.11        66.99 o
  -8   9   2         79.73         69.56        17.81 o
  -7   9   2        721.33        738.65        25.91 o
   6   9   2        620.20        540.85        72.30 o
   5   9   2      18328.48      17487.40       520.44 o
   4   9   2       1555.28       1576.34        88.09 o
   3   9   2       1132.88       1214.53        36.82 o
   2   9   2       3663.31       3790.13        48.54 o
   1   9   2      20271.53      21179.54       214.13 o
   0   9   2        812.96        802.35        18.11 o
  -1   9   2      20239.13      21088.09       213.22 o
  -2   9   2       3721.95       3729.57        48.77 o
  -3   9   2       1123.40       1157.04        43.35 o
  -4   9   2       1547.93       1619.41        50.56 o
  -5   9   2      18370.54      17268.23       355.01 o
  -6   9   2        625.76        654.46        65.10 o
   7   9   2       1740.97       1759.66        31.15 o
  10   9   2        528.52        513.11        38.17 o
 -11   9   3       4097.81       4051.98        92.18 o
 -12   9   3       1663.92       1741.07        57.68 o
 -13   9   3        416.08        433.14        42.64 o
 -14   9   3        226.13        212.43        54.48 o
 -15   9   3        496.02        363.30        54.68 o
 -16   9   3        108.67         93.19        54.61 o
 -17   9   3        233.03        278.29        69.83 o
 -18   9   3        244.05        313.85        79.75 o
 -19   9   3        260.75        160.26        93.06 o
 -19  10   2         44.05         82.09        92.47 o
  18  10   1         31.06         28.50        79.77 o
  17  10   1        481.01        366.57        59.32 o
  16  10   1         91.22         24.53        43.64 o
  15  10   1        371.38        403.04        47.17 o
  14  10   1        226.73        193.95        47.48 o
  13  10   1        423.55        373.17        49.62 o
  12  10   1         96.17        160.60        51.67 o
  11  10   1       2828.80       2851.23       152.00 o
 -10  10   2         66.95         88.32        22.03 o
   9  10   1       2531.05       2448.62       128.01 o
  -7  10   2        692.01        645.17        26.26 o
   6  10   2        841.25        938.01        84.92 o
   5  10   2       1810.20       1864.49       100.01 o
   4  10   2       1278.77       1467.35        64.27 o
   3  10   2         24.04         25.64        23.66 o
   2  10   2       2587.63       2615.64        41.91 o
   1  10   2        389.91        400.73        19.36 o
   0  10   2        132.38        106.23        12.48 o
  -1  10   2        390.90        410.35        19.07 o
  -2  10   2       2547.49       2547.34        39.11 o
  -3  10   2         23.75         12.10        30.35 o
  -4  10   2       1288.70       1370.94        49.61 o
  -5  10   2       1839.16       1707.88        92.89 o
  -6  10   2        828.10        891.98        79.02 o
   7  10   2        682.56        627.40        24.04 o
   8  10   2         53.26         42.01        17.20 o
  10  10   2       2423.54       2347.69        57.62 o
 -11  10   3       1749.49       1652.73        68.55 o
 -12  10   3        215.82        250.15        47.95 o
 -13  10   3        454.38        557.98        51.83 o
 -14  10   3        648.60        635.60        58.81 o
 -15  10   3        222.38        139.80        53.04 o
 -16  10   3        263.06        248.82        57.49 o
 -17  10   3        228.18        148.95        71.07 o
 -18  10   3        141.65        203.82        83.34 o
  18  11   1        193.74        208.37        82.95 o
  17  11   1        488.97        548.81        62.98 o
  16  11   1        406.63        471.63        48.81 o
  15  11   1         44.16         40.65        48.60 o
  14  11   1        574.91        527.64        51.18 o
  13  11   1         59.97         23.33        49.89 o
  12  11   1        489.21        621.16        57.79 o
  11  11   1       2053.63       2018.31       141.78 o
 -10  11   2          3.95         21.44        22.01 o
   9  11   1       1112.61       1040.37       112.59 o
  -8  11   2          2.88         -2.89        17.54 o
  -7  11   2        131.85        138.02        18.32 o
   6  11   2        145.50        189.70        80.31 o
   5  11   2        171.12         64.18        74.11 o
   4  11   2       4884.48       5293.74       133.32 o
   3  11   2       2403.80       2561.02        56.48 o
   2  11   2        887.81        928.05        27.31 o
   1  11   2       5600.34       5742.24        65.52 o
   0  11   2          0.45         -2.18        12.76 o
  -1  11   2       5593.69       5545.60        63.57 o
  -2  11   2        875.82        843.43        24.90 o
  -3  11   2       2430.56       2533.37        53.25 o
  -4  11   2       4821.80       5187.42       183.52 o
  -5  11   2        173.47        205.86        77.31 o
  -6  11   2        143.24        131.87        75.42 o
   7  11   2        123.09        110.67        17.96 o
   8  11   2       2137.29       2074.43        45.55 o
  -9  11   3        269.13        276.33        96.42 o
  10  11   2        130.57        118.61        27.02 o
 -11  11   3       1575.33       1626.03        86.69 o
 -12  11   3        309.69        353.02        52.39 o
 -13  11   3        122.57         45.93        59.51 o
 -14  11   3        945.43        985.87        64.25 o
 -15  11   3        434.62        362.18        58.84 o
 -16  11   3        245.65        230.73        60.32 o
 -17  11   3         70.48         -3.18        71.58 o
 -18  11   3        487.69        554.95        89.34 o
  17  12   1         85.98         95.32        64.44 o
  16  12   1        131.94        120.85        50.31 o
  15  12   1        577.64        642.28        54.98 o
  14  12   1        503.82        540.03        54.88 o
  13  12   1        241.33        175.12        53.05 o
  12  12   1        184.61        264.24        72.60 o
 -11  12   2        323.74        350.29        33.69 o
  11  12   1        659.08        558.34       120.37 o
 -10  12   2        551.35        578.32        34.99 o
   9  12   1        543.82        707.28       107.76 o
  -8  12   2        101.88         86.99        20.11 o
  -7  12   2          4.05          8.92        19.03 o
   6  12   2        608.65        572.42        90.06 o
   5  12   2       5931.45       5832.32       208.03 o
   4  12   2       1833.43       2050.50        81.27 o
   3  12   2       3313.44       3681.46        63.68 o
   2  12   2       3442.54       3633.47        52.69 o
   1  12   2         98.74         88.36        21.54 o
   0  12   2        211.46        213.26        16.12 o
  -1  12   2         98.48         90.90        20.78 o
  -2  12   2       3473.89       3603.83        51.85 o
  -3  12   2       3307.75       3549.94        60.58 o
  -4  12   2       1855.89       2004.68        77.71 o
  -5  12   2       5959.33       6088.55       212.56 o
  -6  12   2        600.37        523.82        89.29 o
   7  12   2        149.65        134.98        19.95 o
   8  12   2        179.17        183.89        21.37 o
  -9  12   3         99.87         92.28        99.67 o
  10  12   2        412.80        374.94        32.29 o
 -11  12   3        969.90        983.31       134.13 o
 -12  12   3        472.97        463.58        69.07 o
 -13  12   3        268.43        331.78        64.93 o
 -14  12   3       1024.41       1016.37        68.13 o
 -15  12   3        412.80        464.84        62.24 o
 -16  12   3        490.79        476.31        64.15 o
 -17  12   3        108.81         35.73        74.04 o
  17  13   1        376.20        267.60       103.57 o
  16  13   1        120.53         99.08        51.43 o
  15  13   1         54.21         31.29        59.86 o
  14  13   1        148.84        112.87        53.35 o
  13  13   1        407.91        401.74        58.19 o
  12  13   1        606.42        637.94        71.14 o
  11  13   1       1205.79       1210.70        97.33 o
  10  13   1        138.01         96.28       114.89 o
   9  13   1        375.74        436.09       115.92 o
  -8  13   2        510.05        454.93        29.65 o
  -7  13   2          0.19        -19.24        19.24 o
   6  13   2       1216.97       1170.85       103.90 o
   5  13   2         87.02         74.83        67.56 o
   4  13   2       1498.25       1703.74        80.69 o
   3  13   2        481.63        508.36        45.31 o
   2  13   2        470.07        453.84        30.81 o
   1  13   2        687.64        725.26        26.62 o
   0  13   2       2156.40       2022.02        33.69 o
  -1  13   2        692.50        754.56        28.60 o
  -2  13   2        464.44        452.09        30.29 o
  -3  13   2        477.27        435.51        40.59 o
  -4  13   2       1521.70       1560.74        77.83 o
  -5  13   2         85.88        185.10        94.51 o
  -6  13   2       1227.91       1369.81       103.51 o
   7  13   2         23.71          7.13        19.63 o
   8  13   2        339.59        363.56        26.13 o
  -9  13   3        855.50        761.70       113.37 o
 -10  13   3         71.38        -12.20       111.65 o
 -12  13   3       1214.78       1233.81        84.68 o
 -13  13   3        520.90        570.62        70.34 o
 -14  13   3        263.61        193.53        66.95 o
 -15  13   3        301.32        361.96        62.23 o
 -16  13   3        147.02        236.80        69.41 o
 -17  13   3        486.75        388.59       113.98 o
  16  14   1        113.57         28.97        55.15 o
  15  14   1        610.63        682.46        61.58 o
  14  14   1         63.22         77.90        58.32 o
  13  14   1        476.82        463.29        61.74 o
  12  14   1         84.05        -14.19        70.92 o
  11  14   1        780.18        782.32       100.52 o
  10  14   1        470.39        528.15       126.30 o
   9  14   1       1381.49       1416.56       131.50 o
  -8  14   2        404.97        388.27        28.23 o
   6  14   2        764.45        732.57       103.26 o
   5  14   2        623.40        529.80        77.71 o
   4  14   2        681.44        799.53        77.06 o
   3  14   2        761.62        710.60        57.29 o
   2  14   2       3082.83       3223.12        57.35 o
   1  14   2        360.02        294.85        31.53 o
   0  14   2        106.77        125.14        19.60 o
  -1  14   2        356.15        349.06        29.36 o
  -2  14   2       3119.14       3107.37        56.76 o
  -3  14   2        768.36        725.75        45.16 o
  -4  14   2        689.15        777.96        60.98 o
  -5  14   2        616.79        475.58       108.84 o
  -6  14   2        760.05        852.67       107.20 o
   7  14   2        811.08        797.50        35.25 o
  -7  14   2       1422.75       1181.46       119.07 o
   8  14   2       1185.89       1201.00        44.25 o
  -9  14   3        433.35        371.62       119.33 o
 -10  14   3        299.30        456.34       126.42 o
 -11  14   3        942.55       1084.16       153.34 o
 -12  14   3       1038.91       1319.76        88.62 o
 -13  14   3        231.33        162.93        72.22 o
 -14  14   3        440.17        348.98        72.13 o
 -15  14   3        522.46        594.42        67.56 o
 -16  14   3        213.33        190.73        70.50 o
  15  15   1        136.04        170.83        62.05 o
  14  15   1        227.59        330.07        63.02 o
  13  15   1        650.23        718.99        79.06 o
  12  15   1        225.41        154.91        76.05 o
  11  15   1        707.22        722.17       107.17 o
  10  15   1        587.42        565.22       138.26 o
   9  15   1        922.71       1047.40       137.06 o
  -7  15   2        505.00        467.72        31.49 o
   7  15   2       1408.78       1302.75       133.17 o
   6  15   2        359.34        444.32       115.45 o
   5  15   2       5339.85       5428.74       153.87 o
   4  15   2       1205.46       1187.05        68.98 o
   3  15   2        297.26        280.57        45.17 o
   2  15   2        161.33        174.50        41.06 o
   1  15   2       2463.99       2512.70        54.14 o
   0  15   2        114.76        103.60        23.29 o
  -1  15   2       2477.10       2487.50        50.27 o
  -2  15   2        161.28        130.39        37.64 o
  -3  15   2        294.05        264.97        46.00 o
  -4  15   2       1189.92       1215.28        60.80 o
  -5  15   2       5352.12       5571.91       217.26 o
  -6  15   2        364.37        118.24       114.32 o
   8  15   2       1184.15       1249.17        47.77 o
  -8  15   3       1689.47       1665.22       139.98 o
  -9  15   3        633.94        692.37       130.70 o
 -11  15   3        586.56        808.68       158.97 o
 -12  15   3        395.73        343.79        87.47 o
 -13  15   3        266.32        151.13        76.76 o
 -14  15   3        798.76        788.45        78.45 o
 -15  15   3         16.44        -43.05        68.42 o
  14  16   1         13.29        100.93        67.05 o
  13  16   1        263.39        502.07        81.05 o
  12  16   1        340.62        303.08        82.35 o
  11  16   1        392.14        443.59        89.09 o
  10  16   1        485.97        306.63       146.72 o
   9  16   1       1305.66       1504.11       154.73 o
   8  16   1        121.82        270.83       141.40 o
  -7  16   2        248.59        224.25        27.28 o
   7  16   2        414.95        259.05       130.24 o
   6  16   2        515.14        560.32       123.74 o
   5  16   2         24.15         51.88        86.41 o
   4  16   2        152.49        118.59        65.17 o
   3  16   2        837.28        765.14        51.49 o
   2  16   2         45.76         39.55        49.26 o
   1  16   2        469.05        436.65        40.62 o
   0  16   2         47.91         26.74        35.76 o
  -1  16   2        472.82        465.46        45.49 o
  -2  16   2         45.74         18.31        43.58 o
  -3  16   2        847.75        845.54        52.81 o
  -4  16   2        150.68        158.59        58.15 o
  -5  16   2         24.49        -21.84        87.58 o
  -6  16   2        509.91        449.70       120.43 o
   8  16   2         54.10         74.06        28.90 o
  -8  16   3         59.12        -63.72       134.24 o
 -11  16   3        618.39        747.76       114.73 o
 -12  16   3        140.31        273.83        83.16 o
 -13  16   3        309.90        291.29        83.95 o
 -14  16   3        191.24         80.98        78.57 o
  13  17   1         34.28         -9.72        84.98 o
  12  17   1        417.50        544.44        86.69 o
  11  17   1        961.16        949.91        85.97 o
 -10  17   2         71.12         44.08        39.67 o
  10  17   1         90.17       -122.99       146.33 o
   9  17   1        842.83        720.88       160.55 o
   8  17   1        210.44         24.79       148.26 o
  -7  17   2          1.22         68.26        27.17 o
   7  17   2        341.45        740.02       146.95 o
   6  17   2        834.97        915.26       140.74 o
   5  17   2        466.77        431.03        97.21 o
   4  17   2          9.15         86.21        61.70 o
   3  17   2        248.18        171.18        51.98 o
   2  17   2        216.67        128.80        55.36 o
   1  17   2         63.44         25.89        47.60 o
   0  17   2        620.25        558.28        47.26 o
  -1  17   2         63.36         18.76        48.48 o
  -2  17   2        219.48        175.58        54.16 o
  -3  17   2        245.22        288.50        59.31 o
  -4  17   2          9.08         38.50        63.81 o
  -5  17   2        464.39        420.39        97.19 o
  -6  17   2        831.60        862.35       143.95 o
   8  17   2         37.09        -20.65        30.62 o
  -8  17   3         37.91        -65.97       147.98 o
 -11  17   3        312.11        317.62       117.34 o
 -12  17   3         94.01        218.67        89.14 o
 -13  17   3        159.65         82.29        87.21 o
  12  18   1         97.13        279.18        91.40 o
  11  18   1        400.65        323.31       102.34 o
  10  18   1        293.86        339.54       123.94 o
 -10  18   2        198.63        303.76        45.04 o
   9  18   1        616.58        347.56       172.19 o
   7  18   2       2339.57       2352.63       179.93 o
  -7  18   2       1270.48       1369.36        51.20 o
   6  18   2        197.30        162.80       153.91 o
   5  18   2        645.22        680.72       105.52 o
   4  18   2        164.55         89.45        66.67 o
   3  18   2        783.18        881.22        69.65 o
   2  18   2         15.74        -15.48        59.58 o
   1  18   2        609.99        620.18        54.98 o
   0  18   2        368.81        401.94        42.44 o
  -1  18   2        607.88        595.27        55.62 o
  -2  18   2         15.92         37.67        58.23 o
  -3  18   2        787.27        885.67        67.97 o
  -4  18   2        165.28        176.59        69.87 o
  -5  18   2        639.89        616.35       104.59 o
  -6  18   2        194.28         58.11       146.76 o
   8  18   2          5.51         15.64        34.07 o
 -11  18   3        470.12        430.77       130.09 o
 -12  18   3         38.77        105.69        92.87 o
  11  19   1        130.27         61.34       188.02 o
 -10  19   2          6.74          1.12        44.78 o
  10  19   1         27.70         62.61       128.03 o
   9  19   1        605.03        146.44       185.88 o
  -9  19   2        580.95        515.04        52.98 o
  -8  19   2        142.58        191.26        35.66 o
  -7  19   2        289.65        293.27        34.90 o
   7  19   2        293.39        388.81       160.26 o
  -6  19   2         83.27        124.75        32.78 o
   6  19   2         82.80         36.79       172.73 o
   5  19   2       3933.46       4094.42       106.00 o
   4  19   2         22.69        -33.04        83.29 o
   3  19   2        735.23        724.35        73.12 o
   2  19   2          5.87          8.29        63.55 o
   1  19   2       2043.34       1949.41        71.45 o
   0  19   2        211.33        238.77        45.29 o
  -1  19   2       2047.00       2017.86        70.96 o
  -2  19   2          5.83         48.09        62.87 o
  -3  19   2        742.29        741.80        72.62 o
  -4  19   2         22.85         46.84        75.06 o
  -5  19   2       3946.74       4077.39       157.34 o
   8  19   2         90.75         99.61        41.59 o
  11  19   2        122.29        178.62        69.71 o
   9  20   1         77.36         88.07       201.90 o
  -9  20   2         46.14         88.79        47.85 o
  -8  20   2         62.72         79.80        48.62 o
   7  20   2        777.42        821.98       187.61 o
  -7  20   2        596.49        548.11        45.33 o
  -6  20   2         50.08         15.22        42.74 o
   6  20   2         50.36        206.40       185.17 o
   5  20   2         86.58        179.56        97.23 o
   4  20   2        519.86        604.39        84.46 o
   3  20   2       2351.34       2483.84        89.41 o
   2  20   2        281.12        281.76        69.16 o
   1  20   2       1511.63       1663.64        73.52 o
   0  20   2        435.91        357.77        48.32 o
  -1  20   2       1523.04       1453.91        72.34 o
  -2  20   2        277.72        251.21        70.13 o
  -3  20   2       2355.99       2372.53        90.78 o
  -4  20   2        526.95        508.13        83.19 o
  -5  20   2         85.53        146.24       119.66 o
   8  20   2         12.11          9.13        42.61 o
  -7  21   2          6.14        -49.44        49.44 o
  -6  21   2         80.65         69.50        45.10 o
   6  21   2        232.05        182.02       202.48 o
   5  21   2        296.12        362.78       105.70 o
   4  21   2        164.14        108.86       102.34 o
   3  21   2        146.74        116.06        83.90 o
   2  21   2        398.15        325.46        78.49 o
   1  21   2        506.62        515.80        70.41 o
   0  21   2        295.33        356.28        51.94 o
  -1  21   2        502.74        567.11        71.00 o
  -2  21   2        404.25        437.61        77.25 o
  -3  21   2        148.61        219.12        82.57 o
  -4  21   2        161.81        167.62        90.40 o
  -5  21   2        298.71        389.36       113.26 o
   7  21   2        162.80        255.14        79.48 o
   3  22   2          9.70        -92.24       105.78 o
   2  22   2        172.16        184.04        82.03 o
   1  22   2          1.58        -54.82        74.00 o
   0  22   2          6.04         63.12        58.57 o
  -1  22   2          1.56         63.03        76.64 o
  -2  22   2        169.46        360.37        82.64 o
  -3  22   2          9.66        -39.88       108.04 o
  21   1   2        242.44        284.28       150.86 o
  20   1   2         10.39          0.21       102.89 o
  19   1   2        623.26        634.14        80.41 o
  18   1   2        487.45        555.49        68.04 o
  17   1   2        901.21        937.57        61.92 o
  16   1   2        987.97        904.96        46.41 o
  15   1   2        442.77        448.56        40.68 o
  14   1   2       1584.65       1464.07        44.58 o
  13   1   2        399.74        382.72        34.72 o
  12   1   2       2727.12       2640.93        54.57 o
  11   1   2        900.05        852.16        35.66 o
  10   1   2        571.69        514.42        38.50 o
  -9   1   3        256.88        243.44        13.23 o
   9   1   2        291.75        297.97        44.84 o
  -8   1   3       2050.22       2049.67        27.69 o
  -7   1   3       3052.79       3176.00        36.87 o
   6   1   3       7456.38       7462.27       194.15 o
  -6   1   3       4910.60       5121.43        54.63 o
   5   1   3       8937.25       9267.55       276.44 o
   4   1   3      12674.90      12072.15       235.08 o
   3   1   3       5727.37       5723.97       172.09 o
   2   1   3      54072.90      52031.82      1035.72 o
   1   1   3       9562.02       9176.33        97.68 o
   0   1   3         95.00         74.31         4.07 o
  -1   1   3       9599.67       9429.47       118.70 o
  -2   1   3      53826.03      53036.92      1001.61 o
  -3   1   3       5718.99       5658.81       150.66 o
  -4   1   3      12684.40      12222.61       316.63 o
  -5   1   3       8844.33       9155.29       241.22 o
   7   1   3        751.78        866.11        15.71 o
   8   1   3       1864.32       1837.37        25.14 o
 -10   1   4         30.72         14.99        60.90 o
 -11   1   4        718.82        812.46        53.53 o
 -12   1   4       5474.45       5444.20       120.18 o
 -13   1   4        230.60        282.76        31.05 o
 -14   1   4       1201.17       1172.61        34.93 o
 -15   1   4        183.71        183.32        30.12 o
 -16   1   4        807.74        739.59        34.52 o
 -17   1   4         63.02         11.59        49.53 o
 -18   1   4       1212.42       1127.98        82.73 o
 -19   1   4        102.95        -68.73       163.84 o
  21   1   3         45.81        180.97        76.31 o
 -21   2   3         23.86        -97.22        97.22 o
  21   2   2        101.87        125.22       148.80 o
  20   2   2        138.45        152.47       126.46 o
  19   2   2        569.37        565.00        81.98 o
  18   2   2        287.18        280.68        67.78 o
  17   2   2        302.06        297.23        49.93 o
  16   2   2        438.45        367.25        43.26 o
  15   2   2        708.55        750.25        41.72 o
  14   2   2        559.20        544.09        43.18 o
  13   2   2        515.97        538.05        33.20 o
  12   2   2        792.87        765.28        47.35 o
  11   2   2       3363.79       3457.03        61.70 o
  10   2   2       6894.97       6866.31       143.47 o
  -8   2   3        349.99        426.91        14.88 o
  -7   2   3         86.89         73.41         8.94 o
   6   2   3      21883.98      20249.32       590.25 o
   5   2   3       7432.18       7860.58       237.41 o
   4   2   3       9981.67       9919.19       293.34 o
   2   2   3       4274.37       4134.79        73.29 o
   1   2   3       9841.16       9981.01       116.67 o
   0   2   3     236804.00     235623.34      2334.22 o
  -1   2   3       9853.16      10000.90       117.14 o
  -2   2   3       4285.04       4088.97        67.90 o
   3   2   3        338.46        433.64        10.81 o
  -3   2   3       5984.23       5939.39       117.19 o
  -4   2   3      10005.56       9768.87       255.29 o
  -5   2   3       7425.46       7442.54       198.93 o
  -6   2   3      21853.49      20111.06       517.78 o
   7   2   3       1381.30       1497.68        21.09 o
   8   2   3       1101.09       1288.56        20.36 o
  -9   2   4         47.60        116.13        60.60 o
 -10   2   4      11276.21      11071.88       299.92 o
 -11   2   4       1063.56       1141.43        57.89 o
 -12   2   4       1485.59       1529.21        53.99 o
 -13   2   4       1159.17       1185.74        35.81 o
 -14   2   4       1542.38       1676.23        38.46 o
 -15   2   4        240.65        247.62        29.93 o
 -16   2   4       1155.84       1194.32        41.97 o
 -17   2   4        237.24        195.14        58.41 o
 -18   2   4        472.13        468.79        71.29 o
 -19   2   4        274.13        214.66       122.83 o
 -20   2   4        297.91        909.37       202.22 o
  20   3   2        345.42        503.73       129.04 o
  19   3   2        508.10        581.26        92.91 o
  18   3   2        304.00        228.32        68.12 o
  17   3   2        923.36        890.60        54.55 o
  16   3   2         83.37        116.43        39.25 o
  15   3   2       1154.72       1036.44        44.70 o
  14   3   2       1772.19       1831.77        45.62 o
  13   3   2       2495.51       2494.70        52.06 o
  12   3   2        525.10        477.24        46.63 o
  11   3   2        151.91        163.45        32.52 o
  10   3   2       1189.68       1179.92        48.83 o
  -9   3   3        461.39        429.10        18.29 o
   9   3   2       2720.73       2636.03       110.07 o
  -8   3   3       5828.01       5420.39        59.46 o
  -7   3   3        897.42        909.34        16.99 o
   7   3   3       2037.31       2195.79        91.50 o
   6   3   3       6601.45       6420.09       199.06 o
   3   3   3       1219.61       1194.19        26.95 o
   2   3   3        224.65        254.46        12.32 o
   1   3   3        794.10        761.09        16.08 o
   0   3   3        160.38        160.70         6.87 o
  -1   3   3        785.73        776.61        12.39 o
  -2   3   3        227.54        236.46        10.41 o
  -3   3   3       1200.39       1170.02        25.25 o
   4   3   3       1617.16       1581.03        20.74 o
  -4   3   3       3206.17       3040.12        89.43 o
   5   3   3        874.72        836.52        14.19 o
  -5   3   3       1088.00       1254.12        53.37 o
  -6   3   3       6560.61       6455.72       176.78 o
   8   3   3       8565.38       8148.72        91.01 o
 -10   3   4       2892.95       2774.05       105.74 o
 -11   3   4        775.03        734.91        53.21 o
 -12   3   4       1062.54       1038.90        45.12 o
 -13   3   4        585.38        503.33        32.22 o
 -14   3   4       1050.53       1084.29        37.79 o
 -15   3   4         33.37         21.29        33.97 o
 -16   3   4         11.47         48.08        40.25 o
 -17   3   4        158.75        145.70        58.32 o
 -18   3   4        410.53        377.14        72.03 o
 -19   3   4         60.91        173.99       125.08 o
 -20   3   4        304.23        534.50       197.54 o
  20   4   2        110.39         36.33       129.88 o
  19   4   2         54.36        113.01        80.32 o
  18   4   2        360.81        366.85        69.63 o
  17   4   2        572.12        474.04        59.40 o
  16   4   2       1823.80       1739.84        54.22 o
  15   4   2        318.39        275.27        40.72 o
  14   4   2        257.30        218.61        36.56 o
  13   4   2       4681.94       4537.29        72.15 o
  12   4   2       4570.61       4662.64        85.33 o
  11   4   2         28.06         99.86        43.22 o
  10   4   2       1666.42       1697.26        93.48 o
   9   4   2        429.12        542.61        67.07 o
  -8   4   3        193.76        169.43        10.62 o
   7   4   3       3350.04       3392.12       121.03 o
   4   4   3       2317.63       2216.83        43.87 o
   3   4   3       4318.48       3992.05       127.32 o
   2   4   3        116.77        185.16        17.90 o
   1   4   3       2332.08       2294.90        28.30 o
   0   4   3        295.40        274.79         8.50 o
  -1   4   3       2312.69       2254.81        26.19 o
  -2   4   3        115.89        163.35         8.88 o
  -3   4   3       4359.15       4383.69        74.22 o
  -4   4   3       2328.58       2286.49        43.16 o
   5   4   3        859.26        864.83        17.00 o
  -5   4   3        854.24        834.57        45.45 o
   6   4   3       2416.36       2481.08        31.42 o
  -6   4   3       4096.01       4295.92       125.28 o
  -7   4   3       3368.11       3481.54       108.86 o
   9   4   3        790.27        793.91        18.00 o
  -9   4   4       1450.92       1613.53        79.89 o
 -10   4   4       5286.96       5312.14       160.95 o
 -11   4   4        107.95         92.43        61.91 o
 -12   4   4       3709.37       3738.06        64.35 o
 -13   4   4       1935.73       1939.62        46.72 o
 -14   4   4        979.36        973.37        40.74 o
 -15   4   4        549.30        568.57        37.85 o
 -16   4   4        420.49        340.51        42.66 o
 -17   4   4        112.17        184.89        60.89 o
 -18   4   4       1033.26       1097.78        76.01 o
 -19   4   4          9.28        121.12        82.87 o
 -20   4   4        193.11         -0.77       145.73 o
  20   5   2        196.99        292.17       106.39 o
  19   5   2        473.60        596.70        83.88 o
  18   5   2        242.02        226.25        70.10 o
  17   5   2         87.76         90.09        57.29 o
  16   5   2        267.10        250.83        43.06 o
  15   5   2        315.97        346.91        36.36 o
  14   5   2        669.06        671.38        39.32 o
  13   5   2       2742.98       2730.64        55.19 o
  12   5   2        740.18        695.12        44.79 o
  11   5   2       3505.01       3381.91       100.62 o
  10   5   2        879.37        677.28        76.10 o
  -9   5   3        289.57        282.92        15.09 o
   9   5   2        491.80        453.75        71.96 o
  -8   5   3       1157.03       1090.04        20.09 o
  -7   5   3        318.14        298.26        12.91 o
  -6   5   3          7.20         11.98         7.62 o
   6   5   3          7.75         13.10        18.69 o
   5   5   3       3050.17       2728.80        70.96 o
   4   5   3       2391.21       2298.63        86.48 o
   3   5   3         64.85         52.07        19.55 o
   2   5   3       2182.54       2309.96        41.06 o
   1   5   3       3184.63       3428.76        38.13 o
   0   5   3        358.50        320.18         9.40 o
  -1   5   3       3207.69       3339.08        37.08 o
  -2   5   3       2207.48       2304.88        34.41 o
  -3   5   3         64.90         70.52        19.08 o
  -4   5   3       2373.56       2335.19        55.10 o
  -5   5   3       3098.98       2850.99        95.70 o
   7   5   3       1066.98       1136.74        18.43 o
   8   5   3        346.85        344.22        13.35 o
  -9   5   4        332.99        291.38        61.91 o
 -10   5   4       1322.07       1358.27        79.49 o
 -11   5   4        422.80        424.21        69.16 o
 -12   5   4        962.40        946.89        45.21 o
 -13   5   4        803.19        814.12        38.79 o
 -14   5   4       1932.92       1834.60        46.67 o
 -15   5   4         56.11         32.40        38.98 o
 -16   5   4        856.12        873.55        56.00 o
 -17   5   4        288.38        376.87        64.49 o
 -18   5   4        125.56        178.82        75.34 o
 -19   5   4         27.53         35.81        84.77 o
 -20   5   4        296.42        470.68       155.00 o
  20   6   2         79.25       -130.16       130.16 o
  19   6   2        391.59        406.24        83.77 o
  18   6   2        365.64        550.09        73.42 o
  17   6   2        979.60       1141.56        64.54 o
  16   6   2         21.81         24.02        41.27 o
  15   6   2        284.26        263.60        41.37 o
  14   6   2        429.59        369.67        41.07 o
  13   6   2       6502.97       6448.50        93.18 o
  12   6   2        209.59        252.83        44.13 o
  11   6   2        109.39         73.52        57.93 o
  10   6   2       1664.20       1862.35       102.34 o
   9   6   2       5846.10       5451.37       185.40 o
  -8   6   3       1187.95       1154.51        21.26 o
  -7   6   3       6829.99       6708.34        76.96 o
   6   6   3       6954.71       6899.95       218.34 o
   5   6   3      12978.93      13846.19       411.56 o
   4   6   3       4463.92       4384.35       102.65 o
   3   6   3       8354.42       8206.00       180.48 o
   2   6   3       2456.61       2607.48        46.11 o
   1   6   3       1425.41       1426.86        20.82 o
   0   6   3       1056.96       1115.69        16.80 o
  -1   6   3       1433.29       1401.74        21.67 o
  -2   6   3       2478.41       2598.96        43.75 o
  -3   6   3       8389.97       8480.57       176.99 o
  -4   6   3       4432.37       4547.64        99.09 o
  -5   6   3      12980.56      14207.51       416.34 o
  -6   6   3       6910.16       6530.07       201.64 o
   7   6   3         14.27         31.04        10.60 o
   8   6   3       1311.68       1327.97        24.77 o
 -10   6   4        989.65       1010.26        77.65 o
 -11   6   4       1416.86       1395.47        61.89 o
 -12   6   4       1771.89       1843.51        52.97 o
 -13   6   4        645.04        571.91        39.54 o
 -14   6   4        216.88        208.92        37.55 o
 -15   6   4        562.86        611.72        42.71 o
 -16   6   4        460.47        520.85        54.90 o
 -17   6   4         51.78         50.45        63.79 o
 -18   6   4       1453.00       1573.65        83.41 o
 -19   6   4        346.17        419.63        90.48 o
 -20   6   4         83.46        544.71       157.47 o
  20   7   2        243.10        183.87       137.22 o
  19   7   2        719.22        645.03        88.91 o
  18   7   2        417.60        592.31        73.84 o
  17   7   2        173.90        238.85        60.37 o
  16   7   2        495.56        498.73        48.43 o
  15   7   2        511.68        416.55        42.47 o
  14   7   2        156.52        194.92        41.31 o
  13   7   2        404.22        490.23        44.74 o
  12   7   2         49.00         26.43        50.78 o
  11   7   2       2612.84       2588.08        74.50 o
  10   7   2        463.79        479.97        56.50 o
  -9   7   3       1215.46       1229.54        26.08 o
  -8   7   3         57.26         63.07        12.79 o
   7   7   3       2340.93       2341.71       107.31 o
   6   7   3       1133.89       1169.84        49.34 o
   5   7   3       3448.01       3241.43        82.70 o
   4   7   3       4934.00       5130.72       119.54 o
   3   7   3        577.31        675.51        31.79 o
   2   7   3       4393.11       4706.74        75.45 o
   1   7   3       7059.60       7470.57        78.68 o
   0   7   3        208.61        191.22        10.70 o
  -1   7   3       6987.14       7349.49        77.36 o
  -2   7   3       4367.16       4533.65        73.80 o
  -3   7   3        570.43        586.58        30.19 o
  -4   7   3       4924.38       5287.22       115.42 o
  -5   7   3       3491.80       3392.67        78.91 o
  -6   7   3       1129.86       1119.39        65.80 o
  -7   7   3       2324.14       2260.47        94.95 o
   8   7   3        120.70        157.72        15.30 o
  -9   7   4       1819.99       1821.42        92.84 o
   9   7   3       1347.26       1378.96        28.49 o
 -10   7   4        401.33        410.86        53.39 o
 -11   7   4        373.57        347.71        55.57 o
 -12   7   4        131.63         39.83        42.73 o
 -13   7   4        115.48         85.03        38.25 o
 -14   7   4        602.83        602.47        45.56 o
 -15   7   4        486.16        544.80        51.81 o
 -16   7   4        554.45        600.32        54.93 o
 -17   7   4         54.22         22.07        65.08 o
 -18   7   4        309.42        238.86        77.41 o
 -19   7   4          4.73         57.10        89.39 o
  19   8   2         11.85        -16.35        88.68 o
  18   8   2        255.83        211.57        76.98 o
  17   8   2        965.16        851.92        66.67 o
  16   8   2        857.10        760.15        47.75 o
  15   8   2       1246.51       1242.76        49.18 o
  14   8   2         60.39        167.43        42.48 o
  13   8   2        429.38        423.48        45.03 o
  12   8   2        100.17         36.67        52.92 o
  11   8   2        885.09        989.29        72.12 o
  10   8   2       2594.47       2673.92        87.37 o
  -9   8   3          7.75          1.84        15.38 o
  -8   8   3        316.96        312.98        19.03 o
   7   8   3       1429.17       1406.86        78.26 o
   6   8   3       2861.38       2676.54        76.75 o
   5   8   3       3286.23       3102.25        82.30 o
   4   8   3       3837.33       3619.07        92.40 o
   3   8   3       1091.83       1151.89        35.06 o
   2   8   3        477.73        507.99        21.07 o
   1   8   3        844.89        806.87        18.93 o
   0   8   3       2080.78       2080.03        27.47 o
  -1   8   3        837.90        816.75        18.75 o
  -2   8   3        474.12        451.95        21.43 o
  -3   8   3       1083.42       1117.22        36.04 o
  -4   8   3       3836.13       3593.97        84.35 o
  -5   8   3       3332.54       3084.13        73.96 o
  -6   8   3       2887.51       2679.27       104.39 o
  -7   8   3       1441.17       1496.40        83.11 o
   8   8   3        468.71        518.40        26.02 o
   9   8   3        854.59        880.71        30.92 o
 -10   8   4       5245.64       4992.65       176.82 o
 -11   8   4       1040.38       1025.73        64.52 o
 -12   8   4        242.46        247.14        45.69 o
 -13   8   4        375.14        457.93        46.48 o
 -14   8   4        135.77        127.26        48.90 o
 -15   8   4         54.06         70.55        51.99 o
 -16   8   4        571.18        514.93        56.51 o
 -17   8   4        311.70        301.36        67.97 o
 -18   8   4        881.05        850.45        83.51 o
 -19   8   4        334.96        608.21        94.33 o
  19   9   2        260.29        405.18        90.27 o
  18   9   2        242.52         68.45        92.29 o
  17   9   2        229.35        309.79        64.42 o
  16   9   2        108.83         93.45        42.03 o
  15   9   2        488.51        447.78        46.02 o
  14   9   2        226.96        178.00        44.35 o
  13   9   2        415.74        468.15        48.94 o
  12   9   2       1639.33       1639.14        67.61 o
  11   9   2       4037.00       3883.45       118.65 o
 -10   9   3        783.87        758.78        34.58 o
  -9   9   3         20.04          5.96        18.75 o
   9   9   2        767.39        862.32        80.04 o
  -8   9   3       7420.38       7074.88        99.41 o
   8   9   3      18271.75      16481.30       516.05 o
   6   9   3       2919.63       2988.78        86.17 o
   5   9   3       1059.67       1085.49        52.46 o
   4   9   3      11328.26      11485.98       253.05 o
   3   9   3       8951.18       9521.51       144.34 o
   2   9   3      25296.87      25325.66       290.55 o
   1   9   3        818.51        861.34        20.87 o
   0   9   3        185.64        177.66        12.44 o
  -1   9   3        828.43        858.73        20.18 o
  -2   9   3      25330.82      25011.86       266.91 o
  -3   9   3       8897.54       9384.24       199.22 o
  -4   9   3      11328.09      11133.63       233.83 o
  -5   9   3       1071.74       1239.19        44.40 o
  -6   9   3       2904.97       2892.05       113.23 o
   7   9   3       1304.47       1374.79        28.27 o
  -7   9   3       1405.35       1342.55        85.50 o
  10   9   3        796.38        740.22        40.18 o
 -10   9   4        999.67       1037.34        98.11 o
 -11   9   4        478.88        480.57        64.65 o
 -12   9   4       2500.82       2528.91        65.78 o
 -13   9   4        158.59        175.59        48.13 o
 -14   9   4        753.88        742.15        58.49 o
 -15   9   4        204.92        203.78        53.89 o
 -16   9   4        761.00        799.46        60.67 o
 -17   9   4        550.93        542.75        72.89 o
 -18   9   4        558.03        542.44        84.16 o
 -19   9   4         28.20        113.77        96.35 o
  18  10   2        140.09        168.10        75.91 o
  17  10   2        226.95        197.37        65.78 o
  16  10   2        261.48        259.15        44.91 o
  15  10   2        219.07        208.82        46.66 o
  14  10   2        650.62        533.10        50.02 o
  13  10   2        447.88        447.25        49.71 o
  12  10   2        213.93        214.31        58.15 o
  11  10   2       1775.29       1479.56       127.72 o
 -10  10   3        910.66        915.29        36.52 o
  -9  10   3        763.50        705.05        33.63 o
   9  10   2        868.73        932.32       104.34 o
  -8  10   3         64.62        102.66        19.60 o
  -7  10   3         74.21         72.54        16.33 o
   6  10   3       7494.63       7260.63       240.85 o
   5  10   3        267.64        305.73        49.21 o
   4  10   3      10868.13      10952.94       198.09 o
   3  10   3          3.46        -31.88        31.88 o
   2  10   3        792.76        775.09        25.08 o
   1  10   3       2121.64       2320.44        33.43 o
   0  10   3       1793.18       1608.30        25.83 o
  -1  10   3       2145.88       2290.04        32.83 o
  -2  10   3        798.88        743.30        25.00 o
  -3  10   3          3.51         14.20        28.66 o
  -4  10   3      10777.20      10629.96       225.59 o
  -5  10   3        269.85        314.51        39.29 o
  -6  10   3       7505.82       7298.41       232.63 o
   7  10   3        595.05        549.42        23.87 o
   8  10   3         53.11         54.56        16.88 o
   9  10   3        116.89         92.90        24.49 o
  10  10   3       1227.91       1303.49        46.81 o
 -11  10   4        794.37        797.41        59.93 o
 -12  10   4        782.20        795.18        63.00 o
 -13  10   4        607.81        674.63        51.80 o
 -14  10   4        942.69        902.31        62.09 o
 -15  10   4        165.57        102.80        54.13 o
 -16  10   4        628.68        638.21        61.26 o
 -17  10   4        141.48        193.26        72.14 o
 -18  10   4         28.00         29.61        84.26 o
  18  11   2        493.49        556.86        82.39 o
  17  11   2         69.86         66.72        60.21 o
  16  11   2        246.48        270.39        47.26 o
  15  11   2        427.83        320.38        49.79 o
  14  11   2        945.29       1017.27        55.05 o
  13  11   2        122.02         76.28        50.48 o
  12  11   2        314.66        348.14        56.53 o
  11  11   2       1566.90       1505.43        90.98 o
 -10  11   3        793.16        755.29        37.92 o
   9  11   2        268.81        185.78       106.53 o
  -8  11   3        170.52        105.45        19.21 o
  -7  11   3          0.74          7.05        16.82 o
   6  11   3        327.92        405.76        85.64 o
   5  11   3       1169.10       1269.03        93.50 o
   4  11   3         92.19        121.62        55.91 o
   3  11   3       1217.25       1194.33        42.87 o
   2  11   3        523.76        499.98        24.00 o
   1  11   3        692.26        682.15        22.82 o
   0  11   3        767.66        829.41        21.62 o
  -1  11   3        698.61        691.35        22.73 o
  -2  11   3        517.76        525.79        26.58 o
  -3  11   3       1233.40       1180.03        35.86 o
  -4  11   3         91.03        140.69        33.14 o
  -5  11   3       1187.85       1359.22        91.19 o
  -6  11   3        333.16        403.67        76.07 o
   7  11   3        380.79        329.42        21.31 o
   8  11   3        367.83        373.19        23.73 o
  -9  11   4       1007.85        987.68       104.79 o
  10  11   3        204.27        178.12        27.98 o
 -11  11   4        156.75         63.86        61.68 o
 -12  11   4       1221.63       1245.11        69.67 o
 -13  11   4        213.24        349.63        53.63 o
 -14  11   4       1372.34       1518.90        71.08 o
 -15  11   4        188.37        245.10        57.02 o
 -16  11   4        460.21        458.09        63.25 o
 -17  11   4         82.94        112.36        73.77 o
 -18  11   4        500.56        613.91       102.99 o
  17  12   2        110.53        260.42        64.01 o
  16  12   2        496.82        543.75        52.44 o
  15  12   2        412.85        470.37        52.76 o
  14  12   2       1032.39       1102.39        58.49 o
  13  12   2        272.73        246.18        54.94 o
  12  12   2        475.11        544.20        72.43 o
  11  12   2        981.94       1023.53        87.51 o
 -10  12   3        255.58        282.77        27.13 o
   9  12   2        101.27       -102.16       104.11 o
  -8  12   3        163.31        153.70        20.73 o
   6  12   3       1966.78       1792.37       111.05 o
   5  12   3        618.11        556.92        65.57 o
   4  12   3       2375.53       2392.46        87.56 o
   3  12   3          3.91        -33.81        33.81 o
   2  12   3         90.29         73.95        27.23 o
   1  12   3        164.09        153.92        22.36 o
   0  12   3       1023.95        961.07        24.09 o
  -1  12   3        161.61        166.00        23.54 o
  -2  12   3         89.64        118.46        26.85 o
  -3  12   3          3.93        -12.09        31.73 o
  -4  12   3       2395.23       2454.23        87.35 o
  -5  12   3        621.69        529.75        90.12 o
  -6  12   3       1958.51       1967.21       111.98 o
   7  12   3         90.50         98.79        19.32 o
  -7  12   3        182.75         44.86        90.05 o
   8  12   3         64.35         92.64        22.66 o
  -9  12   4         22.75         37.65       103.21 o
  10  12   3        269.19        268.98        30.81 o
 -11  12   4       1607.68       1467.49        91.34 o
 -12  12   4        738.19        780.33        62.93 o
 -13  12   4         63.43         21.60        64.66 o
 -14  12   4       1555.18       1464.10        70.10 o
 -15  12   4          1.67        -34.62        66.74 o
 -16  12   4        999.70       1052.89        70.37 o
 -17  12   4        112.48        168.71        75.64 o
  17  13   2        481.79        391.34       101.83 o
  16  13   2        146.56        146.46        53.10 o
  15  13   2        306.13        361.34        55.77 o
  14  13   2        260.90        323.19        55.09 o
  13  13   2        517.58        680.01        60.49 o
  12  13   2       1212.93       1321.86        83.40 o
 -11  13   3        559.32        532.45        44.06 o
  11  13   2        597.93        491.35        88.18 o
  10  13   2         70.90        212.39       118.92 o
   9  13   2        868.45        927.37       118.64 o
  -8  13   3       1578.72       1615.91        40.20 o
  -7  13   3         82.31         95.52        21.28 o
   6  13   3       1470.48       1601.96       116.05 o
   5  13   3        411.65        449.17        72.37 o
   4  13   3       1260.48       1348.50        78.45 o
   3  13   3        141.47         60.30        38.01 o
   2  13   3       8005.06       7720.13        94.33 o
   1  13   3        468.93        454.97        27.76 o
   0  13   3         26.56          0.91        18.24 o
  -1  13   3        475.67        472.21        27.43 o
  -2  13   3       8017.35       7820.62        94.51 o
  -3  13   3        142.47         93.93        44.03 o
  -4  13   3       1259.69       1287.54        62.66 o
  -5  13   3        407.80        523.04        98.62 o
  -6  13   3       1459.50       1701.97       117.12 o
   7  13   3          9.57         12.58        19.64 o
   8  13   3       3485.98       3250.82        63.20 o
  -9  13   4        108.25         79.76       104.24 o
 -11  13   4        149.79        290.39       144.97 o
 -12  13   4       1479.90       1680.10        88.56 o
 -13  13   4        175.55        158.61        68.72 o
 -14  13   4        958.68        884.90        70.62 o
 -15  13   4        242.29        368.34        64.39 o
 -16  13   4        417.59        406.13        69.20 o
 -17  13   4         28.94         84.81       142.30 o
  16  14   2        215.99        209.91        57.23 o
  15  14   2        516.42        428.67        58.83 o
  14  14   2        436.44        379.06        59.53 o
  13  14   2        234.88        221.86        61.65 o
  12  14   2       1052.21       1281.10        76.84 o
  11  14   2        957.64        954.28       100.99 o
  10  14   2        294.92        297.61       128.56 o
   9  14   2        429.39        416.73       121.88 o
  -8  14   3        299.72        259.21        25.28 o
   6  14   3       3758.96       3734.02       120.11 o
   5  14   3        458.52        426.86        77.41 o
   4  14   3       5811.75       5872.83       122.99 o
   3  14   3        924.54        926.71        45.92 o
   2  14   3        155.01        161.13        32.78 o
   1  14   3       2075.95       2073.70        44.05 o
   0  14   3       7373.73       7393.68        89.29 o
  -1  14   3       2103.44       2095.79        41.11 o
  -2  14   3        157.44        187.76        36.02 o
  -3  14   3        914.05        995.98        47.26 o
  -4  14   3       5810.28       5998.96       156.61 o
  -5  14   3        454.42        498.72       106.94 o
  -6  14   3       3751.87       3949.65       168.08 o
   7  14   3        719.35        690.48        39.61 o
  -7  14   3        759.21        697.41       106.20 o
   8  14   3         33.64         33.06        25.09 o
 -11  14   4        317.24        354.16       152.96 o
 -12  14   4        712.65        861.66        86.03 o
 -13  14   4        315.24        407.38        73.61 o
 -14  14   4        474.53        628.22        73.16 o
 -15  14   4         65.81         58.69        66.55 o
 -16  14   4        227.06        365.76        97.40 o
  15  15   2         16.59         64.52        61.74 o
  14  15   2        810.65        821.36        65.81 o
  13  15   2        269.36        282.59        75.45 o
  12  15   2        392.22        346.43        77.25 o
  11  15   2        595.96        500.23        99.62 o
  10  15   2        507.94        423.12       139.78 o
 -10  15   3        205.97        194.69        32.41 o
   9  15   2        638.86        862.90       142.31 o
  -7  15   3        469.61        531.86        35.44 o
   6  15   3        663.80        640.71       117.45 o
   5  15   3         55.25        -23.65        79.54 o
   4  15   3        522.05        466.36        64.73 o
   3  15   3       2294.34       2390.46        60.11 o
   2  15   3       6241.44       6357.22        97.83 o
   1  15   3        464.10        534.41        38.72 o
   0  15   3         89.39         82.26        23.35 o
  -1  15   3        471.01        488.88        39.68 o
  -2  15   3       6237.07       6175.47        88.85 o
  -3  15   3       2324.40       2402.02        60.61 o
  -4  15   3        529.73        527.77        50.98 o
  -5  15   3         54.43        140.56       106.01 o
  -6  15   3        653.97        795.82       116.39 o
   7  15   3        220.24        205.44        27.84 o
   8  15   3       2027.93       1935.65        54.89 o
 -11  15   4        316.36        495.51       115.16 o
 -12  15   4       1627.48       1621.63        86.96 o
 -13  15   4        576.84        577.38        77.72 o
 -14  15   4        437.97        435.45        75.78 o
 -15  15   4         82.59        111.56        69.23 o
  14  16   2        191.64        241.51        67.59 o
  13  16   2        305.47        233.68        79.10 o
  12  16   2        142.50        208.01        80.07 o
  11  16   2        627.88        688.09        88.85 o
 -10  16   3        225.23        158.31        34.28 o
  10  16   2       1103.41       1163.22       162.06 o
  -9  16   3        456.75        486.18        37.96 o
   9  16   2       1346.78       1284.26       158.24 o
  -7  16   3        579.25        569.25        40.61 o
   6  16   3         11.48         -5.11       114.06 o
   5  16   3       1520.88       1485.81        98.62 o
   4  16   3         65.82        136.45        57.41 o
   3  16   3        342.94        321.04        49.15 o
   2  16   3        106.94         87.19        43.13 o
   1  16   3        648.71        640.38        41.53 o
   0  16   3         16.35         -1.75        32.38 o
  -1  16   3        643.50        645.94        43.29 o
  -2  16   3        108.62         87.44        49.83 o
  -3  16   3        345.91        396.36        49.73 o
  -4  16   3         65.79         59.15        53.82 o
  -5  16   3       1496.91       1522.09       101.29 o
  -6  16   3         11.63         14.96       116.53 o
   7  16   3        145.95        149.57        29.24 o
   8  16   3        413.76        427.29        36.68 o
 -12  16   4         75.88        167.04        96.82 o
 -13  16   4         39.04        -80.23        80.23 o
 -14  16   4          5.95        103.04        80.37 o
  13  17   2        161.05        268.54        86.27 o
  12  17   2         94.01         -2.10        85.10 o
  11  17   2        307.50        284.79        97.84 o
  10  17   2         67.44         14.57       111.66 o
 -10  17   3         21.69         43.43        35.64 o
  -9  17   3        403.70        404.35        39.89 o
   9  17   2       1286.58       1650.14       168.81 o
  -7  17   3        133.50        117.54        28.86 o
   6  17   3        115.64         85.06        94.15 o
   5  17   3       1618.97       1566.02        87.39 o
   4  17   3        732.10        806.03        65.56 o
   3  17   3        346.02        394.22        52.90 o
   2  17   3        974.92       1078.33        52.73 o
   1  17   3       1685.12       1658.72        59.53 o
   0  17   3          0.92         -4.27        34.59 o
  -1  17   3       1701.86       1607.20        59.62 o
  -2  17   3        981.67       1015.59        59.74 o
  -3  17   3        349.89        312.11        54.27 o
  -4  17   3        732.04        717.79        68.61 o
  -5  17   3       1639.47       1485.50       104.18 o
  -6  17   3        115.41        224.52       137.68 o
   7  17   3          5.75         45.52        29.81 o
   8  17   3        175.00        153.22        33.69 o
 -11  17   4        232.84        248.97       120.08 o
 -12  17   4        204.53        317.96        88.82 o
 -13  17   4        220.22        207.08        87.44 o
  12  18   2         39.34         12.34       108.54 o
  11  18   2        475.52        517.98       124.46 o
 -10  18   3         11.76          8.15        42.58 o
  10  18   2         55.44        142.28       124.33 o
  -9  18   3          1.37         -3.46        36.90 o
   9  18   2         63.84        301.35       166.70 o
  -8  18   3         88.77        185.31        37.17 o
  -7  18   3        745.26        694.08        46.17 o
   6  18   3         74.69        -26.54       154.09 o
   5  18   3        727.04        889.60        88.33 o
   4  18   3        198.41        257.57        68.70 o
   3  18   3       1646.42       1708.88        64.61 o
   2  18   3        685.74        739.13        63.92 o
   1  18   3        619.50        745.70        57.17 o
   0  18   3        200.78        161.39        41.69 o
  -1  18   3        627.81        697.46        57.18 o
  -2  18   3        686.67        709.96        62.78 o
  -3  18   3       1647.51       1675.09        74.44 o
  -4  18   3        198.79        155.35        69.21 o
  -5  18   3        732.04       1012.59       112.34 o
  -6  18   3         74.79        124.63       148.97 o
   7  18   3        169.79        226.73        37.49 o
   8  18   3        101.78         65.84        35.84 o
 -11  18   4        282.88        446.71       106.89 o
 -12  18   4        243.41        429.52       140.26 o
 -10  19   3         39.96         37.04        46.90 o
  10  19   2         46.07        104.69       128.95 o
  -9  19   3        113.27        149.18        42.77 o
   9  19   2        455.01        669.78       191.58 o
  -8  19   3         16.65         27.13        37.42 o
  -7  19   3        115.04         97.78        34.00 o
   7  19   3        391.88        363.44       172.93 o
   6  19   3        300.88        191.32       169.93 o
   5  19   3         72.71         25.55        90.58 o
   4  19   3         46.76        167.69        84.57 o
   3  19   3       1741.99       1891.41        81.15 o
   2  19   3        488.19        582.97        66.49 o
   1  19   3        980.71       1059.93        63.95 o
   0  19   3         38.52         63.51        40.52 o
  -1  19   3        965.32        961.54        62.49 o
  -2  19   3        491.22        477.36        65.04 o
  -3  19   3       1735.26       1809.08        79.71 o
  -4  19   3         46.78        108.43        74.26 o
  -5  19   3         73.50        -54.94        92.63 o
  -6  19   3        301.18          8.06       163.32 o
   8  19   3         53.01        -28.83        39.77 o
   9  20   2        163.40       -201.47       201.47 o
  -9  20   3         26.61         62.91        50.00 o
  -8  20   3         17.93         24.46        40.71 o
  -7  20   3         56.60         11.39        43.39 o
   7  20   3         70.31       -182.97       182.97 o
   6  20   3        391.27        183.95       128.89 o
  -6  20   3        288.99        229.99        44.91 o
   5  20   3        524.95        572.65        99.89 o
   4  20   3        130.95        152.80        95.02 o
   3  20   3        160.25        101.14        76.70 o
   2  20   3        280.02        148.91        70.63 o
   1  20   3        572.99        492.01        65.20 o
   0  20   3        645.41        766.20        58.46 o
  -1  20   3        575.19        626.05        66.14 o
  -2  20   3        278.14        259.49        69.79 o
  -3  20   3        162.28        182.69        73.31 o
  -4  20   3        132.33        123.52        84.47 o
  -5  20   3        525.81        633.43       102.74 o
   8  20   3        154.58         85.08        44.69 o
   9  20   3        289.03        249.00        56.22 o
   6  21   3         44.04        -91.57       136.46 o
  -6  21   3          0.14         -6.71        53.15 o
   5  21   3         92.25        -22.57       106.78 o
   4  21   3        205.58        167.10       104.86 o
   3  21   3         52.86         29.24        94.24 o
   2  21   3         91.38         53.93        74.09 o
   1  21   3        349.20        358.82        69.80 o
   0  21   3          5.08        -27.09        48.80 o
  -1  21   3        352.47        294.07        71.45 o
  -2  21   3         91.54         76.46        75.56 o
  -3  21   3         52.45         96.28        79.39 o
  -4  21   3        207.56         43.57        84.26 o
  -5  21   3         92.31         37.76       136.17 o
   2  22   3        197.37        240.09        95.91 o
   1  22   3        314.89        378.36        76.03 o
   0  22   3        530.99        459.38        58.56 o
  -1  22   3        318.66        359.96        79.12 o
  -2  22   3        200.53        185.36        96.68 o
 -18   0   4        574.68        528.66       145.33 o
 -17   0   4        313.25        373.76        57.77 o
 -16   0   4       1062.32       1190.42        52.07 o
 -15   0   4         13.61          5.57        42.15 o
 -14   0   4       1529.26       1499.53        52.92 o
 -13   0   4        145.66        113.18        42.53 o
 -12   0   4       1246.92       1273.26        41.39 o
 -11   0   4        272.02        318.44        30.45 o
 -10   0   4      13511.44      13643.42       200.03 o
  -9   0   4       1050.89       1088.55        29.94 o
  -8   0   4        856.57        841.87        24.57 o
  -7   0   4         16.04         41.77        11.38 o
  -6   0   4      20388.87      20013.38       283.80 o
   5   0   4       2183.01       2318.16        86.32 o
  -5   0   4       2130.81       2237.03        37.43 o
   4   0   4      27373.06      29729.03       856.59 o
  -4   0   4      21693.31      22541.02       380.30 o
   3   0   4       1836.66       1880.73        66.38 o
   2   0   4       3125.95       3049.75        95.46 o
   1   0   4       4735.70       4664.88        68.13 o
   0   0   4     245550.53     235940.69      3304.73 o
  -1   0   4       4663.66       4491.73        65.80 o
  -2   0   4       3104.64       3050.79        64.09 o
  -3   0   4       1821.52       1874.14        61.52 o
   6   0   4       3789.72       3820.17        67.27 o
   7   0   4        213.64        255.25        16.13 o
   8   0   4        420.17        470.62        19.77 o
   9   0   4       3879.06       3540.06        58.86 o
  10   0   4       7327.40       7215.29       111.32 o
  11   0   4       1031.83       1188.61        46.79 o
  12   0   4          1.15         16.78        27.03 o
  13   0   4        668.65        650.67        55.60 o
  14   0   4       1037.49       1078.71        59.08 o
  15   0   4        154.69        161.28        49.88 o
  16   0   4          0.02        -10.74        52.08 o
  17   0   4         79.15         26.55        76.38 o
  18   0   4        429.31        476.95        97.38 o
  19   0   4        686.05        767.22       119.31 o
  20   0   4         18.59        133.75        79.75 o
  20   1   3         28.57        -99.48        99.48 o
  19   1   3        101.47         72.40        78.59 o
  18   1   3       1203.92       1171.70        73.82 o
  17   1   3         63.99         68.18        54.26 o
  16   1   3        810.03        750.11        45.04 o
  15   1   3        186.60        237.34        39.51 o
  14   1   3       1198.62       1224.17        41.86 o
  13   1   3        234.05        270.78        36.55 o
  12   1   3       5500.29       5391.82       103.58 o
  11   1   3        714.23        798.62        34.45 o
  10   1   3         30.94          1.86        30.38 o
  -9   1   4          4.37          9.02        10.02 o
   9   1   3         74.92         79.92        41.61 o
  -8   1   4       2160.16       1983.65        27.34 o
  -7   1   4       5851.88       5996.67        64.28 o
  -6   1   4      14108.17      13947.06       141.19 o
   6   1   4      20032.21      19284.68       370.91 o
   5   1   4        130.33        160.16        26.78 o
   4   1   4      20872.76      21390.19       438.04 o
   3   1   4       1551.67       1448.61        38.93 o
   2   1   4       3244.92       3139.15        47.51 o
   1   1   4      52666.25      54143.02       567.22 o
   0   1   4        258.45        264.00         6.66 o
  -1   1   4      52633.74      53333.50       530.63 o
  -2   1   4       3280.28       3154.74        47.24 o
  -3   1   4       1557.52       1521.86        51.81 o
  -4   1   4      21008.05      20482.81       525.01 o
  -5   1   4        131.70        140.97        37.51 o
   7   1   4       7285.68       7556.17        78.95 o
   9   1   4          6.20          1.59        10.30 o
 -10   1   5        271.87        197.97        68.45 o
 -11   1   5        131.77         97.73        50.99 o
 -12   1   5       3486.67       3517.43        77.47 o
 -13   1   5        351.18        398.11        32.05 o
 -14   1   5        176.49        176.94        31.12 o
 -15   1   5          8.64         -7.78        30.06 o
 -16   1   5        286.31        284.32        35.24 o
 -17   1   5        726.28        842.94        60.00 o
 -18   1   5        384.15        426.91        67.45 o
  20   2   3        300.05        168.42       128.62 o
  19   2   3        278.52        302.55        79.28 o
  18   2   3        470.14        498.47        69.58 o
  17   2   3        237.94        184.78        50.66 o
  16   2   3       1170.63       1243.03        49.47 o
  15   2   3        244.40        226.07        39.64 o
  14   2   3       1566.21       1598.00        50.66 o
  13   2   3       1176.84       1349.08        42.86 o
  12   2   3       1499.76       1571.73        54.28 o
  11   2   3       1049.81       1161.84        48.40 o
  10   2   3      11444.90      11114.82       221.78 o
   9   2   3         48.20         15.29        63.03 o
  -8   2   4        426.51        388.68        15.06 o
   7   2   4      10321.13      10815.01       326.12 o
   6   2   4      19507.61      19336.49       564.98 o
   5   2   4        106.12        118.23        37.66 o
   4   2   4      15355.31      15904.66       464.19 o
   3   2   4      18201.30      18420.66       374.56 o
   2   2   4      10224.76      10314.13       145.28 o
   1   2   4      50485.57      50426.95       499.57 o
   0   2   4      10838.97      11073.56       111.42 o
  -1   2   4      50258.31      51376.84       544.22 o
  -2   2   4      10249.04      10264.82       148.16 o
  -3   2   4      18243.70      18361.37       350.76 o
  -4   2   4      15397.12      16096.24       415.53 o
  -5   2   4        105.54        113.83        38.07 o
  -6   2   4      19559.94      19494.19       503.29 o
  -7   2   4      10262.42      11100.83       295.70 o
   8   2   4        435.32        487.56        14.33 o
  -9   2   5        892.52        949.01        72.02 o
 -10   2   5       2851.52       2822.80       107.34 o
 -11   2   5         80.76        125.70        50.61 o
 -12   2   5        111.87         62.42        46.68 o
 -13   2   5       1443.57       1396.96        37.41 o
 -14   2   5       1307.81       1323.67        36.67 o
 -15   2   5        529.04        594.94        38.37 o
 -16   2   5        536.77        575.50        43.11 o
 -17   2   5        229.62        180.69        57.13 o
 -18   2   5        512.07        568.80        84.32 o
 -19   2   5        277.08        383.78        98.41 o
  20   3   3        300.50        291.76       127.53 o
  19   3   3         61.86         53.43        93.56 o
  18   3   3        414.76        380.07        61.70 o
  17   3   3        159.17        237.11        51.26 o
  16   3   3         11.34         68.17        37.44 o
  15   3   3         32.96         46.19        36.90 o
  14   3   3       1040.18       1113.84        46.40 o
  13   3   3        582.74        571.55        37.54 o
  12   3   3       1079.20       1050.19        45.69 o
  11   3   3        773.17        796.16        46.41 o
  10   3   3       2887.53       2844.20        72.52 o
  -9   3   4         57.61         90.69        11.64 o
   9   3   3       1135.58       1334.05        81.96 o
  -8   3   4         25.02         -4.80         9.70 o
  -7   3   4        195.62        210.60        11.46 o
   7   3   4       1836.63       1641.10        78.26 o
   6   3   4        939.33       1059.21        59.99 o
   3   3   4       7635.55       7736.62       160.77 o
   2   3   4         17.66        -12.34        16.95 o
   1   3   4       8265.38       8805.57        97.18 o
   0   3   4          0.15          9.55         4.81 o
  -1   3   4       8186.92       8871.57        90.23 o
  -2   3   4         17.58         -1.38         9.66 o
  -3   3   4       7635.66       7823.66       127.45 o
  -4   3   4        145.83        141.60        22.04 o
   4   3   4        141.75        132.42         6.67 o
   5   3   4      22183.40      23012.43       269.78 o
  -5   3   4      28987.64      30163.87       771.21 o
  -6   3   4        938.56       1173.82        57.19 o
   8   3   4        562.14        647.00        16.07 o
  -9   3   5       1478.51       1536.16        77.40 o
 -10   3   5        146.31        114.43        62.49 o
 -11   3   5       2023.19       2149.61        96.99 o
 -12   3   5       2407.55       2489.58        58.47 o
 -13   3   5       1898.97       1870.91        40.13 o
 -14   3   5        192.19        140.50        33.40 o
 -15   3   5       1356.13       1412.68        46.92 o
 -16   3   5         12.08         57.15        39.43 o
 -17   3   5        618.06        561.08        51.22 o
 -18   3   5        538.55        644.92        84.46 o
 -19   3   5        138.71         44.75        97.41 o
 -20   3   5        114.90        135.97       145.52 o
  20   4   3        190.60        220.68       130.20 o
  19   4   3          9.41        -80.02        80.02 o
  18   4   3       1040.84       1066.29        73.72 o
  17   4   3        113.13         90.21        56.25 o
  16   4   3        415.38        446.27        41.42 o
  15   4   3        540.90        589.71        42.98 o
  14   4   3        981.53        998.23        45.74 o
  13   4   3       1966.17       1903.16        47.36 o
  12   4   3       3704.21       3767.43        75.00 o
  11   4   3        109.59        152.15        43.20 o
  10   4   3       5218.50       5127.54       179.55 o
  -8   4   4         14.22         28.87         9.27 o
   8   4   4        285.98       1185.21        94.70 o
   8   4   3        828.52       1185.21        94.70 o
  -7   4   4        938.17        895.54        19.19 o
   7   4   4       9433.09       8774.38       270.46 o
   5   4   4       1953.46       1899.06        62.38 o
   4   4   4         56.87         34.87        16.69 o
   3   4   4      20954.01      20329.66       344.97 o
   2   4   4       1025.10       1165.63        25.67 o
   1   4   4       4564.79       4637.70        53.45 o
   0   4   4       8397.92       8787.50        89.58 o
  -1   4   4       4522.06       4518.48        48.04 o
  -2   4   4       1028.49       1096.76        21.16 o
  -3   4   4      20888.55      20708.18       329.80 o
  -4   4   4         57.06         51.20        16.79 o
  -5   4   4       1964.32       2022.88        71.74 o
   6   4   4       2868.47       2842.69        35.33 o
  -6   4   4       5538.99       5368.27       153.49 o
  -9   4   5       3826.58       3823.04       124.59 o
 -10   4   5        319.95        351.21        66.52 o
 -11   4   5        980.33       1104.63        78.17 o
 -12   4   5        375.11        330.67        41.82 o
 -13   4   5       2051.08       2012.51        43.95 o
 -14   4   5       2157.17       2206.85        55.15 o
 -15   4   5         23.46         74.53        39.12 o
 -16   4   5         41.32         42.81        42.01 o
 -17   4   5       1245.59       1291.58        69.00 o
 -18   4   5        790.56        746.38        87.27 o
 -19   4   5        433.45        465.86       100.53 o
 -20   4   5        144.13        123.60       148.03 o
  20   5   3        296.46        365.06       110.01 o
  19   5   3         27.97         48.84        81.37 o
  18   5   3        123.62         35.77        68.88 o
  17   5   3        292.07        419.68        58.97 o
  16   5   3        848.38        778.17        53.50 o
  15   5   3         56.72        144.54        41.10 o
  14   5   3       1963.81       1842.33        47.11 o
  13   5   3        815.64        870.19        40.55 o
  12   5   3        957.21        912.90        46.42 o
  11   5   3        425.44        438.50        47.47 o
  10   5   3       1326.35       1387.47        91.56 o
   9   5   3        335.62        337.61        74.05 o
  -8   5   4       1417.15       1306.11        22.31 o
   6   5   4         56.94         59.67        24.96 o
   5   5   4       1259.93       1207.77        35.52 o
   4   5   4       2459.26       2139.13        84.44 o
   3   5   4        896.78        895.32        34.73 o
   2   5   4        673.37        753.68        23.09 o
   1   5   4      12534.73      12846.70       130.15 o
   0   5   4        119.59        134.99         8.04 o
  -1   5   4      12621.59      12769.74       129.34 o
  -2   5   4        671.53        736.04        19.12 o
  -3   5   4        894.54        946.05        25.95 o
  -4   5   4       2440.21       2407.61        46.74 o
  -5   5   4       1277.06       1264.44        40.96 o
  -6   5   4         56.21         43.30        46.79 o
   7   5   4        159.47        159.71        10.09 o
  -7   5   4        276.00        252.70        53.18 o
   8   5   4        435.60        450.68        14.61 o
  -9   5   5       4629.82       4570.74       144.47 o
 -10   5   5       1178.45       1181.90        79.38 o
 -11   5   5       2560.75       2528.93       103.02 o
 -12   5   5       1337.95       1423.05        48.83 o
 -13   5   5       1251.80       1247.21        47.64 o
 -14   5   5        453.86        524.69        42.70 o
 -15   5   5       1438.46       1452.47        49.27 o
 -16   5   5        197.36        121.98        44.09 o
 -17   5   5        257.08        236.37        65.23 o
 -18   5   5         43.92        170.73        75.32 o
 -19   5   5        285.13        349.63       101.42 o
 -20   5   5         83.48        111.49       115.95 o
  20   6   3         82.15        240.01       107.94 o
  19   6   3        351.69        245.73        84.61 o
  18   6   3       1462.14       1628.53        81.81 o
  17   6   3         51.55         74.74        58.99 o
  16   6   3        467.10        485.01        47.62 o
  15   6   3        561.75        648.45        49.15 o
  14   6   3        214.42        142.73        37.66 o
  13   6   3        655.28        627.60        40.55 o
  12   6   3       1752.64       1722.21        55.31 o
  11   6   3       1414.19       1431.24        71.74 o
  10   6   3       1005.24        995.15        83.39 o
   9   6   3         92.42        248.05        66.13 o
  -9   6   4         83.57         83.91        12.76 o
  -8   6   4       1229.39       1179.15        21.66 o
  -7   6   4        416.37        391.89        14.84 o
   6   6   4       2106.12       2306.51        98.29 o
   5   6   4        525.95        514.31        37.37 o
   4   6   4        113.87        117.73        29.56 o
   3   6   4        273.32        254.17        25.45 o
   2   6   4       3761.17       3910.08        56.29 o
   1   6   4        873.58        845.95        16.53 o
   0   6   4         53.63         59.02         7.13 o
  -1   6   4        866.63        840.66        17.16 o
  -2   6   4       3788.93       3874.55        47.01 o
  -3   6   4        274.97        256.02        21.61 o
  -4   6   4        112.26        133.53        20.74 o
  -5   6   4        534.37        600.69        45.69 o
  -6   6   4       2074.87       2275.29        87.80 o
   7   6   4        528.09        564.06        15.21 o
   8   6   4         15.90          8.75         9.07 o
  -9   6   5       5008.55       4949.76       154.80 o
 -10   6   5        925.15        806.96        75.93 o
 -11   6   5       1142.81        985.30        57.74 o
 -12   6   5        951.98        975.48        47.89 o
 -13   6   5        946.46        854.66        46.70 o
 -14   6   5        278.25        332.51        42.09 o
 -15   6   5        341.98        368.17        42.33 o
 -16   6   5        511.35        563.34        47.65 o
 -17   6   5        718.56        745.26        68.43 o
 -18   6   5       1058.36       1050.65        82.35 o
 -19   6   5         50.99         44.93       101.22 o
 -20   6   5         86.17         93.05       120.00 o
 -20   7   4         58.04        157.50        95.09 o
  19   7   3          4.69        107.94        95.65 o
  18   7   3        304.56        170.56        75.76 o
  17   7   3         53.69         30.36        60.06 o
  16   7   3        554.82        617.38        52.95 o
  15   7   3        493.74        497.47        42.60 o
  14   7   3        594.90        643.85        44.57 o
  13   7   3        113.69         49.86        41.07 o
  12   7   3        129.57         95.53        44.53 o
  11   7   3        374.13        423.05        54.47 o
  10   7   3        405.29        326.03        55.45 o
  -8   7   4       5451.52       5253.67        63.58 o
  -7   7   4         16.64         12.39        10.77 o
   6   7   4        324.33        296.45        41.83 o
   5   7   4       4085.84       3889.46        97.16 o
   4   7   4       1387.23       1338.29        48.13 o
   3   7   4       8298.88       8755.79       131.71 o
   2   7   4       1156.52       1091.91        24.14 o
   1   7   4        505.79        479.64        15.36 o
   0   7   4        106.14        117.48         9.24 o
  -1   7   4        498.61        451.23        15.55 o
  -2   7   4       1154.85       1070.08        19.42 o
  -3   7   4       8343.24       8731.96       145.14 o
  -4   7   4       1409.23       1419.35        43.81 o
  -5   7   4       4038.31       3988.82        91.43 o
  -6   7   4        319.59        298.33        51.77 o
   7   7   4        962.33        859.12        23.90 o
   8   7   4        622.39        584.67        24.86 o
   9   7   4       2175.10       2282.55        45.43 o
 -10   7   5        109.12         61.15        72.14 o
 -11   7   5       9467.06       9075.94       191.79 o
 -12   7   5        568.62        518.21        54.85 o
 -13   7   5        555.86        544.03        45.24 o
 -14   7   5         31.62        -15.00        42.95 o
 -15   7   5        541.58        581.03        44.16 o
 -16   7   5         23.15         68.30        53.42 o
 -17   7   5        324.23        308.10        68.37 o
 -18   7   5         73.69         74.20        79.98 o
 -19   7   5        246.98        308.46       108.52 o
  19   8   3        336.76         62.38       100.63 o
  18   8   3        868.54        845.56        77.73 o
  17   8   3        306.91        240.09        73.67 o
  16   8   3        562.83        611.34        50.52 o
  15   8   3         53.23         24.18        41.73 o
  14   8   3        133.68         43.80        41.16 o
  13   8   3        379.52        449.11        45.94 o
  12   8   3        246.14        197.35        52.28 o
  11   8   3       1028.42       1018.42        57.40 o
  10   8   3       5328.46       5446.74       140.68 o
  -9   8   4          2.16          7.31        16.00 o
  -8   8   4        133.03        171.63        15.11 o
   7   8   4       4715.68       4354.43       158.83 o
   6   8   4       1026.78        948.44        50.76 o
   5   8   4        248.31        203.68        41.18 o
   4   8   4        507.00        389.37        33.83 o
   3   8   4       4678.89       4593.98        76.86 o
   2   8   4        738.19        840.11        24.26 o
   1   8   4       1762.45       1787.32        26.44 o
   0   8   4        491.08        513.39        15.01 o
  -1   8   4       1747.23       1713.55        25.63 o
  -2   8   4        737.22        758.19        19.67 o
  -3   8   4       4654.60       4352.02        79.32 o
  -4   8   4        503.27        483.09        34.70 o
  -5   8   4        244.74        259.14        30.73 o
  -6   8   4       1038.74       1015.96        44.62 o
  -7   8   4       4657.76       4213.08       146.31 o
   8   8   4       1794.94       1781.68        37.55 o
   9   8   4       2605.01       2581.43        55.64 o
 -10   8   5        772.90        793.61        60.99 o
 -11   8   5       1467.84       1401.35        67.42 o
 -12   8   5        804.56        819.58        59.93 o
 -13   8   5       2681.20       2761.81        64.38 o
 -14   8   5         16.02        106.36        43.56 o
 -15   8   5        104.76        107.36        44.19 o
 -16   8   5        122.77        178.62        56.63 o
 -17   8   5        216.82        201.97        70.10 o
 -18   8   5        273.43        358.27        81.35 o
 -19   8   5        363.74        400.20        95.06 o
  19   9   3         27.97         35.95        99.79 o
  18   9   3        564.78        649.31        77.84 o
  17   9   3        559.75        660.25        67.47 o
  16   9   3        756.38        778.67        59.40 o
  15   9   3        202.72        125.69        44.82 o
  14   9   3        755.84        731.52        47.98 o
  13   9   3        160.27        148.60        46.08 o
  12   9   3       2526.79       2432.24        76.98 o
  11   9   3        474.14        435.01        73.29 o
  -9   9   4          7.47         12.99        19.15 o
   9   9   3         15.34         16.52        73.29 o
  -8   9   4        164.25        183.75        20.07 o
   7   9   4       1770.34       1852.95        96.40 o
   6   9   4       7391.23       7427.68       246.14 o
   5   9   4       2256.99       2071.87        68.96 o
   4   9   4        483.37        493.55        37.34 o
   3   9   4        980.78        987.98        36.66 o
   2   9   4       1424.50       1387.05        30.18 o
   1   9   4        672.96        700.20        20.00 o
   0   9   4        338.36        351.51        15.48 o
  -1   9   4        682.99        687.50        19.29 o
  -2   9   4       1405.48       1311.30        25.87 o
  -3   9   4        996.46        995.51        38.32 o
  -4   9   4        488.83        496.50        38.89 o
  -5   9   4       2221.84       2159.28        61.03 o
  -6   9   4       7314.65       7221.92       158.24 o
  -7   9   4       1750.92       1878.33        95.79 o
   8   9   4        113.69        144.75        20.08 o
  10   9   4       2555.87       2582.23        59.21 o
 -10   9   5       2574.05       2549.65        84.02 o
 -11   9   5       1296.55       1292.84        99.17 o
 -12   9   5       1526.34       1542.63        66.99 o
 -13   9   5        366.66        341.24        49.40 o
 -14   9   5        341.75        412.58        48.85 o
 -15   9   5        967.86        978.76        59.13 o
 -16   9   5        856.57        942.17        62.61 o
 -17   9   5         11.98        -66.18        69.07 o
 -18   9   5        474.66        633.75        85.60 o
 -19   9   5        126.09         84.18        96.50 o
  18  10   3         28.23        -28.80        77.84 o
  17  10   3        140.61        249.68        67.41 o
  16  10   3        631.31        740.32        53.66 o
  15  10   3        168.20        132.02        47.90 o
  14  10   3        943.20        825.59        51.10 o
  13  10   3        617.08        683.17        50.94 o
  12  10   3        793.72        803.28        56.10 o
  11  10   3        784.17        760.09        79.82 o
 -10  10   4       2297.88       2381.94        46.50 o
  -9  10   4          0.36          8.80        20.10 o
  -8  10   4         35.92         17.12        19.27 o
   8  10   4        624.73        576.79        84.38 o
  -7  10   4         40.59         30.47        16.20 o
   7  10   4         43.15          6.83        69.10 o
   6  10   4       5416.19       5252.99       132.67 o
   5  10   4        954.24        942.64        47.42 o
   4  10   4       5630.09       5931.93       117.57 o
   3  10   4       3897.10       4244.86        75.78 o
   2  10   4       3125.85       3126.05        48.43 o
   1  10   4       3252.64       3263.25        41.95 o
   0  10   4      24891.09      25185.28       254.15 o
  -1  10   4       3281.42       3237.68        41.35 o
  -2  10   4       3171.53       3192.54        41.80 o
  -3  10   4       3881.87       4135.24        83.79 o
  -4  10   4       5625.39       5838.66       131.90 o
  -5  10   4        951.43        950.49        48.34 o
  -6  10   4       5472.17       5064.99       172.18 o
  10  10   4        889.59        866.82        43.84 o
 -11  10   5        165.76        136.02        93.40 o
 -12  10   5        601.22        706.75        65.49 o
 -13  10   5        551.37        541.67        51.78 o
 -14  10   5       1652.96       1586.58        59.01 o
 -15  10   5        669.78        839.61        59.56 o
 -16  10   5        138.40        112.16        60.78 o
 -17  10   5         96.44         60.49        74.22 o
 -18  10   5         72.13        124.82        87.88 o
  18  11   3        492.66        596.23        89.16 o
  17  11   3         81.71         74.51        69.13 o
  16  11   3        456.04        387.52        49.76 o
  15  11   3        190.17        183.07        49.55 o
  14  11   3       1360.61       1417.42        57.81 o
  13  11   3        216.65        277.87        52.34 o
  12  11   3       1203.08       1214.03        62.97 o
  11  11   3        159.00        174.47        79.64 o
 -10  11   4        106.44         76.45        23.67 o
   9  11   3        995.32       1145.81       117.54 o
  -8  11   4       6394.02       6075.71        82.71 o
   7  11   4       1347.65       1049.85        90.54 o
   6  11   4       4181.34       3849.49       108.90 o
   5  11   4        334.55        379.86        47.93 o
   4  11   4       7045.18       6835.87       133.87 o
   3  11   4        322.39        284.40        36.98 o
   2  11   4      14135.06      14258.29       148.60 o
   1  11   4       4209.31       4288.49        52.50 o
   0  11   4          0.29          4.18        12.42 o
  -1  11   4       4188.32       4163.08        51.16 o
  -2  11   4      14156.78      14025.15       155.29 o
  -3  11   4        321.14        312.70        31.95 o
  -4  11   4       7086.34       6989.75       130.65 o
  -5  11   4        337.39        439.97        77.19 o
  -6  11   4       4171.51       4071.61       150.02 o
  -7  11   4       1329.25       1282.29        98.76 o
  10  11   4        164.55        167.38        27.84 o
 -11  11   5       2258.24       2439.16       100.66 o
 -12  11   5        855.28       1019.68        61.66 o
 -13  11   5        564.12        610.32        56.67 o
 -14  11   5         88.68        172.24        60.98 o
 -15  11   5         20.82        -48.23        57.90 o
 -16  11   5        574.48        447.89        64.87 o
 -17  11   5        326.29        192.97        77.53 o
 -18  11   5         69.03         23.76       122.23 o
  17  12   3        113.36        234.19        73.19 o
  16  12   3        995.28        947.55        61.19 o
  15  12   3          1.68         53.90        50.85 o
  14  12   3       1550.54       1572.92        61.61 o
  13  12   3         64.07         26.52        54.60 o
  12  12   3        728.47        700.09        73.79 o
  11  12   3       1589.15       1313.44        93.89 o
 -10  12   4        508.84        539.77        38.55 o
   9  12   3         23.10        -86.51       106.57 o
  -8  12   4          1.50         12.42        19.72 o
   6  12   4       3920.76       3877.26       117.45 o
   5  12   4        171.57        190.34        60.71 o
   4  12   4       7593.89       7405.41       145.20 o
   3  12   4         57.04         20.96        35.50 o
   2  12   4       1148.06       1238.43        32.91 o
   1  12   4        625.98        675.13        25.05 o
   0  12   4       3050.94       2854.06        39.46 o
  -1  12   4        616.18        678.30        27.33 o
  -2  12   4       1138.59       1178.13        32.64 o
  -3  12   4         57.79         63.08        32.99 o
  -4  12   4       7636.72       7992.81       148.24 o
  -5  12   4        172.42        197.07        83.86 o
  -6  12   4       3963.78       3809.83       150.33 o
   7  12   4        269.18        257.62        25.03 o
  -7  12   4        357.29        484.93        95.37 o
   8  12   4        143.79        140.84        23.54 o
  10  12   4          7.03        -27.05        27.05 o
 -11  12   5        628.35        349.11        80.44 o
 -12  12   5        409.70        515.18        64.15 o
 -13  12   5        546.69        485.10        57.59 o
 -14  12   5         49.09        121.57        63.57 o
 -15  12   5        847.98        902.78        65.78 o
 -16  12   5        202.36        211.98        64.42 o
 -17  12   5          3.85        -79.89        79.89 o
  17  13   3         29.38         49.03       104.38 o
  16  13   3        416.61        392.27        53.29 o
  15  13   3        239.61        285.01        56.11 o
  14  13   3        972.76        952.72        59.67 o
  13  13   3        174.04        208.38        58.68 o
  12  13   3       1490.87       1465.04        83.26 o
  11  13   3        150.32        337.26        92.10 o
 -10  13   4         53.05         76.74        26.30 o
  10  13   3        598.25        522.27       124.22 o
   9  13   3        106.69        141.07       118.63 o
  -8  13   4       1367.35       1304.45        38.38 o
   7  13   4        546.15        315.55       114.21 o
  -7  13   4        508.33        579.27        31.75 o
   6  13   4        722.09        685.19       107.11 o
   5  13   4        260.45        256.57        70.45 o
   4  13   4         74.75         63.95        46.47 o
   3  13   4        656.87        698.35        37.53 o
   2  13   4       1093.18       1059.10        34.52 o
   1  13   4         84.89         67.85        28.63 o
   0  13   4       1862.04       1707.73        33.84 o
  -1  13   4         83.61         82.34        26.18 o
  -2  13   4       1095.94       1091.51        34.44 o
  -3  13   4        667.16        688.65        44.16 o
  -4  13   4         75.55         94.34        65.89 o
  -5  13   4        262.97        228.90        94.01 o
  -6  13   4        732.51        544.62        90.33 o
   8  13   4        240.63        265.84        27.72 o
 -11  13   5        308.80        166.53       143.76 o
 -12  13   5        311.08        391.11        60.98 o
 -13  13   5        343.82        397.38        71.65 o
 -14  13   5        920.33        911.04        72.48 o
 -15  13   5        140.19         84.93        62.61 o
 -16  13   5         29.83          4.62        76.52 o
  16  14   3        224.63        238.51        67.08 o
  15  14   3         65.60         50.13        58.42 o
  14  14   3        480.46        543.90        61.14 o
  13  14   3        317.92        407.45        63.44 o
  12  14   3        715.88        656.16        73.84 o
  11  14   3        318.34        301.67        99.41 o
 -10  14   4          0.58         33.02        27.20 o
  10  14   3       2398.11       2379.82       166.75 o
   9  14   3        272.59        176.19       121.97 o
  -9  14   4          0.31         33.43        25.67 o
  -8  14   4          5.23         39.10        23.67 o
  -7  14   4        714.60        836.10        36.60 o
   6  14   4         47.86        -77.92        77.92 o
   5  14   4        492.79        410.47        76.14 o
   4  14   4        102.79         97.33        57.39 o
   3  14   4       6493.49       6502.65        91.55 o
   2  14   4       1866.52       1788.23        45.02 o
   1  14   4         34.56         72.48        31.12 o
   0  14   4        491.89        492.48        30.20 o
  -1  14   4         35.06         16.16        27.96 o
  -2  14   4       1840.20       1833.76        46.72 o
  -3  14   4       6519.78       6630.84       101.28 o
  -4  14   4        101.19        143.60        58.97 o
  -5  14   4        486.78        503.79       107.05 o
  -6  14   4         48.44        -55.63       102.05 o
   7  14   4        922.81        903.30        42.12 o
   8  14   4        517.39        632.88        41.31 o
 -11  14   5        188.06        488.25       153.96 o
 -12  14   5        359.25        474.40        75.47 o
 -13  14   5        216.81         63.75        76.25 o
 -14  14   5        531.89        731.65        74.08 o
 -15  14   5        269.41        217.41        66.33 o
 -16  14   5        166.28        250.26       101.86 o
  15  15   3         83.04        188.64        60.63 o
  14  15   3        431.73        448.14        63.88 o
  13  15   3        584.86        688.14        78.04 o
  12  15   3       1638.14       1475.26        85.29 o
  11  15   3        321.43        251.38       101.17 o
  10  15   3        629.96        543.18       105.82 o
 -10  15   4        245.63        261.21        33.70 o
  -9  15   4         23.24         30.72        30.01 o
   9  15   3        435.01        479.45       134.88 o
  -8  15   4        672.27        723.61        46.59 o
  -7  15   4         33.40         -5.13        23.42 o
   6  15   4         97.81        140.91        80.85 o
   5  15   4       1519.27       1358.79        89.60 o
   4  15   4        818.99        857.55        68.75 o
   3  15   4        193.24        284.26        49.27 o
   2  15   4       3885.05       4138.00        73.86 o
   1  15   4        500.96        572.05        35.98 o
   0  15   4        379.92        373.80        26.48 o
  -1  15   4        500.41        565.74        41.29 o
  -2  15   4       3889.30       3925.37        67.18 o
  -3  15   4        192.31        163.20        43.13 o
  -4  15   4        831.29        922.79        52.64 o
  -5  15   4       1511.85       1576.24       129.61 o
  -6  15   4         96.74        121.64       114.56 o
   7  15   4         99.63        100.12        27.46 o
   8  15   4        255.13        230.14        30.17 o
 -11  15   5       1586.17       1455.28       176.50 o
 -12  15   5       1359.72       1651.62        87.07 o
 -13  15   5         70.58         13.23        80.78 o
 -14  15   5        126.38        279.62        75.89 o
 -15  15   5        192.20        233.83        79.32 o
  14  16   3          5.88         75.56        67.98 o
  13  16   3         39.66        -94.21        94.21 o
  12  16   3         76.73        168.08        82.96 o
 -11  16   4         37.51        -23.52        44.56 o
  11  16   3        147.26        127.99       160.53 o
 -10  16   4        490.48        518.27        39.95 o
  10  16   3        745.55        725.22       113.26 o
  -9  16   4        626.64        692.30        45.90 o
   9  16   3        871.76       1149.70       152.66 o
  -8  16   4        311.49        296.59        33.78 o
  -7  16   4         54.82         45.06        26.30 o
   6  16   4        370.10        418.33        91.76 o
   5  16   4        288.97        224.66        85.77 o
   4  16   4        185.72        157.39        57.00 o
   3  16   4        678.59        629.99        50.65 o
   2  16   4       1168.76       1174.66        50.41 o
   1  16   4        684.72        730.82        42.76 o
   0  16   4       2224.40       2301.12        54.41 o
  -1  16   4        673.94        703.37        44.78 o
  -2  16   4       1164.63       1305.77        53.87 o
  -3  16   4        689.32        714.63        48.91 o
  -4  16   4        188.40        194.97        54.37 o
  -5  16   4        290.16        312.68       122.21 o
  -6  16   4        373.22        317.50       124.49 o
   7  16   4       1036.26       1026.00        50.05 o
   8  16   4          2.00          0.83        29.72 o
 -11  16   5       1006.31       1052.42       127.22 o
 -12  16   5        151.68        198.37        85.79 o
 -13  16   5        394.65        333.78        85.29 o
 -14  16   5        491.32        554.04        80.09 o
  13  17   3        220.17        221.62        85.70 o
  12  17   3        203.66        250.34       103.80 o
  11  17   3        231.08        234.27       118.74 o
  10  17   3        400.46        678.71       118.75 o
 -10  17   4        115.20        183.79        37.74 o
  -9  17   4        352.71        384.91        38.22 o
   9  17   3        527.81        636.75       159.95 o
  -8  17   4         42.14         40.29        33.14 o
  -7  17   4        818.83        753.08        46.05 o
  -6  17   4        291.93        307.44        33.67 o
   6  17   4        347.19        363.30        99.51 o
   5  17   4          2.89         17.72        76.40 o
   4  17   4        428.22        351.84        65.00 o
   3  17   4       3204.88       3126.38        73.19 o
   2  17   4        310.66        284.49        48.50 o
   1  17   4        966.30       1000.62        55.90 o
   0  17   4        128.01        154.25        36.80 o
  -1  17   4        951.37       1022.06        55.20 o
  -2  17   4        315.00        236.16        51.45 o
  -3  17   4       3154.44       3045.22        73.61 o
  -4  17   4        421.59        371.72        65.50 o
  -5  17   4          2.90         29.62        81.70 o
   7  17   4         31.86        110.19        32.08 o
   8  17   4        117.99         68.90        32.76 o
 -11  17   5        493.01        716.03        92.21 o
 -12  17   5         87.05        350.12        91.70 o
 -13  17   5        134.88         90.95       108.34 o
  12  18   3        246.43         54.66       109.22 o
  11  18   3        286.44        224.14        91.07 o
  10  18   3         34.87       -121.06       121.06 o
 -10  18   4          0.24         17.49        42.91 o
  -9  18   4         80.40         56.30        37.84 o
   9  18   3        107.03        330.54       171.80 o
  -8  18   4         48.46         65.42        35.47 o
  -7  18   4        116.97        138.90        36.08 o
  -6  18   4        167.86        150.04        34.12 o
   6  18   4        166.42         19.88       104.99 o
   5  18   4        559.28        477.95        82.13 o
   4  18   4         81.51         -7.40        67.03 o
   3  18   4       1147.94       1136.84        62.55 o
   2  18   4         45.69         50.74        58.80 o
   1  18   4        652.69        639.21        56.38 o
   0  18   4          6.56        -25.19        36.84 o
  -1  18   4        653.82        614.94        57.22 o
  -2  18   4         45.27         55.74        58.87 o
  -3  18   4       1137.23       1194.17        68.73 o
  -4  18   4         80.33         54.67        63.74 o
  -5  18   4        557.61        671.13        89.84 o
   7  18   4        132.20        152.68        37.87 o
   8  18   4          3.93         -4.54        37.91 o
 -11  18   5         66.84        269.35       111.54 o
  12  18   4          3.01         46.16        54.42 o
  10  19   3        143.45        197.77       131.82 o
 -10  19   4         10.13         17.98        47.54 o
  -9  19   4          3.81         22.21        40.21 o
   9  19   3        328.10        442.74       189.99 o
  -8  19   4         19.78          8.84        38.61 o
  -7  19   4         91.39        139.78        38.64 o
  -6  19   4          0.85         61.87        36.62 o
   6  19   4        229.00        162.99       112.95 o
   5  19   4        820.48        938.09        94.52 o
   4  19   4        459.53        436.63        74.97 o
   3  19   4        101.55         62.42        71.46 o
   2  19   4         24.91        -22.89        62.99 o
   1  19   4       1680.17       1645.90        68.87 o
   0  19   4        472.77        478.55        49.15 o
  -1  19   4       1669.75       1585.92        68.94 o
  -2  19   4         24.62        -19.33        63.09 o
  -3  19   4        103.07        108.02        67.95 o
  -4  19   4        460.73        354.57        71.95 o
  -5  19   4        812.98        835.54       120.56 o
   7  19   4        205.08        257.07        42.30 o
   8  19   4          5.31         20.62        41.29 o
 -10  19   5        104.09        247.39       218.80 o
  -8  20   4          0.04        -40.42        42.14 o
  -7  20   4          9.92         11.93        42.08 o
   6  20   4          2.63         93.07       128.87 o
  -6  20   4          1.42         16.37        48.91 o
   5  20   4         97.25        162.54        98.62 o
   4  20   4        727.41        640.84        95.87 o
   3  20   4        701.13        645.67        91.26 o
   2  20   4        322.68        261.96        69.34 o
   1  20   4        581.13        436.75        65.61 o
   0  20   4        103.22         33.50        44.58 o
  -1  20   4        571.96        660.40        65.80 o
  -2  20   4        319.10        302.35        70.82 o
  -3  20   4        698.60        749.31        77.13 o
  -4  20   4        716.54        739.83       101.56 o
  -5  20   4         97.20        349.48       126.94 o
   7  20   4        306.40        297.57        45.74 o
   8  20   4        205.21        304.97        47.22 o
   6  21   4        901.75        948.08       142.58 o
  -6  21   4         35.03         44.85        54.36 o
   5  21   4         73.39        183.62       106.12 o
   4  21   4        228.23        247.50       103.93 o
   3  21   4        492.08        472.72        94.71 o
   2  21   4        376.88        352.64        76.91 o
   1  21   4        165.00        139.07        68.55 o
   0  21   4         74.93         47.71        50.27 o
  -1  21   4        163.69         79.85        70.40 o
  -2  21   4        372.70        391.94        79.99 o
  -3  21   4        489.44        405.14        81.59 o
  -4  21   4        231.76        121.42       107.00 o
  -5  21   4         72.88        -41.35       141.96 o
   1  22   4        338.77        373.47       113.11 o
   0  22   4        968.51       1048.67        78.51 o
  -1  22   4        343.97        453.75       113.39 o
  20   1   4        177.21        297.05       102.27 o
  19   1   4        110.55         28.27        77.91 o
  18   1   4        378.14        405.99        68.37 o
  17   1   4        731.48        808.16        59.37 o
  16   1   4        289.57        307.28        40.18 o
  15   1   4          8.56         25.24        39.01 o
  14   1   4        174.57        130.50        36.73 o
  13   1   4        350.05        343.09        36.87 o
  12   1   4       3509.48       3362.77       101.56 o
  11   1   4        131.06        163.79        39.40 o
  10   1   4        273.32        274.52        28.57 o
  -9   1   5        735.58        793.06        19.71 o
  -8   1   5        162.18        150.58        11.10 o
   8   1   4        182.39        266.79        36.73 o
  -7   1   5       3110.05       3007.23        36.06 o
   7   1   5       6750.55       6643.27       210.63 o
  -6   1   5         35.95         39.52         7.41 o
   6   1   5        505.76        674.18        55.34 o
   5   1   5      21136.45      21097.48       433.94 o
   4   1   5       1287.71       1668.40        46.03 o
   3   1   5        638.84        683.87        27.57 o
   2   1   5       1484.57       1477.53        22.69 o
   1   1   5      27680.79      27696.40       312.80 o
   0   1   5        321.54        320.14         7.90 o
  -1   1   5      27597.78      27606.27       274.90 o
  -2   1   5       1463.14       1443.81        24.17 o
  -3   1   5        648.67        687.18        27.23 o
  -4   1   5       1278.68       1120.78        50.69 o
  -5   1   5      21254.03      20555.62       529.59 o
   8   1   5       1744.32       1839.04        25.26 o
   9   1   5        917.18        950.43        18.98 o
 -10   1   6       2588.73       2566.97       108.00 o
 -11   1   6       1169.21       1276.54        63.46 o
 -12   1   6        101.52        131.14        37.91 o
 -13   1   6        432.85        321.85        32.50 o
 -14   1   6        487.30        564.65        36.10 o
 -15   1   6         54.06         85.17        35.70 o
 -16   1   6        285.56        311.92        42.83 o
 -17   1   6        753.17        712.76        61.20 o
 -18   1   6         86.92        112.67        69.55 o
 -19   1   6        427.22        416.54       155.20 o
  20   2   4        175.71        224.60       108.49 o
  19   2   4        272.77        342.41        79.90 o
  18   2   4        518.48        515.84        70.18 o
  17   2   4        233.29        245.82        50.52 o
  16   2   4        528.45        547.11        44.29 o
  15   2   4        521.57        519.18        40.71 o
  14   2   4       1293.56       1325.72        46.88 o
  13   2   4       1421.64       1408.32        49.00 o
  12   2   4        110.56         66.60        58.59 o
  11   2   4         79.50         94.23        40.55 o
  10   2   4       2825.71       3031.25       128.49 o
   9   2   4        880.96        909.71        76.72 o
  -8   2   5        310.07        326.34        15.33 o
   7   2   5      14805.56      14370.31       427.48 o
  -7   2   5       9790.18      10090.23       104.52 o
   6   2   5       2836.83       2765.53       103.36 o
   5   2   5        440.11        297.55        33.07 o
   4   2   5       5193.03       5274.25       116.60 o
   3   2   5      15441.91      15451.42       220.61 o
   2   2   5       6795.97       6826.74        97.49 o
   1   2   5      40336.98      41452.70       411.03 o
   0   2   5      12194.44      12280.16       123.58 o
  -1   2   5      40200.66      41940.15       444.46 o
  -2   2   5       6838.53       7203.61        85.26 o
  -3   2   5      15471.06      15072.19       289.95 o
  -4   2   5       5267.39       5123.83       105.23 o
  -5   2   5        439.60        306.86        41.86 o
  -6   2   5       2869.02       2714.10        90.76 o
   8   2   5         49.02         59.61         7.94 o
  -9   2   6        970.16        783.19        71.31 o
 -10   2   6        911.50        880.51        76.65 o
 -11   2   6        694.02        715.57        56.50 o
 -12   2   6        873.05        946.75        52.41 o
 -13   2   6       1865.02       1877.54        40.31 o
 -14   2   6         28.08         26.72        33.52 o
 -15   2   6        443.47        361.28        37.26 o
 -16   2   6        704.06        762.75        51.10 o
 -17   2   6        410.83        415.81        58.86 o
 -18   2   6        276.06        216.73        66.28 o
 -19   2   6        276.26        127.80        99.52 o
  20   3   4        115.10        145.68       128.44 o
  19   3   4        136.96        154.63        90.67 o
  18   3   4        530.48        545.04        63.94 o
  17   3   4        618.44        650.35        54.33 o
  16   3   4         12.23         39.91        37.05 o
  15   3   4       1377.80       1377.38        48.38 o
  14   3   4        190.78        158.03        39.70 o
  13   3   4       1891.64       1903.99        54.23 o
  12   3   4       2378.97       2508.29        60.04 o
  11   3   4       2044.47       2156.01        60.47 o
  10   3   4        147.61        227.86        69.25 o
   9   3   4       1502.23       1651.36        90.24 o
  -8   3   5       5093.64       5252.09        58.39 o
  -7   3   5        634.90        652.05        15.84 o
   7   3   5       1088.60       1104.89        68.75 o
   6   3   5      14224.89      13937.15       413.58 o
   4   3   5        512.36        512.48        27.10 o
   3   3   5       1186.95       1140.65        28.51 o
   2   3   5        568.76        568.83        17.78 o
   1   3   5      27782.21      28600.99       284.58 o
   0   3   5          0.33          6.71         5.24 o
  -1   3   5      27695.81      29377.00       309.25 o
  -2   3   5        567.76        566.58        13.99 o
  -3   3   5       1177.45       1158.76        22.53 o
  -4   3   5        517.03        531.29        27.77 o
   5   3   5        746.81        771.04        17.50 o
  -5   3   5       1296.39       1576.73        61.31 o
  -6   3   5      14283.86      14387.98       377.19 o
   8   3   5        465.85        528.83        19.11 o
  -9   3   6       1941.95       1875.84        87.01 o
 -10   3   6        149.45        134.94        67.08 o
 -11   3   6       2113.29       2111.91        97.67 o
 -12   3   6        356.07        483.45        48.40 o
 -13   3   6       3848.65       3761.77        63.10 o
 -14   3   6        173.24        128.09        36.57 o
 -15   3   6       2042.46       1988.01        52.49 o
 -16   3   6         83.67         79.25        46.23 o
 -17   3   6        236.51        287.76        57.02 o
 -18   3   6        224.49        255.21        68.23 o
 -19   3   6        347.78        256.82       102.54 o
 -20   3   6         45.58        114.32       117.54 o
  20   4   4        143.63        294.60       125.13 o
  19   4   4        440.15        375.86        95.31 o
  18   4   4        778.93       1040.06        74.40 o
  17   4   4       1242.38       1243.97        58.39 o
  16   4   4         40.67          2.29        38.10 o
  15   4   4         23.83         40.80        41.04 o
  14   4   4       2137.95       2088.09        54.92 o
  13   4   4       2067.76       1954.83        62.19 o
  12   4   4        372.85        301.90        41.92 o
  11   4   4        970.57       1105.05        51.20 o
  10   4   4        321.24        465.77        73.82 o
   9   4   4       3855.59       3748.70       140.95 o
  -8   4   5       1617.78       1652.88        25.15 o
   8   4   5       1637.02       1777.65        93.69 o
  -7   4   5       5149.80       5220.36        57.43 o
   5   4   5       6866.16       7193.01       210.41 o
   4   4   5       1195.61       1136.49        34.91 o
   3   4   5      15658.40      15393.23       227.21 o
   2   4   5        695.53        679.57        18.06 o
   1   4   5      12555.50      13271.25       157.50 o
   0   4   5       3274.70       3262.78        35.96 o
  -1   4   5      12475.90      13085.17       132.28 o
  -2   4   5        692.75        712.19        15.66 o
  -3   4   5      15597.57      15498.20       248.58 o
  -4   4   5       1205.46       1258.60        29.88 o
  -5   4   5       6873.42       6895.21       139.99 o
  -6   4   5        919.68       1140.47        60.68 o
   6   4   5        642.61        669.64        18.01 o
   7   4   5       7178.74       7316.74        84.85 o
  -9   4   6       2778.80       2604.69       104.13 o
 -10   4   6       3069.81       3184.85       117.67 o
 -11   4   6       1491.34       1608.13        89.95 o
 -12   4   6        663.89        707.07        52.26 o
 -13   4   6       2625.13       2750.91        54.97 o
 -14   4   6        214.39         97.99        42.05 o
 -15   4   6        176.35        219.59        42.15 o
 -16   4   6        106.26        154.00        43.19 o
 -17   4   6       1777.52       1883.22        68.56 o
 -18   4   6         42.33         -0.21        83.46 o
 -19   4   6        720.97        821.34       102.38 o
 -20   4   6          0.37        126.99       119.05 o
  20   5   4         83.29         91.54       129.49 o
  19   5   4        280.71        305.72        83.63 o
  18   5   4         44.58        -20.98        73.73 o
  17   5   4        253.22        392.12        58.10 o
  16   5   4        198.59        217.20        39.54 o
  15   5   4       1426.23       1384.46        49.39 o
  14   5   4        450.75        447.75        42.69 o
  13   5   4       1241.32       1226.14        43.81 o
  12   5   4       1325.36       1235.49        49.41 o
  11   5   4       2531.83       2442.01        59.58 o
  10   5   4       1183.75       1269.59        91.55 o
   9   5   4       4574.29       4414.03       161.09 o
  -8   5   5        103.43        129.06        11.29 o
  -7   5   5       4655.60       4763.86        53.34 o
   7   5   5       7372.49       7054.89       207.16 o
   6   5   5         92.68         85.22        28.33 o
   5   5   5      22688.78      21294.49       434.74 o
   4   5   5        466.62        412.63        24.08 o
   3   5   5       7931.09       8059.32       143.88 o
   2   5   5       1710.61       1752.78        30.47 o
   1   5   5      25232.40      24878.79       269.99 o
   0   5   5          0.47         -6.31         6.31 o
  -1   5   5      25292.44      25053.39       250.39 o
  -2   5   5       1702.55       1734.79        26.82 o
  -3   5   5       7895.23       8079.49       117.82 o
  -4   5   5        459.50        478.13        22.56 o
  -5   5   5      22581.37      21580.74       345.03 o
  -6   5   5         93.32        168.21        49.29 o
   8   5   5       3429.05       3328.80        39.96 o
  -8   5   6       4545.55       4747.82       149.69 o
  -9   5   6       3573.21       3711.42       126.93 o
 -10   5   6        998.00       1019.93        75.63 o
 -11   5   6       1047.89       1020.39        76.90 o
 -12   5   6        425.20        477.33        50.08 o
 -13   5   6       1884.67       1994.52        53.50 o
 -14   5   6        621.26        617.60        44.35 o
 -15   5   6       2510.12       2556.99        59.15 o
 -16   5   6       1028.58        989.77        49.35 o
 -17   5   6        286.47        274.25        60.11 o
 -18   5   6        455.95        405.98        88.56 o
 -19   5   6        564.90        696.15       105.63 o
 -20   5   6        607.63        706.73       121.97 o
  20   6   4         84.96        -73.00       129.86 o
  19   6   4         50.30        314.54        83.16 o
  18   6   4       1042.66       1044.59        74.51 o
  17   6   4        708.51        653.83        62.14 o
  16   6   4        504.31        498.27        52.83 o
  15   6   4        346.03        281.03        41.60 o
  14   6   4        277.84        286.70        43.06 o
  13   6   4        942.28        858.02        42.09 o
  12   6   4        959.22        963.86        48.13 o
  11   6   4       1126.39        948.57        54.67 o
  10   6   4        912.48        734.86        81.19 o
   9   6   4       4955.03       4974.46       176.83 o
  -8   6   5        180.98        213.56        13.00 o
  -7   6   5       9390.94       8874.14        93.53 o
   6   6   5       1981.73       1905.48        90.77 o
   5   6   5       2080.14       2134.61        64.28 o
   4   6   5       2501.60       2474.19        56.14 o
   3   6   5      14116.35      13169.47       229.81 o
   2   6   5       6842.45       7582.08        93.04 o
   1   6   5      25840.42      26311.66       263.25 o
   0   6   5        704.79        787.35        14.89 o
  -1   6   5      25803.20      25810.76       258.25 o
  -2   6   5       6853.51       7487.82       100.36 o
  -3   6   5      14048.84      13550.44       219.57 o
  -4   6   5       2481.80       2464.17        49.73 o
  -5   6   5       2091.84       2154.80        46.65 o
  -6   6   5       1982.14       1786.56        53.41 o
   7   6   5       7607.76       7405.17        78.96 o
   8   6   5        276.45        263.76        17.10 o
   9   6   5       2581.67       2515.06        43.10 o
  -9   6   6       2811.59       2850.38       111.88 o
 -10   6   6         55.02        127.71        67.74 o
 -11   6   6       2262.45       2412.61       104.25 o
 -12   6   6        124.71        111.42        49.70 o
 -13   6   6       1480.63       1374.81        50.00 o
 -14   6   6        257.45        207.04        43.20 o
 -15   6   6       1064.91        951.79        46.01 o
 -16   6   6        145.40         87.18        44.36 o
 -17   6   6       1329.88       1224.72        73.65 o
 -18   6   6        108.46        223.40        91.76 o
 -19   6   6         10.45        -12.06       104.08 o
  19   7   4        246.58        275.63        86.48 o
  18   7   4         74.86        289.63        80.63 o
  17   7   4        329.40        172.62        61.19 o
  16   7   4         22.87        -33.06        44.16 o
  15   7   4        548.40        513.39        48.78 o
  14   7   4         31.71         66.82        41.56 o
  13   7   4        547.36        444.03        41.01 o
  12   7   4        572.29        632.10        48.12 o
  11   7   4       9526.09       9812.66       155.18 o
  10   7   4        107.50         37.66        58.66 o
  -9   7   5       6230.96       5689.41        69.18 o
  -8   7   5         39.43         49.07        12.50 o
  -7   7   5         42.08         44.60        12.80 o
   6   7   5       1912.61       1884.78        66.99 o
   5   7   5       1851.48       1669.96        57.94 o
   4   7   5        337.16        362.16        32.22 o
   3   7   5        564.15        539.54        32.23 o
   2   7   5       1116.55       1104.04        25.05 o
   1   7   5      11399.43      11493.53       118.35 o
   0   7   5        416.34        356.38        13.25 o
  -1   7   5      11393.92      11411.97       127.35 o
  -2   7   5       1099.69       1096.85        20.30 o
  -3   7   5        565.39        588.30        27.67 o
  -4   7   5        334.97        398.33        27.18 o
  -5   7   5       1846.70       1730.66        50.95 o
  -6   7   5       1885.70       1864.42        55.88 o
   7   7   5        145.93        122.84        12.39 o
   8   7   5        777.47        773.68        29.49 o
 -10   7   6       1287.19       1306.02        88.60 o
 -11   7   6       8527.01       8591.27       248.03 o
 -12   7   6        851.67        841.93        58.93 o
 -13   7   6        130.77         44.94        44.49 o
 -14   7   6        394.23        391.01        45.83 o
 -15   7   6       1002.46        926.23        47.89 o
 -16   7   6        233.71        282.99        47.23 o
 -17   7   6         53.94        106.59        69.68 o
 -18   7   6        357.39        505.97        94.72 o
 -19   7   6        123.18        122.55       107.49 o
  19   8   4        369.56        427.70        90.84 o
  18   8   4        277.81        369.51        73.81 o
  17   8   4        220.29        192.39        63.18 o
  16   8   4        120.84        185.76        46.15 o
  15   8   4        104.12        165.99        48.32 o
  14   8   4         15.97         28.98        44.10 o
  13   8   4       2720.67       2806.82        64.42 o
  12   8   4        792.93        778.42        58.60 o
  11   8   4       1471.64       1529.67        55.44 o
  10   8   4        783.70        901.62        99.34 o
  -9   8   5          8.00         40.22        18.62 o
  -8   8   5       1291.26       1466.34        32.35 o
   7   8   5        466.66        796.68        75.45 o
   6   8   5        109.87        227.87        59.46 o
   5   8   5         71.99         94.07        40.72 o
   4   8   5        326.29        301.49        34.34 o
   3   8   5        117.87        158.96        28.03 o
   2   8   5        502.03        535.21        20.68 o
   1   8   5        581.60        606.92        18.45 o
   0   8   5        506.24        524.37        15.69 o
  -1   8   5        580.16        586.87        18.47 o
  -2   8   5        505.82        516.24        18.59 o
  -3   8   5        116.11        152.31        23.34 o
  -4   8   5        326.96        345.30        30.12 o
  -5   8   5         72.85         94.88        27.04 o
  -6   8   5        108.29        134.89        50.48 o
  -7   8   5        472.71        670.27        69.81 o
   8   8   5         76.06        123.77        19.11 o
   9   8   5        228.93        222.23        24.06 o
 -10   8   6       3090.24       3070.87       124.91 o
 -11   8   6       4522.79       4672.48       162.56 o
 -12   8   6         90.29        140.66        56.77 o
 -13   8   6       2912.61       2959.01        67.24 o
 -14   8   6        245.99        241.76        46.90 o
 -15   8   6        130.79        181.87        43.72 o
 -16   8   6        339.96        327.67        43.69 o
 -17   8   6       1060.04       1032.45        75.94 o
 -18   8   6        106.52         16.25        81.38 o
 -19   8   6        114.01        444.18       110.79 o
  19   9   4        128.11         67.83       119.48 o
  18   9   4        468.75        529.72        78.29 o
  17   9   4         12.00        -22.18        71.97 o
  16   9   4        869.32        892.82        60.19 o
  15   9   4        982.31        957.60        50.80 o
  14   9   4        336.51        298.26        46.52 o
  13   9   4        370.61        396.20        47.06 o
  12   9   4       1537.45       1562.31        68.32 o
  11   9   4       1302.25       1282.42        61.90 o
  -9   9   5         19.58         24.27        19.93 o
   9   9   4       1765.09       1515.08       101.11 o
  -8   9   5        605.76        568.47        26.75 o
   7   9   5        237.16        231.16        66.79 o
   6   9   5       1462.77       1533.39        90.18 o
   5   9   5       3982.88       3894.06        85.19 o
   4   9   5         30.33         56.24        36.04 o
   3   9   5        218.22        226.16        31.13 o
   2   9   5        587.26        603.87        22.72 o
   1   9   5      15897.15      15946.80       163.28 o
   0   9   5          6.06         -0.94        10.15 o
  -1   9   5      15795.42      15536.78       159.19 o
  -2   9   5        593.08        580.07        20.56 o
  -3   9   5        218.40        266.33        29.01 o
  -4   9   5         29.87         41.00        36.78 o
  -5   9   5       4005.66       3977.99        77.50 o
  -6   9   5       1445.36       1631.28        79.43 o
  -7   9   5        239.38        191.95        60.21 o
   8   9   5       1214.01       1137.88        35.29 o
  10   9   5         53.29         36.17        24.25 o
 -10   9   6        174.68         51.77        85.30 o
 -11   9   6       2588.58       2550.80       124.39 o
 -12   9   6        274.62        326.18        53.99 o
 -13   9   6        811.12        702.69        51.09 o
 -14   9   6        328.10        281.17        49.28 o
 -15   9   6       1145.54       1222.83        54.08 o
 -16   9   6         34.51         22.46        58.40 o
 -17   9   6          7.40        -73.41        73.41 o
 -18   9   6        122.64        210.29        84.96 o
  18  10   4         72.21        125.33        77.92 o
  17  10   4         97.67        185.39        68.03 o
  16  10   4        136.26        172.29        51.01 o
  15  10   4        677.83        749.65        51.74 o
  14  10   4       1661.86       1637.60        57.86 o
  13  10   4        550.20        541.59        51.80 o
  12  10   4        608.76        607.91        63.65 o
  11  10   4        163.39        183.62        75.20 o
 -10  10   5         48.86         76.81        22.88 o
  -9  10   5        180.52        213.32        23.53 o
   9  10   4        494.68        383.69        82.20 o
   8  10   5        978.52       1028.82        94.30 o
  -8  10   5        172.92        223.47        20.51 o
   7  10   5       2341.69       2147.73       108.11 o
   6  10   5        458.07        556.83        58.02 o
   5  10   5       2740.11       2721.55        71.03 o
   4  10   5       2262.82       2152.73        61.65 o
   3  10   5       6944.72       6865.41       110.74 o
   2  10   5        169.92        135.06        22.03 o
   1  10   5        814.29        800.03        22.62 o
   0  10   5        163.90        156.05        12.81 o
  -1  10   5        812.12        794.13        21.95 o
  -2  10   5        168.36        151.10        23.20 o
  -3  10   5       6911.69       6884.52       112.66 o
  -4  10   5       2272.23       2289.33        67.86 o
  -5  10   5       2728.01       2595.77        73.99 o
  -6  10   5        458.05        500.87        45.85 o
  -7  10   5       2332.59       2286.66       111.37 o
 -10  10   6       1563.92       1800.33       113.00 o
 -11  10   6       1076.85        981.03       104.76 o
 -12  10   6        424.74        423.41        56.58 o
 -13  10   6        268.59        252.33        50.80 o
 -14  10   6        620.14        726.24        53.64 o
 -15  10   6       1018.90       1020.20        52.93 o
 -16  10   6        354.41        403.35        62.22 o
 -17  10   6        285.41        296.59        75.13 o
 -18  10   6        329.12        272.81        88.31 o
  18  11   4         68.95          1.13       104.29 o
  17  11   4        330.07        391.34        72.10 o
  16  11   4        583.14        574.67        58.08 o
  15  11   4         20.59         20.79        48.98 o
  14  11   4         88.65         64.38        50.13 o
  13  11   4        569.74        453.99        53.97 o
  12  11   4        859.54        778.72        68.88 o
  11  11   4       2292.21       2440.74       102.31 o
 -10  11   5        181.45        154.10        24.84 o
  -9  11   5         43.56         35.95        22.02 o
   9  11   4        611.23        777.69       111.97 o
  -8  11   5          7.76          9.52        18.57 o
   8  11   4       1334.56       1594.19       120.66 o
   7  11   5         25.63          2.72        81.39 o
   6  11   5       1188.57       1119.38        69.08 o
   5  11   5       2537.27       2393.60        69.32 o
   4  11   5       1530.02       1447.33        49.13 o
   3  11   5       5462.09       5649.53        86.56 o
   2  11   5       1935.69       1959.19        34.27 o
   1  11   5       1445.79       1397.49        28.31 o
   0  11   5       2245.55       2129.52        32.33 o
  -1  11   5       1423.57       1455.58        31.20 o
  -2  11   5       1951.45       1919.18        36.81 o
  -3  11   5       5461.48       5405.90        94.10 o
  -4  11   5       1515.32       1550.61        52.52 o
  -5  11   5       2519.98       2486.89        75.31 o
  -6  11   5       1200.92       1162.15        86.13 o
  -7  11   5         25.75        394.59        86.98 o
   8  11   5         54.20         50.11        19.11 o
   9  11   5         36.02         28.91        22.76 o
 -10  11   6        529.39        448.73       100.85 o
 -11  11   6       1413.56       1220.18        87.52 o
 -12  11   6        379.35        377.51        60.28 o
 -13  11   6        939.70        928.60        58.30 o
 -14  11   6         19.86         -5.08        52.85 o
 -15  11   6         41.38         49.52        59.41 o
 -16  11   6         13.83         14.26        62.60 o
 -17  11   6        244.86        257.97        79.59 o
  17  12   4          3.85         69.22        80.85 o
  16  12   4        199.17        228.48        49.84 o
  15  12   4        860.56        846.86        57.00 o
  14  12   4         49.86         10.68        52.07 o
  13  12   4        552.24        562.24        55.25 o
  12  12   4        409.10        409.53        73.04 o
  11  12   4        637.74        640.39        86.74 o
 -10  12   5         37.67         18.09        24.62 o
  -9  12   5         54.42          6.17        23.00 o
   9  12   4        803.81        842.28       125.64 o
  -8  12   5         41.92         83.06        20.48 o
  -7  12   5         84.37         87.65        19.60 o
   6  12   5        553.06        488.93        57.62 o
   5  12   5        411.53        294.11        65.53 o
   4  12   5         43.24        -10.54        43.02 o
   3  12   5       1353.65       1384.98        43.95 o
   2  12   5       2301.40       2332.05        42.03 o
   1  12   5         53.59         39.17        22.40 o
   0  12   5         31.26         49.08        16.01 o
  -1  12   5         54.38         60.53        24.60 o
  -2  12   5       2326.97       2326.56        41.68 o
  -3  12   5       1365.06       1358.10        39.46 o
  -4  12   5         43.87         27.84        51.12 o
  -5  12   5        416.49        508.94        85.31 o
  -6  12   5        558.67        579.23        90.15 o
   7  12   5         12.11        -14.90        21.12 o
   8  12   5       1278.85       1276.17        43.05 o
   9  12   5         73.92         63.94        24.37 o
 -10  12   6        171.26        138.56       102.37 o
 -11  12   6          2.72        -83.51        83.51 o
 -12  12   6        571.99        696.49        61.02 o
 -13  12   6        171.56        177.08        57.07 o
 -14  12   6        169.43        170.00        57.90 o
 -15  12   6        810.02        829.43        66.67 o
 -16  12   6        204.85        206.98        68.21 o
 -17  12   6         17.85        -97.22       108.71 o
  16  13   4         29.61        -17.44        52.04 o
  15  13   4        141.42        147.15        55.11 o
  14  13   4        910.63        915.52        60.11 o
  13  13   4        344.75        317.21        59.35 o
  12  13   4        307.42        219.50        76.80 o
  11  13   4        305.51        125.80        91.91 o
 -10  13   5         23.99         72.17        27.03 o
  10  13   4        255.09        352.51        89.15 o
  -9  13   5        104.77        109.16        25.96 o
   9  13   4        198.17        337.73       124.54 o
  -8  13   5       1388.13       1395.28        43.66 o
  -7  13   5          5.60         21.59        20.17 o
   6  13   5        495.56        374.69       104.13 o
   5  13   5       1471.91       1452.93        78.83 o
   4  13   5       1015.35        975.66        52.78 o
   3  13   5       7414.58       7060.51        95.69 o
   2  13   5        691.15        668.19        32.59 o
   1  13   5       3700.32       3632.90        57.35 o
   0  13   5         90.45         62.00        18.02 o
  -1  13   5       3715.34       3689.17        53.84 o
  -2  13   5        685.69        650.58        32.56 o
  -3  13   5       7441.20       7185.93        98.25 o
  -4  13   5       1024.97       1139.82        62.46 o
  -5  13   5       1483.47       1366.89       106.24 o
  -6  13   5        498.31        408.07        99.11 o
   7  13   5        179.82        164.78        25.26 o
   8  13   5        281.50        258.83        28.26 o
 -11  13   6        218.93        185.88        90.19 o
 -12  13   6         72.72        125.96        61.82 o
 -13  13   6        503.54        473.07        61.30 o
 -14  13   6        977.08       1214.67        75.81 o
 -15  13   6          3.29        -27.10        64.50 o
 -16  13   6         13.26         38.03        69.26 o
  16  14   4        163.76        165.63        71.08 o
  15  14   4        265.16        212.01        60.40 o
  14  14   4        526.24        555.61        61.04 o
  13  14   4        218.97        268.60        62.07 o
  12  14   4        360.02        377.16        83.87 o
  11  14   4        186.65        262.17       100.88 o
  10  14   4       1213.46       1278.14       104.17 o
 -10  14   5       1223.39       1247.59        49.54 o
  -9  14   5         14.01         22.18        26.05 o
   9  14   4        185.00        141.66       121.38 o
  -8  14   5        107.08         72.24        26.10 o
  -7  14   5          2.36         -9.82        22.58 o
   6  14   5        337.24        267.58        79.43 o
   5  14   5        933.86       1065.63        81.72 o
   4  14   5       1204.55       1150.16        66.86 o
   3  14   5        230.33        190.86        39.07 o
   2  14   5        406.07        286.80        35.56 o
   1  14   5        981.33        959.93        36.72 o
   0  14   5          0.81        -16.04        20.68 o
  -1  14   5        970.85        950.89        33.50 o
  -2  14   5        400.75        359.22        38.19 o
  -3  14   5        233.88        239.36        42.11 o
  -4  14   5       1223.65       1298.10        67.99 o
  -5  14   5        926.94        981.57        82.83 o
  -6  14   5        337.59        178.47       103.05 o
   7  14   5         19.78         36.75        24.88 o
   8  14   5         59.90         64.38        26.13 o
   9  14   5        221.01        245.24        30.50 o
 -11  14   6       1135.27       1247.96       166.54 o
 -12  14   6        188.31        119.31        77.50 o
 -13  14   6        471.10        465.09        75.33 o
 -14  14   6        134.12        279.89        74.81 o
 -15  14   6        350.52        378.90        71.04 o
  15  15   4        194.51        402.25        88.15 o
  14  15   4        128.20        288.86        63.73 o
  13  15   4         69.86        184.81        76.24 o
  12  15   4       1338.26       1442.66        83.86 o
  11  15   4       1596.20       1784.35       119.36 o
 -10  15   5        626.14        646.65        42.46 o
  10  15   4        691.02        799.27       107.23 o
  -9  15   5       1674.10       1661.60        55.86 o
   9  15   4       2172.69       2165.75       164.80 o
  -8  15   5        471.65        402.09        33.27 o
  -7  15   5          0.23         18.08        27.83 o
  -6  15   5        541.86        590.62        38.62 o
   6  15   5       1198.37       1164.51        95.00 o
   5  15   5         91.47        100.13        79.99 o
   4  15   5        482.22        572.33        56.37 o
   3  15   5        602.54        537.69        47.67 o
   2  15   5        670.88        709.04        41.02 o
   1  15   5        534.37        575.48        36.10 o
   0  15   5       1839.54       1838.50        42.75 o
  -1  15   5        532.54        494.25        41.22 o
  -2  15   5        679.10        689.47        41.36 o
  -3  15   5        593.29        553.66        45.02 o
  -4  15   5        480.18        545.29        59.65 o
  -5  15   5         90.19         71.50        83.08 o
   7  15   5         98.36         81.22        27.90 o
   8  15   5         15.52          3.55        27.92 o
 -12  15   6        128.05        -17.57        80.63 o
 -13  15   6        232.56        242.43        81.57 o
 -14  15   6         53.54        189.91        78.80 o
  14  16   4        487.13        612.69        80.87 o
  13  16   4        394.49        352.56        81.75 o
  12  16   4        149.31        217.68        81.48 o
  11  16   4        996.64       1122.24        95.38 o
 -10  16   5          1.47          9.93        33.85 o
  10  16   4          6.90        -41.37       151.52 o
  -9  16   5        348.47        337.73        36.09 o
   9  16   4        705.33        658.58       154.47 o
  -8  16   5        588.95        637.40        45.85 o
  -7  16   5       1735.39       1760.28        56.09 o
  -6  16   5          5.50          0.81        28.86 o
   6  16   5        689.71        714.92        95.76 o
   5  16   5         39.29        144.18        85.07 o
   4  16   5        746.39        702.69        61.76 o
   3  16   5       2988.27       2974.04        69.25 o
   2  16   5       1784.23       1669.11        54.08 o
   1  16   5        873.38        917.88        44.48 o
   0  16   5       1370.79       1345.39        41.11 o
  -1  16   5        861.23        898.21        47.49 o
  -2  16   5       1756.35       1813.34        56.55 o
  -3  16   5       2997.49       3042.46        64.18 o
  -4  16   5        756.27        723.37        62.67 o
  -5  16   5         39.31         65.85       119.13 o
   7  16   5       1984.58       1996.88        57.57 o
   8  16   5        346.31        352.72        34.60 o
   9  16   5         54.77         55.20        32.56 o
 -11  16   6       1950.26       2121.52       140.33 o
 -12  16   6        538.85        499.73        86.34 o
 -13  16   6        403.77        313.44        85.76 o
 -14  16   6         12.57        287.05       179.75 o
  13  17   4        136.76        236.56       101.45 o
  12  17   4         88.41        135.91        86.27 o
  11  17   4        485.25        502.90        86.09 o
  10  17   4        193.44        146.48       114.63 o
 -10  17   5        195.13        224.61        38.92 o
  -9  17   5       2088.21       2114.08        65.20 o
   9  17   4       2103.40       1823.64       179.64 o
  -8  17   5        152.99        127.05        34.73 o
  -7  17   5        746.28        731.72        51.10 o
   6  17   5         57.13         80.17        99.57 o
  -6  17   5         42.18         10.14        30.81 o
   5  17   5       4797.34       4890.04       154.99 o
   4  17   5        399.90        338.85        65.02 o
   3  17   5        723.67        727.56        56.95 o
   2  17   5        240.51        205.03        47.64 o
   1  17   5       2276.48       2358.22        67.52 o
   0  17   5         75.75         50.86        34.25 o
  -1  17   5       2283.91       2410.94        61.86 o
  -2  17   5        243.29        112.11        50.74 o
  -3  17   5        724.29        717.15        56.44 o
  -4  17   5        394.95        375.66        55.28 o
  -5  17   5       4799.54       4691.64       219.90 o
   7  17   5        156.90        266.71        37.16 o
   8  17   5        538.43        618.96        45.16 o
   9  17   5       2058.19       1855.58        62.19 o
 -11  17   6        417.25        402.41        92.60 o
 -12  17   6        544.70        661.76        95.12 o
  13  17   5         11.89        -21.98        95.44 o
  11  18   4         66.08        130.08        90.79 o
 -10  18   5        198.54        256.63        42.35 o
  10  18   4        199.16        344.97       130.68 o
   9  18   4        869.52        813.89       182.32 o
  -9  18   5        466.91        597.74        45.99 o
  -8  18   5         82.82         76.84        36.84 o
  -7  18   5        581.25        560.80        42.04 o
   6  18   5         64.76        132.65       104.36 o
  -6  18   5         65.26        194.62        36.74 o
   5  18   5        530.44        510.47       104.00 o
   4  18   5        153.30        244.81        69.58 o
   3  18   5       2134.64       2283.45        69.58 o
   2  18   5        230.48        221.69        60.11 o
   1  18   5       1427.29       1358.82        61.39 o
   0  18   5          6.19         70.77        37.32 o
  -1  18   5       1428.88       1394.85        62.42 o
  -2  18   5        231.32        278.78        59.79 o
  -3  18   5       2140.35       2045.63        69.78 o
  -4  18   5        153.44         59.85        84.15 o
  -5  18   5        530.77        584.27       113.27 o
   7  18   5        213.02        203.69        38.31 o
   8  18   5          5.47         17.38        38.62 o
   9  18   5        101.91        109.85        41.68 o
 -11  18   6        109.41        251.56        99.37 o
  10  19   4        102.65        194.79       135.06 o
   9  19   4        330.98        360.47       190.41 o
  -9  19   5          5.12        -33.19        39.99 o
  -8  19   5          0.32         21.39        40.43 o
  -7  19   5         44.95         55.83        39.17 o
   6  19   5        562.70        430.20       122.22 o
   5  19   5         41.43        124.57        91.53 o
   4  19   5         59.16        117.04        73.30 o
   3  19   5         15.01         40.72        79.55 o
   2  19   5        330.95        322.10        65.18 o
   1  19   5        213.45        193.01        58.34 o
   0  19   5        528.18        543.50        50.04 o
  -1  19   5        211.03        101.21        58.84 o
  -2  19   5        336.06        369.18        66.17 o
  -3  19   5         15.10         69.12        68.23 o
  -4  19   5         58.27        -59.23        90.88 o
  -5  19   5         41.49        113.86       117.44 o
  -6  19   5        567.06        506.58       195.49 o
   7  19   5        112.07        131.95        41.59 o
   8  19   5         23.57         19.62        40.90 o
   9  19   5         85.21         56.33        43.44 o
  -8  20   5         14.03         80.08        48.91 o
  -7  20   5         79.73         47.86        46.92 o
   6  20   5          7.71       -125.08       125.08 o
   5  20   5         32.29        151.90        99.93 o
   4  20   5        112.86         50.61        95.27 o
   3  20   5        336.13        442.56        91.31 o
   2  20   5         64.80         -8.70        75.36 o
   1  20   5        233.06        215.33        65.20 o
   0  20   5         66.81        111.07        47.09 o
  -1  20   5        234.15        188.97        66.17 o
  -2  20   5         65.68         39.98        69.74 o
  -3  20   5        338.56        362.28        94.95 o
  -4  20   5        114.66        187.25        99.66 o
  -5  20   5         31.78         47.22       129.66 o
  -6  20   5          7.60        -95.82       206.25 o
   7  20   5        266.69        288.33        46.66 o
   8  20   5         13.76         55.85        44.91 o
  -6  21   5         55.76        143.65        94.70 o
   5  21   5        709.32        839.96       136.29 o
   4  21   5         33.41        150.14       103.98 o
   3  21   5        119.25        124.05        91.65 o
   2  21   5         74.35        100.13        85.24 o
   1  21   5        120.07         98.06        70.73 o
   0  21   5          1.77        -29.25        49.27 o
  -1  21   5        119.05         81.92        71.29 o
  -2  21   5         73.62          5.22        92.96 o
  -3  21   5        118.95        -61.80       100.31 o
  -4  21   5         33.94         24.27       105.89 o
  -5  21   5        708.82        763.41       207.24 o
 -19   0   6        674.14        876.56       154.82 o
 -18   0   6          2.10         76.13       118.57 o
 -17   0   6         19.84         33.24        67.51 o
 -16   0   6         87.17        202.35        54.45 o
 -15   0   6         74.70          7.90        50.30 o
 -14   0   6        369.85        346.56        45.29 o
 -13   0   6          6.27        -43.99        43.99 o
 -12   0   6        934.01        955.42        42.34 o
 -11   0   6        677.36        802.19        36.16 o
 -10   0   6       2433.77       2514.68        51.65 o
  -9   0   6        485.97        441.56        24.73 o
  -8   0   6       8166.07       8605.71       128.40 o
  -7   0   6       5512.52       5814.15        89.13 o
   6   0   6      15574.90      15590.62       461.09 o
  -6   0   6       6750.69       6781.70       101.35 o
   5   0   6       3574.03       3708.02       125.18 o
  -5   0   6       1818.58       1729.65        31.74 o
   4   0   6      30204.68      30195.72       871.34 o
   3   0   6       6229.75       5828.83       115.54 o
   2   0   6       2793.31       2759.80        44.13 o
   1   0   6       5308.76       5411.33        89.47 o
   0   0   6      23430.89      22389.07       315.67 o
  -1   0   6       5244.15       5350.72        91.15 o
  -2   0   6       2798.58       2657.00        42.41 o
  -3   0   6       6329.12       6223.11       106.46 o
  -4   0   6      30023.83      29458.64       753.72 o
   7   0   6       1094.39       1087.92        27.66 o
   8   0   6      13144.73      13330.26       192.78 o
   9   0   6         23.66         14.41        13.14 o
  10   0   6      16328.42      15555.16       273.91 o
  11   0   6        714.33        781.96        43.87 o
  12   0   6       1987.79       1950.38        60.54 o
  13   0   6        526.78        483.08        54.69 o
  14   0   6       4411.18       4135.36        98.13 o
  15   0   6        176.23         58.95        66.42 o
  16   0   6        739.79        749.07        76.30 o
  17   0   6        223.02        275.95        81.68 o
  18   0   6        228.01        139.24        91.02 o
  19   0   6        114.95        198.58       115.32 o
  20   0   6        632.57        512.65        91.32 o
  20   1   5        137.79        125.09       106.16 o
  19   1   5        425.35        570.94        81.54 o
  18   1   5         88.27         88.42        66.53 o
  17   1   5        748.26        723.79        60.87 o
  16   1   5        289.98        258.67        40.16 o
  15   1   5         53.24         52.24        39.77 o
  14   1   5        489.38        527.43        42.18 o
  13   1   5        426.05        460.31        37.75 o
  12   1   5        101.24        159.96        57.60 o
  11   1   5       1150.92       1234.84        67.66 o
  10   1   5       2555.80       2594.95        61.62 o
  -9   1   6        442.18        426.34        18.02 o
  -8   1   6       4952.42       4866.42        54.82 o
  -7   1   6       5475.64       5451.51        59.52 o
   7   1   6       8487.01       8858.92       272.76 o
  -6   1   6       3576.76       3609.45        40.96 o
   6   1   6       7993.85       8156.29       177.43 o
   5   1   6       5280.04       5306.00       119.38 o
   4   1   6      13931.30      13879.32       288.31 o
   3   1   6        535.83        535.95        16.37 o
   2   1   6      42437.05      42012.58       440.69 o
   1   1   6      14791.37      15043.81       160.98 o
   0   1   6          2.56          2.03         4.99 o
  -1   1   6      14662.72      14654.83       147.26 o
  -2   1   6      42226.44      42261.50       421.53 o
  -3   1   6        527.37        521.28        18.34 o
  -4   1   6      13924.01      13206.39       344.73 o
  -5   1   6       5229.96       5060.15       145.30 o
   8   1   6       5430.84       5013.46        55.24 o
 -10   1   7       2386.52       2503.76       108.41 o
 -11   1   7       2533.49       2693.24        82.25 o
 -12   1   7       5914.11       6010.71       116.10 o
 -13   1   7         61.41         19.01        34.58 o
 -14   1   7        722.75        782.13        40.43 o
 -15   1   7        153.04        164.64        35.95 o
 -16   1   7       1090.14       1014.98        48.54 o
 -17   1   7          8.82        -58.04        58.04 o
 -18   1   7        417.76        344.15        80.17 o
 -19   1   7        122.40        -37.34       110.01 o
 -20   1   7         22.37        -30.21       183.39 o
  20   2   5        389.28        295.27       105.43 o
  19   2   5        279.78        263.77        80.51 o
  18   2   5        276.13        328.05        68.24 o
  17   2   5        407.20        436.23        58.20 o
  16   2   5        709.98        774.80        45.95 o
  15   2   5        445.51        405.14        39.96 o
  14   2   5         28.53         36.70        38.32 o
  13   2   5       1866.51       1771.48        53.09 o
  12   2   5        877.20        772.41        64.47 o
  11   2   5        685.74        593.74        61.56 o
  10   2   5        923.56        890.21        44.20 o
   9   2   5        982.11        860.54        77.22 o
  -8   2   6        298.41        260.48        14.79 o
  -7   2   6       5560.47       5694.50        61.97 o
   7   2   6       6853.20       6834.83       216.38 o
   6   2   6        909.27        958.35        45.68 o
   5   2   6         25.84          8.90        32.19 o
   4   2   6        733.60        732.97        34.27 o
   3   2   6       7706.70       7637.12       111.10 o
   2   2   6        239.74        228.85        11.37 o
   1   2   6      16248.95      16554.79       166.06 o
   0   2   6      41081.88      41049.24       407.21 o
  -1   2   6      16218.88      16712.40       167.71 o
  -2   2   6        243.52        249.91        12.66 o
  -3   2   6       7730.02       7712.81       115.03 o
  -4   2   6        722.68        719.03        32.68 o
  -5   2   6         25.49         22.26        41.97 o
  -6   2   6        923.86        868.66        59.59 o
   8   2   6       1287.45       1203.06        23.51 o
 -10   2   7      11561.60      11115.77       305.67 o
 -11   2   7        819.35       1016.54        62.84 o
 -12   2   7        263.64        286.84        59.23 o
 -13   2   7        298.80        233.97        35.76 o
 -14   2   7        946.45        877.79        45.50 o
 -15   2   7        123.03        149.22        38.91 o
 -16   2   7        802.12        742.82        53.02 o
 -17   2   7         30.31         45.34        57.17 o
 -18   2   7         13.90         18.81        76.75 o
 -19   2   7        311.32        387.87        91.95 o
 -20   2   7        355.10        443.21       183.07 o
  20   3   5         46.29        163.74       131.43 o
  19   3   5        350.66        395.44        84.71 o
  18   3   5        228.01         99.19        65.44 o
  17   3   5        234.35        284.55        51.94 o
  16   3   5         84.30         40.01        38.42 o
  15   3   5       2024.99       1999.51        54.58 o
  14   3   5        172.08         91.52        40.58 o
  13   3   5       3890.10       3868.30        74.96 o
  12   3   5        355.38        413.12        50.59 o
  11   3   5       2089.56       2177.50        61.66 o
  10   3   5        148.33        125.51        70.44 o
   9   3   5       1919.09       1825.86        96.45 o
  -8   3   6       1873.48       1873.76        27.33 o
   8   3   6       6031.49       5898.12       194.94 o
  -7   3   6        493.65        432.70        14.87 o
   6   3   6       2495.22       2642.40       103.28 o
   5   3   6       7952.12       7863.98       171.30 o
   4   3   6       1319.18       1242.61        34.59 o
   3   3   6        337.93        269.20        13.35 o
   2   3   6        409.24        421.93        13.68 o
   1   3   6       5983.60       6026.40        62.99 o
   0   3   6        108.50         96.36         7.11 o
  -1   3   6       6007.66       6205.81        73.88 o
  -2   3   6        414.68        442.17        11.36 o
  -3   3   6        337.40        349.71        18.79 o
  -4   3   6       1298.46       1216.26        39.11 o
  -5   3   6       8049.72       7781.76       157.17 o
  -6   3   6       2476.44       2716.48        94.83 o
   7   3   6          4.39          5.23         9.92 o
  -9   3   7        717.60        815.70        75.00 o
 -10   3   7        437.29        532.66        76.05 o
 -11   3   7         77.78        120.19        71.28 o
 -12   3   7       1558.33       1616.15        52.60 o
 -13   3   7       1729.20       1814.66        47.27 o
 -14   3   7       1187.90       1200.32        43.10 o
 -15   3   7        156.89        155.89        42.66 o
 -16   3   7        184.88        135.26        48.75 o
 -17   3   7        277.70        147.02        58.92 o
 -18   3   7        488.06        416.65        71.29 o
 -19   3   7        143.03         85.83       100.56 o
 -20   3   7        231.03        376.46       145.73 o
  20   4   5          0.37        -19.02       122.75 o
  19   4   5        713.26        729.30        95.31 o
  18   4   5         43.01         31.02        61.74 o
  17   4   5       1793.44       1706.50        61.95 o
  16   4   5        107.93         80.01        39.74 o
  15   4   5        176.43        165.20        41.54 o
  14   4   5        216.18        150.06        42.47 o
  13   4   5       2583.71       2648.15        61.53 o
  12   4   5        664.71        681.70        45.24 o
  11   4   5       1499.06       1569.45        55.20 o
  10   4   5       3030.70       2904.36        90.21 o
   9   4   5       2734.93       2420.68       107.14 o
  -8   4   6        868.51        913.45        19.65 o
  -7   4   6       2498.34       2264.11        29.95 o
   7   4   6       2555.83       2206.29        96.95 o
   5   4   6        168.36        171.82        29.64 o
   4   4   6       1958.14       1947.04        43.36 o
   3   4   6       9334.81       8694.14       131.64 o
   2   4   6        310.33        324.69        16.61 o
   1   4   6       1115.92       1043.33        18.03 o
   0   4   6       6059.40       5704.25        60.11 o
  -1   4   6       1111.71       1049.77        18.10 o
  -2   4   6        310.82        343.98        12.11 o
  -3   4   6       9361.40       8940.08       118.22 o
  -4   4   6       1952.71       2051.87        53.34 o
  -5   4   6        169.49        198.97        31.74 o
  -6   4   6      13336.69      12262.18       326.08 o
   6   4   6      10788.81      10258.07       124.88 o
   8   4   6        339.17        376.52        18.32 o
  -9   4   7        567.04        516.23        72.15 o
 -10   4   7       5155.86       5228.21       167.85 o
 -11   4   7        655.08        776.34        83.27 o
 -12   4   7       3941.77       3998.11        77.39 o
 -13   4   7        288.63        389.36        40.48 o
 -14   4   7        688.73        714.02        45.25 o
 -15   4   7        269.77        250.69        47.74 o
 -16   4   7       1223.13       1166.77        56.17 o
 -17   4   7        221.03        235.04        61.98 o
 -18   4   7        349.05        243.86        72.58 o
 -19   4   7        180.61        494.72       104.42 o
 -20   4   7        114.97         81.43       120.16 o
  20   5   5        617.36        708.94       134.90 o
  19   5   5        573.94        505.86        86.71 o
  18   5   5        462.65        572.38        73.17 o
  17   5   5        285.79        343.17        58.27 o
  16   5   5       1044.75        933.86        49.06 o
  15   5   5       2541.75       2459.54        61.03 o
  14   5   5        630.23        671.92        46.32 o
  13   5   5       1914.83       1991.17        56.76 o
  12   5   5        429.61        437.90        43.92 o
  11   5   5       1057.13       1015.45        52.13 o
  10   5   5       1013.00        979.63        90.76 o
   9   5   5       3611.81       3651.70       144.66 o
   6   5   6       4882.43       4554.01       138.62 o
   5   5   6       2811.56       3007.87        62.34 o
   4   5   6       3392.40       3290.74        57.21 o
   3   5   6        293.37        263.91        18.92 o
   2   5   6        992.50       1137.95        25.88 o
   1   5   6       9008.79       8789.15        98.69 o
   0   5   6          0.46         -4.65         7.36 o
  -1   5   6       8984.29       8854.30        91.60 o
  -2   5   6        987.53       1110.44        20.00 o
  -3   5   6        289.47        288.62        16.32 o
  -4   5   6       3384.13       3170.10        58.85 o
  -5   5   6       2792.02       2980.12        72.05 o
  -6   5   6       4863.68       4714.17       142.13 o
   7   5   6       1033.91       1005.08        22.04 o
  -7   5   6       1470.80       1487.00        74.70 o
   8   5   6       5443.25       5159.44        63.86 o
  -9   5   7        127.30        165.01        69.14 o
 -10   5   7       1794.93       1785.06        92.79 o
 -11   5   7        315.63        412.33        74.93 o
 -12   5   7        715.55        679.54        47.61 o
 -13   5   7        134.21        138.28        42.40 o
 -14   5   7        838.40        822.42        46.43 o
 -15   5   7        428.91        382.61        43.91 o
 -16   5   7       1103.69       1052.07        56.17 o
 -17   5   7        122.07        140.44        61.01 o
 -18   5   7        364.56        461.91        90.00 o
 -19   5   7        206.42        173.98       105.43 o
  19   6   5         10.44         98.05        85.72 o
  18   6   5        109.73        155.09        72.55 o
  17   6   5       1348.08       1285.23        67.45 o
  16   6   5        147.71        168.26        44.74 o
  15   6   5       1048.11       1090.38        49.03 o
  14   6   5        261.57        227.37        43.75 o
  13   6   5       1495.02       1518.17        46.13 o
  12   6   5        126.69         59.26        43.94 o
  11   6   5       2287.95       2166.78        66.83 o
  10   6   5         55.80         33.46        61.71 o
  -8   6   6        159.55        167.61        13.29 o
   5   6   6       1546.00       1578.23        41.19 o
   4   6   6        623.15        554.47        33.27 o
   3   6   6        836.05        840.03        24.62 o
   2   6   6         87.14         98.28        17.13 o
   1   6   6        979.83        908.87        19.33 o
   0   6   6        323.90        329.70        12.57 o
  -1   6   6        978.65        932.24        17.76 o
  -2   6   6         88.53         58.21        15.63 o
  -3   6   6        841.72        850.61        21.74 o
  -4   6   6        622.46        596.23        27.03 o
  -5   6   6       1567.64       1676.05        41.01 o
   6   6   6        510.78        466.80        15.37 o
  -6   6   6        664.95        642.95        41.38 o
   7   6   6        550.75        574.35        20.68 o
  -7   6   6       1660.66       1755.39        84.41 o
   8   6   6        889.01        934.87        25.21 o
  -9   6   7        709.67        758.72        80.44 o
 -10   6   7         53.88         50.15        70.19 o
 -11   6   7       1965.21       1894.56        97.87 o
 -12   6   7       1129.03       1067.46        58.22 o
 -13   6   7        173.29        277.58        45.39 o
 -14   6   7        634.74        611.74        45.92 o
 -15   6   7        220.43        236.34        44.84 o
 -16   6   7         72.05        176.07        51.75 o
 -17   6   7        487.66        344.68        62.41 o
 -18   6   7        306.65        272.36        92.89 o
 -19   6   7        159.46        192.64       104.50 o
  19   7   5        122.27         42.74        85.24 o
  18   7   5        359.60        377.85        72.37 o
  17   7   5         53.09        155.83        60.69 o
  16   7   5        233.62        203.63        45.65 o
  15   7   5       1005.43        874.79        54.91 o
  14   7   5        393.91        350.32        45.27 o
  13   7   5        128.75         14.78        39.33 o
  12   7   5        863.08        867.54        50.69 o
  11   7   5       8424.55       8430.24       137.45 o
  10   7   5       1305.78       1380.07        74.21 o
  -9   7   6       1569.22       1589.10        30.58 o
   9   7   5       6056.84       5851.55       148.18 o
  -8   7   6        548.57        592.43        21.94 o
  -7   7   6        211.26        211.53        14.14 o
   6   7   6         36.53         -4.20        46.38 o
   5   7   6       9256.36       8870.95       162.06 o
   4   7   6       9039.88       8952.52       162.52 o
   3   7   6       9378.98       9915.96       148.51 o
   2   7   6       3031.20       3263.37        42.44 o
   1   7   6       3412.18       3286.80        39.66 o
   0   7   6        113.70        135.32        10.26 o
  -1   7   6       3458.79       3381.62        40.16 o
  -2   7   6       3040.77       3269.15        42.78 o
  -3   7   6       9362.05       9782.82       130.54 o
  -4   7   6       9069.97       8927.44       149.56 o
  -5   7   6       9362.01       8968.63       150.39 o
  -6   7   6         37.06         23.36        31.09 o
   7   7   6        514.80        550.94        24.39 o
   8   7   6       3274.05       3207.26        55.17 o
  -9   7   7       1373.11       1226.51        89.76 o
 -10   7   7         14.13        -70.92        78.68 o
 -11   7   7        960.71       1060.59        91.81 o
 -12   7   7         37.10         29.49        48.78 o
 -13   7   7       2089.03       2272.39        59.89 o
 -14   7   7        471.78        563.93        47.53 o
 -15   7   7        322.17        377.26        45.16 o
 -16   7   7        775.07        732.70        50.43 o
 -17   7   7        478.49        595.84        64.28 o
 -18   7   7        202.57        171.38        96.99 o
 -19   7   7        127.55        230.79       111.99 o
  19   8   5        112.30         52.83        98.36 o
  18   8   5        108.08         86.56        72.06 o
  17   8   5       1047.99        988.03        65.99 o
  16   8   5        339.43        228.95        48.69 o
  15   8   5        132.21        129.78        50.31 o
  14   8   5        249.17        135.27        51.56 o
  13   8   5       2866.85       2820.56        65.74 o
  12   8   5         91.71         40.04        46.54 o
  11   8   5       4489.40       4173.68       123.76 o
  10   8   5       3134.20       2877.75       139.00 o
  -9   8   6       1895.06       1814.72        33.30 o
  -8   8   6       1118.13       1163.49        27.27 o
   8   8   6       1629.07       1425.42       100.03 o
   7   8   6       6275.18       5769.63       202.54 o
   6   8   6       9363.87       9011.39       295.29 o
   5   8   6        671.82        696.26        41.92 o
   4   8   6       2939.01       2854.06        66.21 o
   3   8   6       8997.66       8964.48       136.81 o
   2   8   6       2274.24       2353.54        35.29 o
   1   8   6      10289.21      10542.38       110.05 o
   0   8   6       8533.80       8492.76        89.59 o
  -1   8   6      10326.70      10291.29       116.47 o
  -2   8   6       2280.29       2329.44        32.23 o
  -3   8   6       9095.38       9074.08       122.80 o
  -4   8   6       2939.92       2997.63        62.07 o
  -5   8   6        673.42        747.15        40.06 o
  -6   8   6       9330.20       9099.53       273.79 o
  -7   8   6       6366.18       6069.30       193.28 o
   9   8   6        195.73        213.27        22.26 o
 -10   8   7       3670.35       3551.62       139.71 o
 -11   8   7       2038.20       2398.27       116.06 o
 -12   8   7        546.87        557.20        53.76 o
 -13   8   7        782.95        750.06        49.96 o
 -14   8   7         79.06        131.49        46.44 o
 -15   8   7        821.32        798.52        49.71 o
 -16   8   7        728.37        621.13        52.52 o
 -17   8   7        210.46        189.41        78.78 o
 -18   8   7        466.22        392.84       118.24 o
 -19   8   7        227.77        129.31       184.25 o
  18   9   5        123.38        355.17        75.96 o
  17   9   5          7.32        126.91        64.52 o
  16   9   5         33.97         70.98        47.97 o
  15   9   5       1129.65        957.87        58.68 o
  14   9   5        326.67        308.15        47.05 o
  13   9   5        800.58        720.35        50.60 o
  12   9   5        278.69        191.05        59.34 o
  11   9   5       2585.83       2651.93        79.39 o
  -9   9   6       2371.63       2316.59        48.32 o
   9   9   5       2336.00       1852.17       109.93 o
  -8   9   6         31.06         13.10        16.82 o
  -7   9   6        464.95        513.04        24.92 o
   7   9   6        485.96        432.87        74.90 o
   6   9   6        487.08        531.06        70.16 o
   5   9   6       7963.38       7867.90       148.71 o
   4   9   6        725.33        789.76        43.03 o
   3   9   6       2209.46       2141.29        49.61 o
   2   9   6        676.97        671.44        22.74 o
   1   9   6       9995.28      10441.64       109.81 o
   0   9   6        576.01        524.52        17.85 o
  -1   9   6       9945.34      10095.32       115.09 o
  -2   9   6        686.22        672.68        22.29 o
  -3   9   6       2177.81       2170.32        39.71 o
  -4   9   6        722.35        808.55        37.50 o
  -5   9   6       8044.14       7802.52       135.37 o
  -6   9   6        492.62        482.03        45.78 o
   8   9   6          1.36         19.75        19.58 o
 -10   9   7          5.06         -9.05        88.78 o
 -11   9   7        284.45        440.78        92.63 o
 -12   9   7        804.35        725.17        56.90 o
 -13   9   7         41.60         27.33        49.98 o
 -14   9   7       1766.20       1877.74        60.04 o
 -15   9   7         20.24         27.46        47.51 o
 -16   9   7        458.43        543.54        53.28 o
 -17   9   7        242.13        180.35        75.52 o
 -18   9   7         88.52        154.14       100.55 o
  18  10   5        333.36        462.93        79.97 o
  17  10   5        285.18        259.31        68.11 o
  16  10   5        358.76        291.32        53.23 o
  15  10   5       1007.40       1007.77        60.26 o
  14  10   5        610.68        655.30        51.88 o
  13  10   5        265.31        231.46        50.87 o
  12  10   5        424.59        469.30        62.92 o
  11  10   5       1060.09       1086.61        69.21 o
  10  10   5       1585.91       1452.37       106.43 o
  -9  10   6        748.73        739.32        35.86 o
   9  10   5       1037.44       1046.60        98.49 o
  -8  10   6       1313.99       1287.04        39.30 o
   8  10   6       2129.00       2033.52       115.63 o
  -7  10   6        431.29        419.05        26.22 o
   7  10   6        721.06        688.07        84.44 o
   6  10   6       2220.54       2296.93       113.25 o
   5  10   6       1115.48       1057.39        51.73 o
   4  10   6       5847.41       5848.20        98.99 o
   3  10   6       2772.11       2907.76        60.78 o
   2  10   6       3471.02       3585.03        46.78 o
   1  10   6        127.73         98.15        19.54 o
   0  10   6       1443.34       1490.05        26.01 o
  -1  10   6        127.14         88.89        19.11 o
  -2  10   6       3455.64       3604.99        54.54 o
  -3  10   6       2780.66       2841.22        59.87 o
  -4  10   6       5825.95       5623.42       129.95 o
  -5  10   6       1113.46       1093.98        43.81 o
  -6  10   6       2212.36       2379.56       100.72 o
 -10  10   7       3349.70       3524.58       144.97 o
 -11  10   7        114.34         99.35        94.22 o
 -12  10   7       1174.15       1272.92        58.99 o
 -13  10   7        454.15        338.03        53.91 o
 -14  10   7       1521.26       1456.96        59.20 o
 -15  10   7         74.74         72.74        51.76 o
 -16  10   7        612.77        520.30        54.63 o
 -17  10   7        103.63        126.92        75.68 o
 -18  10   7        339.43        301.19       124.07 o
  17  11   5        241.03        195.16        70.10 o
  16  11   5         13.95        150.87        52.14 o
  15  11   5         41.44        115.97        50.22 o
  14  11   5         19.84        112.81        50.95 o
  13  11   5        927.52        944.85        56.33 o
  12  11   5        375.66        351.05        66.73 o
  11  11   5       1391.27       1434.59        92.78 o
  10  11   5        534.90        388.89       117.21 o
  -9  11   6          9.73         -3.91        22.19 o
  -8  11   6       1341.18       1396.86        41.50 o
  -7  11   6        267.45        277.11        23.41 o
   7  11   6        266.14        274.07        86.42 o
  -6  11   6         53.39         74.43        17.29 o
   6  11   6        667.64        575.87        66.64 o
   5  11   6        170.53         87.09        48.83 o
   4  11   6       9969.93       9885.83       154.74 o
   3  11   6         50.23         -1.60        33.75 o
   2  11   6      18131.23      18152.47       186.99 o
   1  11   6         56.05         45.07        21.10 o
   0  11   6          9.97          9.42        12.92 o
  -1  11   6         55.60         35.77        22.80 o
  -2  11   6      18129.28      18035.51       197.15 o
  -3  11   6         49.44         73.74        35.22 o
  -4  11   6       9923.60       9871.01       177.82 o
  -5  11   6        171.21        199.66        50.02 o
   8  11   6       1848.24       1847.56        41.92 o
 -10  11   7        423.24        366.46       100.67 o
 -11  11   7        516.61        412.05       103.17 o
 -12  11   7       1336.45       1370.74        61.81 o
 -13  11   7         11.12         21.80        54.95 o
 -14  11   7        671.21        753.17        57.97 o
 -15  11   7        574.83        618.61        54.67 o
 -16  11   7        382.64        456.97        67.64 o
 -17  11   7         58.13        145.65        79.26 o
  17  12   5         18.04        165.03        86.46 o
  16  12   5        207.72        166.65        56.76 o
  15  12   5        797.91        802.19        57.62 o
  14  12   5        168.80        196.83        55.96 o
  13  12   5        169.87        142.03        55.72 o
  12  12   5        574.93        558.23        74.64 o
  11  12   5          2.70         -7.53        88.32 o
  10  12   5        173.36         20.56       119.98 o
  -9  12   6        162.14        185.60        25.18 o
  -8  12   6         55.96         60.54        23.04 o
   7  12   6        489.96        416.91        99.39 o
  -7  12   6         40.41         11.57        21.05 o
  -6  12   6       1729.37       1753.08        44.02 o
   6  12   6       2931.41       2983.14       102.46 o
   5  12   6       1144.32        993.14        58.46 o
   4  12   6       4521.64       4502.63        86.47 o
   3  12   6       1643.47       1624.77        46.29 o
   2  12   6       1433.57       1477.73        35.92 o
   1  12   6        530.22        539.14        27.16 o
   0  12   6       2072.28       2138.56        37.22 o
  -1  12   6        522.68        474.26        27.28 o
  -2  12   6       1436.74       1465.35        35.58 o
  -3  12   6       1630.74       1689.13        39.89 o
  -4  12   6       4454.29       4431.02        97.37 o
  -5  12   6       1134.94       1209.17        97.88 o
   8  12   6        223.08        212.10        25.35 o
   9  12   6        650.91        684.60        41.70 o
 -10  12   7       1030.01       1117.87       118.01 o
 -11  12   7        392.27        350.68        88.83 o
 -12  12   7        642.81        697.73        60.69 o
 -13  12   7        244.93        246.80        59.02 o
 -14  12   7       1223.13       1188.85        62.65 o
 -15  12   7         93.79        140.78        65.70 o
 -16  12   7        526.70        554.51        73.17 o
 -17  12   7        157.89        312.17       157.21 o
  16  13   5         13.36        154.26        56.79 o
  15  13   5          3.30         -0.08        54.41 o
  14  13   5        991.93        982.79        61.93 o
  13  13   5        509.44        476.04        59.82 o
  12  13   5         72.47         41.19        74.90 o
  11  13   5        218.77        160.71        92.43 o
 -10  13   6        776.24        856.28        45.77 o
  10  13   5       1182.33       1218.40       135.38 o
  -9  13   6         56.41         85.37        25.77 o
   9  13   5         66.30         31.38       126.92 o
  -8  13   6         14.55        -23.48        23.48 o
  -7  13   6         83.58         82.37        23.91 o
  -6  13   6        669.77        662.67        36.01 o
   6  13   6        664.42        627.80        80.41 o
   5  13   6        526.72        496.73        58.80 o
   4  13   6       2864.70       2783.63        69.91 o
   3  13   6       2173.06       2303.37        54.85 o
   2  13   6       5347.18       5347.13        77.14 o
   1  13   6       1981.79       1910.13        42.05 o
   0  13   6        340.38        342.99        22.31 o
  -1  13   6       1988.70       2012.24        39.81 o
  -2  13   6       5307.86       5260.19        70.61 o
  -3  13   6       2207.73       2141.26        44.93 o
  -4  13   6       2894.35       2947.09        85.14 o
  -5  13   6        528.38        537.43        93.90 o
   7  13   6        108.56         68.03        24.39 o
   8  13   6         99.27        127.31        29.46 o
 -10  13   7         45.62       -100.06       108.23 o
 -11  13   7         42.20        -32.99        91.05 o
 -12  13   7       1588.67       1597.32        70.46 o
 -13  13   7        294.06        205.22        62.72 o
 -14  13   7        570.46        554.70        62.11 o
 -15  13   7        228.25        293.45        66.97 o
 -16  13   7        101.97        125.68        83.83 o
  15  14   5        351.92        287.46        61.00 o
  14  14   5        135.71        183.05        61.39 o
  13  14   5        466.27        525.25        65.06 o
  12  14   5        191.00        237.69        73.04 o
  11  14   5       1153.03       1239.49       106.18 o
  10  14   5        908.60        857.07       101.58 o
 -10  14   6         82.64        164.65        30.13 o
  -9  14   6         15.57         74.83        27.91 o
  -8  14   6         32.38         48.25        26.77 o
  -7  14   6         21.12         19.92        25.11 o
  -6  14   6         86.15         60.43        25.92 o
   6  14   6        575.12        525.14        83.86 o
   5  14   6        597.70        545.15        77.86 o
   4  14   6        234.03        190.29        52.29 o
   3  14   6        948.47        971.99        43.44 o
   2  14   6        678.86        687.61        38.92 o
   1  14   6        972.53        953.22        36.51 o
   0  14   6       1675.23       1676.11        40.36 o
  -1  14   6        987.91        973.15        34.02 o
  -2  14   6        689.61        673.08        35.82 o
  -3  14   6        939.27        875.48        44.12 o
  -4  14   6        236.58        166.77        60.18 o
  -5  14   6        606.88        641.31       121.38 o
   7  14   6         80.01        100.51        26.64 o
   8  14   6        751.59        737.24        43.88 o
 -12  14   7        467.47        451.84        66.47 o
 -13  14   7         23.52          3.19        65.87 o
 -14  14   7        360.00        321.68        76.47 o
 -15  14   7         75.65         38.14        70.28 o
  15  15   5        549.68        314.78       114.25 o
  14  15   5         54.39         73.84        63.70 o
  13  15   5        234.46        332.91        77.29 o
  12  15   5        129.08        275.94        79.28 o
  11  15   5        653.95        629.37       108.43 o
 -11  15   6        654.65        525.76        44.93 o
 -10  15   6        272.10        287.15        33.82 o
  10  15   5        324.96        235.01       105.86 o
  -9  15   6        801.34        843.04        47.87 o
   9  15   5       2473.23       2267.63       169.04 o
  -8  15   6          3.59         30.75        30.47 o
  -7  15   6         59.93         86.93        29.34 o
   6  15   6        613.38        566.24        90.40 o
  -6  15   6        392.39        377.92        33.53 o
   5  15   6        664.50        673.59        86.60 o
   4  15   6       1005.15        981.13        60.84 o
   3  15   6        246.18        208.85        45.80 o
   2  15   6       1667.80       1690.80        47.83 o
   1  15   6       1452.00       1504.98        42.72 o
   0  15   6          0.91        -12.56        22.22 o
  -1  15   6       1455.79       1499.20        43.02 o
  -2  15   6       1681.43       1733.85        48.64 o
  -3  15   6        246.97        127.53        42.97 o
  -4  15   6        993.36       1205.21        72.33 o
  -5  15   6        672.42        893.23       133.27 o
   7  15   6         53.67         32.89        27.36 o
   8  15   6       1324.46       1334.27        50.97 o
 -11  15   7         80.98       -101.39       119.00 o
 -12  15   7        721.29        699.98        85.13 o
 -13  15   7        401.23        575.29        83.44 o
 -14  15   7        395.06        408.25        77.78 o
  14  16   5         12.77         15.42        92.73 o
  13  16   5        404.27        464.52        83.44 o
  12  16   5        544.67        705.69        86.05 o
  11  16   5       1975.91       2052.14       106.00 o
 -10  16   6          7.42         36.07        35.11 o
  10  16   5          7.62        201.14       113.74 o
  -9  16   6        282.06        280.48        36.53 o
  -8  16   6        147.16        140.69        33.11 o
  -7  16   6        357.75        344.71        34.53 o
   6  16   6       1489.60       1535.81       106.69 o
  -6  16   6        303.34        261.86        32.38 o
   5  16   6        689.38        718.46        89.89 o
   4  16   6        996.24        905.14        63.51 o
   3  16   6         31.31          8.07        54.09 o
   2  16   6       1826.83       1693.70        54.23 o
   1  16   6       1119.07       1059.90        42.03 o
   0  16   6       6458.90       6169.43        87.68 o
  -1  16   6       1136.61       1168.95        49.58 o
  -2  16   6       1828.85       1737.02        57.10 o
  -3  16   6         31.48         29.80        50.02 o
  -4  16   6        993.28        977.81        62.02 o
  -5  16   6        690.02        927.08       146.86 o
   7  16   6        206.84        195.63        31.10 o
   8  16   6          5.55        -27.12        31.14 o
 -11  16   7         32.01        177.52       127.67 o
 -12  16   7        128.49        267.97        88.83 o
 -13  16   7        204.69        188.06        85.59 o
  12  17   5        548.76        616.42        92.00 o
  11  17   5        423.50        499.47       103.59 o
 -10  17   6         50.50        114.26        38.84 o
  10  17   5         72.55         76.66       118.06 o
  -9  17   6         56.93        149.07        37.00 o
  -8  17   6         15.90         -9.13        34.05 o
  -7  17   6        105.13        155.46        34.58 o
  -6  17   6         27.22         39.67        32.54 o
   6  17   6         81.50        -38.30       101.13 o
  -5  17   6         68.25         29.40        30.24 o
   5  17   6        239.25        385.96        97.42 o
   4  17   6        211.47        143.33        75.81 o
   3  17   6       1408.96       1408.81        67.66 o
   2  17   6        136.83        145.27        54.68 o
   1  17   6        613.55        571.56        51.97 o
   0  17   6        126.90        168.64        31.74 o
  -1  17   6        619.92        669.03        50.31 o
  -2  17   6        135.16        140.09        50.68 o
  -3  17   6       1415.19       1480.37        74.29 o
  -4  17   6        212.11        107.20        71.35 o
   7  17   6        385.38        485.27        43.28 o
   8  17   6        259.39        241.80        38.89 o
 -10  17   7        188.11        344.34       194.34 o
 -11  17   7        112.79        139.25       114.79 o
 -12  17   7        170.81        232.64        86.19 o
  11  18   5        110.40        170.62        92.90 o
 -10  18   6         70.37        116.78        40.97 o
  10  18   5        320.55        460.25       132.93 o
  -9  18   6        172.44        189.53        41.07 o
  -8  18   6         53.77         25.78        37.28 o
  -7  18   6        692.36        683.83        48.90 o
  -6  18   6         99.77        142.50        35.54 o
   6  18   6        135.76        -50.73       109.72 o
   5  18   6        667.15        588.20        84.42 o
   4  18   6        108.10         89.37        68.78 o
   3  18   6       1397.00       1518.25        73.09 o
   2  18   6         38.67        -16.25        59.79 o
   1  18   6        781.47        832.62        59.46 o
   0  18   6        393.71        414.00        43.36 o
  -1  18   6        769.62        769.15        60.12 o
  -2  18   6         38.54        -17.07        55.61 o
  -3  18   6       1412.98       1380.96        77.38 o
  -4  18   6        109.27        128.45        77.03 o
  -5  18   6        658.07        685.03       116.89 o
   7  18   6        876.94        827.01        61.41 o
   8  18   6         55.68         83.20        39.47 o
   9  18   6          0.52         13.36        40.46 o
 -10  18   7        134.78        186.59       211.21 o
 -11  18   7        302.59        449.44       108.08 o
 -10  19   6         19.95        -24.86        45.29 o
  10  19   5         58.23        -17.49       199.04 o
  -9  19   6        243.73        177.46        44.36 o
  -8  19   6        147.60        155.10        41.44 o
  -7  19   6        203.63        146.88        39.71 o
  -6  19   6         25.56         46.18        42.81 o
   6  19   6         27.66         34.54       173.19 o
   5  19   6       1487.79       1348.33       101.70 o
   4  19   6        110.74        103.67        76.51 o
   3  19   6         86.16         25.24        80.51 o
   2  19   6         80.73         49.60        73.99 o
   1  19   6       1655.44       1579.17        68.33 o
   0  19   6          0.64         18.49        41.78 o
  -1  19   6       1664.83       1588.96        71.16 o
  -2  19   6         80.16        137.96        80.56 o
  -3  19   6         87.53        199.22        88.07 o
  -4  19   6        111.09        214.40        82.65 o
  -5  19   6       1498.33       1480.60       132.51 o
   7  19   6         10.65         -1.07        41.12 o
   8  19   6        235.87        262.65        46.17 o
   9  19   6         22.30        -27.19        43.53 o
  -8  20   6         87.71         66.56        44.47 o
  -7  20   6        357.76        285.56        50.33 o
   6  20   6        122.29         29.60       131.50 o
   5  20   6        245.59        305.12        98.46 o
   4  20   6        103.38        -20.56        94.35 o
   3  20   6       1399.39       1289.21        92.81 o
   2  20   6         58.86         48.70        78.40 o
   1  20   6        540.39        457.90        67.98 o
   0  20   6          2.42        -33.49        45.80 o
  -1  20   6        549.06        432.79        80.53 o
  -2  20   6         59.72        148.68        88.95 o
  -3  20   6       1398.05       1447.48       102.71 o
  -4  20   6        104.88        306.46       102.15 o
  -5  20   6        243.84        331.36       111.63 o
  -6  20   6        123.07        188.02       202.89 o
   7  20   6         12.73        -23.98        43.90 o
  -5  21   6        263.25        322.48        62.25 o
   4  21   6          5.31        -18.00       124.98 o
   3  21   6        465.40        363.90        94.21 o
   2  21   6         80.07        -57.52        86.08 o
   1  21   6        510.75        535.89        73.82 o
   0  21   6         92.45         52.09        50.85 o
  -1  21   6        502.69        512.63        87.83 o
  -2  21   6         79.65        178.98        97.82 o
  -3  21   6        471.58        429.23       104.23 o
  -4  21   6          5.37         49.97       137.52 o
  20   1   6         22.05        166.47       105.16 o
  19   1   6        123.90         82.99        79.93 o
  18   1   6        417.07        396.02        67.60 o
  17   1   6          8.85        -14.12        54.37 o
  16   1   6       1092.39       1012.13        56.32 o
  15   1   6        154.14        238.42        40.55 o
  14   1   6        721.61        684.06        43.74 o
  13   1   6         62.32        -27.48        35.99 o
  12   1   6       5975.54       5992.52       151.02 o
  11   1   6       2574.05       2552.15        85.05 o
  10   1   6       2403.02       2489.37        82.36 o
  -9   1   7         24.35          0.70        11.06 o
   9   1   6        259.48         85.04        75.80 o
  -8   1   7        847.00        834.16        19.31 o
  -7   1   7       1028.69        970.99        18.85 o
   7   1   7       5240.05       5609.07       186.45 o
  -6   1   7        692.25        719.17        15.68 o
   6   1   7        790.64        958.20        44.77 o
   5   1   7       6447.00       6917.13       152.05 o
   4   1   7       8919.03       8889.81       189.33 o
   3   1   7        511.07        547.89        15.00 o
   2   1   7      15374.26      15485.82       164.81 o
   1   1   7       1218.59       1280.04        20.07 o
   0   1   7         81.80         69.79         6.55 o
  -1   1   7       1220.43       1296.51        17.59 o
  -2   1   7      15404.17      15577.03       157.17 o
  -3   1   7        516.04        534.45        19.66 o
  -4   1   7       8936.28       8622.72       172.58 o
  -5   1   7       6369.03       6193.71       174.48 o
   8   1   7         35.17         22.00        11.35 o
 -10   1   8       1444.19       1449.99        95.69 o
 -11   1   8       1106.94       1111.68        65.56 o
 -12   1   8       2638.51       2618.07        63.89 o
 -13   1   8        554.52        601.43        40.75 o
 -14   1   8        315.22        267.80        39.66 o
 -15   1   8        228.98        240.79        41.60 o
 -16   1   8        570.78        452.53        46.39 o
 -17   1   8        610.70        549.29        56.53 o
 -18   1   8        382.01        204.32        78.93 o
 -19   1   8         26.64       -114.25       114.25 o
 -20   1   8         21.53         66.15       126.79 o
  20   2   6        350.35        207.52       110.62 o
  19   2   6        306.41        308.32        82.69 o
  18   2   6         13.99        -12.22        68.73 o
  17   2   6         29.85        -26.60        55.03 o
  16   2   6        789.82        710.54        48.18 o
  15   2   6        124.89        110.19        39.87 o
  14   2   6        941.99        946.83        45.25 o
  13   2   6        303.47        211.42        42.28 o
  12   2   6        260.72        250.97        50.11 o
  11   2   6        831.93        819.39        64.78 o
  10   2   6      11408.30      11437.92       252.16 o
  -9   2   7        477.92        514.42        18.71 o
   9   2   6        589.09        797.00        74.56 o
  -8   2   7         23.97         30.64        10.13 o
  -7   2   7         14.99         13.24         9.71 o
   7   2   7       4452.92       4259.49       149.74 o
   6   2   7      16816.92      16181.68       338.83 o
   5   2   7         86.36        123.92        35.71 o
   4   2   7       9747.15       9425.08       162.35 o
   3   2   7        487.82        533.13        18.86 o
   2   2   7        612.08        591.79        15.07 o
   1   2   7       2048.79       2062.87        25.06 o
   0   2   7      82783.98      79531.91       786.36 o
  -1   2   7       2026.56       2061.89        25.05 o
  -2   2   7        621.25        557.99        12.19 o
  -3   2   7        480.41        523.73        18.26 o
  -4   2   7       9816.54       9652.65       162.28 o
  -5   2   7         86.31         63.86        47.10 o
  -6   2   7      16772.78      16083.74       422.46 o
   8   2   7         22.36         24.46        11.99 o
 -10   2   8       6382.05       6303.49       195.41 o
 -11   2   8        211.60        205.79        61.53 o
 -12   2   8          1.13        -35.84        44.12 o
 -13   2   8       1131.43       1259.39        48.45 o
 -14   2   8        711.67        724.13        45.33 o
 -15   2   8        479.48        464.78        42.50 o
 -16   2   8         92.27          4.75        44.20 o
 -17   2   8         69.34        103.28        60.20 o
 -18   2   8        494.56        433.94        71.59 o
 -19   2   8        571.21        679.43        94.67 o
 -20   2   8        197.71        105.45       186.16 o
  20   3   6        233.76        227.83       127.97 o
  19   3   6        141.26        186.78        83.59 o
  18   3   6        488.43        505.00        72.29 o
  17   3   6        277.29        285.18        51.72 o
  16   3   6        182.05        186.09        39.91 o
  15   3   6        154.62        118.64        42.02 o
  14   3   6       1206.74       1132.44        46.29 o
  13   3   6       1729.55       1752.87        53.09 o
  12   3   6       1536.03       1607.67        64.57 o
  11   3   6         76.70        106.26        57.85 o
  10   3   6        442.43        356.26        54.71 o
   9   3   6        726.74        771.22        79.67 o
  -8   3   7       2938.24       2810.95        36.09 o
  -7   3   7        894.88        977.64        19.22 o
   6   3   7        991.06        937.88        68.43 o
   5   3   7        129.15        118.03        28.42 o
   4   3   7      18790.63      18474.48       296.16 o
   3   3   7         87.55         68.17        16.64 o
   2   3   7       7558.92       7145.97        74.62 o
   1   3   7       8160.99       8100.25        83.72 o
   0   3   7          0.82         -6.79         6.79 o
  -1   3   7       8153.56       8293.72        91.38 o
  -2   3   7       7595.48       7274.91        76.03 o
  -3   3   7         86.22         44.92        17.36 o
  -4   3   7      18901.79      18746.76       306.41 o
  -5   3   7        128.87         96.57        34.22 o
  -6   3   7        991.09        877.88        62.72 o
   7   3   7       1311.45       1314.79        24.75 o
   8   3   7       4200.33       4194.84        53.76 o
 -10   3   8        125.09        125.15        75.78 o
 -11   3   8       2413.99       2304.46       108.65 o
 -12   3   8        275.24        297.69        46.04 o
 -13   3   8        345.64        332.93        42.59 o
 -14   3   8        674.77        595.51        43.68 o
 -15   3   8        295.07        282.08        41.49 o
 -16   3   8        100.37        135.25        49.07 o
 -17   3   8        666.53        722.94        64.61 o
 -18   3   8        258.89        289.22        73.26 o
 -19   3   8          6.76        -79.24        83.39 o
  20   4   6        116.45        115.65       175.17 o
  19   4   6        183.12        191.05        94.64 o
  18   4   6        351.00        446.19        66.51 o
  17   4   6        217.55        115.51        50.75 o
  16   4   6       1222.23       1268.79        53.03 o
  15   4   6        272.84        276.99        42.69 o
  14   4   6        682.60        656.68        44.92 o
  13   4   6        284.43        284.86        44.36 o
  12   4   6       3915.57       3921.50        96.50 o
  11   4   6        645.47        631.80        49.00 o
  10   4   6       5219.70       4971.63       127.20 o
   9   4   6        576.08        656.32        77.68 o
  -8   4   7       1618.22       1559.85        25.17 o
  -7   4   7        384.83        371.89        15.31 o
   6   4   7      14713.81      15159.32       320.22 o
   5   4   7        159.71        180.11        30.21 o
   4   4   7        443.14        396.97        19.03 o
   3   4   7       1934.96       1901.13        34.02 o
   2   4   7       1569.56       1655.36        25.36 o
   1   4   7        764.66        775.62        16.58 o
   0   4   7       7450.06       7254.59        75.69 o
  -1   4   7        775.79        814.34        16.58 o
  -2   4   7       1549.17       1635.88        22.98 o
  -3   4   7       1905.69       1879.32        29.44 o
  -4   4   7        447.23        398.49        24.42 o
  -5   4   7        161.80        213.00        34.37 o
  -6   4   7      14647.08      14910.29       393.95 o
   7   4   7         92.82        109.44        11.79 o
   8   4   7        847.52        871.56        22.47 o
 -10   4   8       2588.33       2794.93       116.55 o
 -11   4   8        528.60        453.11        64.82 o
 -12   4   8       1501.51       1560.34        50.13 o
 -13   4   8       1311.96       1248.94        44.97 o
 -14   4   8        164.67        126.08        48.99 o
 -15   4   8        170.56        200.70        48.21 o
 -16   4   8       1198.05       1135.86        58.94 o
 -17   4   8        421.54        348.20        65.14 o
 -18   4   8        291.76        249.72        74.69 o
 -19   4   8        140.31        310.21       106.19 o
  19   5   6        203.19        224.28        86.60 o
  18   5   6        364.77        443.86        74.21 o
  17   5   6        120.16        126.34        53.53 o
  16   5   6       1096.85       1060.70        53.03 o
  15   5   6        435.14        528.12        44.52 o
  14   5   6        827.49        949.54        48.41 o
  13   5   6        136.12        138.58        43.07 o
  12   5   6        719.45        697.06        55.93 o
  11   5   6        313.19        260.79        49.04 o
  10   5   6       1768.94       1641.99        75.96 o
   9   5   6        127.51        161.98        80.24 o
  -8   5   7       2876.96       2702.49        38.61 o
   6   5   7       1265.43       1204.75        55.37 o
   5   5   7       7889.50       7791.36       167.83 o
   4   5   7        443.21        507.82        25.58 o
   3   5   7       2496.15       2540.45        41.92 o
   2   5   7       6761.30       6907.12        97.54 o
   1   5   7       9905.31      10073.62       111.03 o
   0   5   7        190.35        222.07        10.89 o
  -1   5   7       9892.76      10152.33       110.96 o
  -2   5   7       6787.56       7061.64        74.82 o
  -3   5   7       2488.18       2582.26        40.58 o
  -4   5   7        437.49        498.84        20.17 o
  -5   5   7       7766.77       7375.56       152.11 o
  -6   5   7       1267.92       1316.65        50.30 o
   7   5   7        924.69        857.12        22.01 o
  -7   5   7        930.83        847.72        68.27 o
   8   5   7        437.67        435.43        20.34 o
  -9   5   8        102.32        182.54        73.67 o
 -10   5   8        452.59        448.53        75.45 o
 -11   5   8       4053.60       3752.99       136.25 o
 -12   5   8        719.28        642.28        44.61 o
 -13   5   8        279.86        306.05        44.81 o
 -14   5   8        743.34        701.56        52.27 o
 -15   5   8       1661.72       1675.16        58.43 o
 -16   5   8        527.87        584.08        54.48 o
 -17   5   8        436.72        404.47        63.25 o
 -18   5   8        160.71        113.42        72.81 o
 -19   5   8          4.54        295.99       108.14 o
  19   6   6        160.25        137.26        86.37 o
  18   6   6        301.82        344.30        74.52 o
  17   6   6        479.97        424.29        61.76 o
  16   6   6         72.41         21.38        40.72 o
  15   6   6        217.02        272.36        43.25 o
  14   6   6        643.74        541.53        45.75 o
  13   6   6        171.98        234.17        43.52 o
  12   6   6       1121.19       1171.79        51.28 o
  11   6   6       1937.10       2063.54        59.13 o
  10   6   6         53.29         62.49        51.54 o
   9   6   6        720.26        694.79        84.87 o
  -8   6   7       1121.61       1169.82        25.40 o
  -7   6   7        738.82        771.11        20.99 o
   6   6   7       2622.92       2314.13        81.20 o
   5   6   7       1305.46       1245.80        35.76 o
   4   6   7       1245.80       1312.51        42.47 o
   3   6   7       5650.23       5543.83        88.29 o
   2   6   7       2304.58       2393.43        31.83 o
   1   6   7       3147.65       3132.85        40.62 o
   0   6   7        504.38        632.11        15.01 o
  -1   6   7       3118.93       3092.83        37.26 o
  -2   6   7       2305.02       2371.37        33.48 o
  -3   6   7       5575.60       5374.73        75.39 o
  -4   6   7       1228.88       1245.57        28.75 o
  -5   6   7       1302.94       1297.72        49.46 o
  -6   6   7       2654.74       2483.09        68.40 o
   7   6   7       1135.73       1098.08        24.67 o
   8   6   7       1778.41       1853.68        36.63 o
  -9   6   8       1172.94       1096.17        84.27 o
 -10   6   8         45.53         38.48        72.68 o
 -11   6   8        207.89        325.24        78.21 o
 -12   6   8        330.63        338.30        48.84 o
 -13   6   8       1511.65       1552.79        53.29 o
 -14   6   8        401.19        432.04        46.75 o
 -15   6   8        158.76        208.21        48.70 o
 -16   6   8        561.46        656.94        56.84 o
 -17   6   8        582.79        532.43        65.27 o
 -18   6   8        648.86        581.66        75.28 o
 -19   6   8        341.47        399.93       109.79 o
  19   7   6        127.47        218.03        87.32 o
  18   7   6        205.73         63.16        75.83 o
  17   7   6        485.68        481.96        64.38 o
  16   7   6        766.03        775.19        58.52 o
  15   7   6        319.08        387.77        51.88 o
  14   7   6        477.51        439.04        48.66 o
  13   7   6       2098.49       2039.75        58.64 o
  12   7   6         37.63         19.86        45.61 o
  11   7   6        961.67       1042.75        63.83 o
  10   7   6         14.20          3.48        53.71 o
   9   7   6       1358.25       1222.05       104.36 o
  -8   7   7         16.64          6.71        14.83 o
  -7   7   7        222.89        269.55        15.98 o
   6   7   7       2793.63       2688.62        85.19 o
   5   7   7       1574.74       1525.75        50.06 o
   4   7   7       1368.65       1240.52        35.69 o
   3   7   7       1246.29       1302.14        31.65 o
   2   7   7        844.76        887.79        21.38 o
   1   7   7       1282.16       1280.83        24.17 o
   0   7   7        539.95        519.19        15.58 o
  -1   7   7       1301.80       1245.03        21.99 o
  -2   7   7        832.40        857.96        22.47 o
  -3   7   7       1249.56       1245.23        27.64 o
  -4   7   7       1370.77       1192.49        28.58 o
  -5   7   7       1562.65       1544.12        42.29 o
  -6   7   7       2755.87       2753.38        59.68 o
   7   7   7        257.96        256.27        19.64 o
   8   7   7        186.10        234.05        20.54 o
   9   7   7        483.82        488.17        27.32 o
  -9   7   8        597.51        647.12        83.60 o
 -10   7   8        786.66        701.85        84.84 o
 -11   7   8       2421.55       2463.32       118.16 o
 -12   7   8        132.16        200.45        51.94 o
 -13   7   8        101.41         96.09        46.92 o
 -14   7   8        337.81        353.87        49.40 o
 -15   7   8       2683.58       2611.09        70.83 o
 -16   7   8       1490.57       1475.24        62.86 o
 -17   7   8         45.24        171.44        62.03 o
 -18   7   8        221.51        301.68        96.85 o
 -19   7   8         28.30         46.21       112.77 o
  18   8   6        471.70        586.11        79.66 o
  17   8   6        207.19        209.44        62.72 o
  16   8   6        730.55        647.86        59.35 o
  15   8   6        825.64        796.81        57.33 o
  14   8   6         77.84         46.20        52.19 o
  13   8   6        770.93        773.19        44.89 o
  12   8   6        540.53        446.35        59.44 o
  11   8   6       2045.52       2139.82        73.09 o
  10   8   6       3624.84       3522.57       114.10 o
  -9   8   7       1478.79       1557.46        35.29 o
  -8   8   7        335.65        424.55        25.38 o
   7   8   7        564.55        732.20        81.33 o
   6   8   7       2153.42       2156.41        76.51 o
   5   8   7        890.61        906.19        46.09 o
   4   8   7       3782.57       3758.80        68.73 o
   3   8   7       1532.59       1601.70        36.05 o
   2   8   7        881.64        926.37        23.09 o
   1   8   7       2765.92       2666.46        35.31 o
   0   8   7        948.09        948.40        19.52 o
  -1   8   7       2795.97       2625.50        37.42 o
  -2   8   7        868.37        925.69        24.49 o
  -3   8   7       1537.27       1600.54        39.01 o
  -4   8   7       3756.49       3890.57        68.51 o
  -5   8   7        899.62        906.59        36.78 o
  -6   8   7       2161.88       2305.36        69.66 o
  -7   8   7        563.82        605.86        73.29 o
   8   8   7       1007.96        986.35        31.31 o
   9   8   7         18.68         45.46        20.08 o
 -10   8   8       3377.60       3369.19       138.11 o
 -11   8   8        449.07        325.81        91.22 o
 -12   8   8         78.65        132.86        52.86 o
 -13   8   8       1589.68       1465.47        56.81 o
 -14   8   8         40.55         69.64        48.88 o
 -15   8   8        280.62        220.29        46.40 o
 -16   8   8        334.69        244.26        47.30 o
 -17   8   8         23.60        -49.63        65.25 o
 -18   8   8        460.20        513.09       101.62 o
  18   9   6         87.31         99.89        75.99 o
  17   9   6        241.10        337.13        64.48 o
  16   9   6        460.92        373.02        51.94 o
  15   9   6         20.50        109.85        53.05 o
  14   9   6       1750.15       1654.33        65.87 o
  13   9   6         41.09        114.09        47.82 o
  12   9   6        792.24        917.60        64.07 o
  11   9   6        285.98        361.59        59.89 o
  10   9   6          5.07         -1.56        71.18 o
   9   9   6         85.08        153.04        95.82 o
  -9   9   7         18.16         36.74        21.07 o
  -8   9   7       3719.02       3425.27        53.17 o
  -7   9   7         82.36        102.72        16.27 o
   7   9   7        472.53        433.93        83.19 o
   6   9   7        412.11        428.15        56.05 o
   5   9   7       1369.47       1340.45        53.94 o
   4   9   7       2933.36       2813.29        59.81 o
   3   9   7       1100.27       1096.84        33.91 o
   2   9   7      13285.04      13480.51       140.22 o
   1   9   7       1409.48       1401.34        26.44 o
   0   9   7          0.84         12.96        11.31 o
  -1   9   7       1389.89       1381.10        27.17 o
  -2   9   7      13370.87      13236.78       149.03 o
  -3   9   7       1117.29       1157.31        34.08 o
  -4   9   7       2943.95       2900.94        57.75 o
  -5   9   7       1358.11       1405.95        45.89 o
  -6   9   7        418.04        408.44        50.31 o
   8   9   7       2991.74       2765.86        53.80 o
  -9   9   8       2277.79       2425.14       122.19 o
 -10   9   8        889.52        847.57        98.51 o
 -11   9   8       2142.45       2133.14       115.48 o
 -12   9   8        572.86        536.78        53.30 o
 -13   9   8        742.44        683.72        54.61 o
 -14   9   8        227.52        173.11        52.41 o
 -15   9   8        105.68         30.86        47.08 o
 -16   9   8        660.39        667.88        60.76 o
 -17   9   8        196.63         74.02       101.73 o
 -18   9   8         45.69        176.68       103.50 o
  18  10   6        334.25        244.03       100.70 o
  17  10   6        102.11         23.49        65.52 o
  16  10   6        604.88        463.68        55.89 o
  15  10   6         74.79         -6.79        54.57 o
  14  10   6       1535.15       1467.21        67.62 o
  13  10   6        461.00        449.71        52.80 o
  12  10   6       1162.43       1234.11        61.98 o
  11  10   6        112.61        162.10        65.03 o
  10  10   6       3358.93       3065.11       108.22 o
   9  10   6        533.76        585.91       100.13 o
  -9  10   7        275.37        277.47        25.10 o
  -8  10   7          2.08         29.11        21.00 o
  -7  10   7         32.29         50.17        19.86 o
   7  10   7       1195.74       1223.66        99.39 o
   6  10   7       2669.00       2619.60        73.82 o
   5  10   7        121.30         76.35        46.66 o
   4  10   7       4798.85       4726.91        85.23 o
   3  10   7       3926.14       3972.84        67.07 o
   2  10   7        487.14        433.98        24.10 o
   1  10   7       3837.43       3806.36        47.91 o
   0  10   7       1073.16       1031.96        23.18 o
  -1  10   7       3827.66       3901.57        56.74 o
  -2  10   7        480.47        489.49        28.07 o
  -3  10   7       3899.67       3783.03        64.29 o
  -4  10   7       4825.71       4767.26        91.88 o
  -5  10   7        123.04        199.86        45.72 o
  -6  10   7       2671.58       2702.18        81.43 o
   8  10   7        119.75         94.63        22.22 o
 -10  10   8        422.02        392.06       100.03 o
 -11  10   8        449.50        379.15        96.69 o
 -12  10   8        544.33        614.99        56.36 o
 -13  10   8       1842.55       1934.41        65.14 o
 -14  10   8        678.78        496.02        55.01 o
 -15  10   8        637.94        643.01        53.47 o
 -16  10   8        167.18        114.84        49.08 o
 -17  10   8        116.31        134.82        91.55 o
  17  11   6         58.35         34.76        70.01 o
  16  11   6        387.01        378.03        56.43 o
  15  11   6        568.09        630.75        62.82 o
  14  11   6        675.30        739.18        57.39 o
  13  11   6         11.06        -39.11        52.46 o
  12  11   6       1356.99       1396.66        67.28 o
  11  11   6        524.83        521.63       120.75 o
  10  11   6        416.58        454.33       120.56 o
  -9  11   7        149.97        189.69        24.72 o
   9  11   7        517.73        392.02       128.89 o
   9  11   6         15.57        392.02       128.89 o
   8  11   7         15.50        156.51        89.77 o
  -8  11   7         12.33         -1.34        21.44 o
  -7  11   7        541.44        624.25        34.77 o
   7  11   7        551.97        451.92        94.75 o
  -6  11   7        111.41        105.76        21.14 o
   6  11   7        522.74        470.42        66.66 o
   5  11   7        861.01        842.30        47.95 o
   4  11   7        800.12        794.84        44.69 o
   3  11   7        699.51        750.88        38.42 o
   2  11   7        550.27        493.64        28.86 o
   1  11   7        218.95        286.80        22.96 o
   0  11   7        644.18        672.02        22.68 o
  -1  11   7        221.65        222.40        24.27 o
  -2  11   7        557.73        538.98        30.11 o
  -3  11   7        689.22        705.34        33.36 o
  -4  11   7        810.37        879.87        50.66 o
  -5  11   7        851.39        806.35        56.92 o
  -9  11   8        369.41        395.21       101.83 o
 -10  11   8        786.60        774.05       108.54 o
 -11  11   8       1269.45       1331.97       116.56 o
 -12  11   8       1023.33       1021.62        59.63 o
 -13  11   8        267.95        216.89        55.58 o
 -14  11   8        566.05        601.90        57.01 o
 -15  11   8         11.35         65.69        53.45 o
 -16  11   8        305.47        235.08        52.24 o
 -17  11   8         25.34         39.36        91.43 o
  16  12   6        530.56        448.69        61.25 o
  15  12   6         92.65        204.86        63.93 o
  14  12   6       1237.36       1017.79        61.09 o
  13  12   6        247.48        238.81        57.15 o
  12  12   6        653.11        649.47        64.62 o
  11  12   6        390.79        412.17       125.84 o
  10  12   6       1025.26        850.58       131.71 o
  -9  12   7          3.21         -5.71        24.59 o
  -8  12   7          3.50        -22.98        22.98 o
   7  12   7        289.27        293.53       104.57 o
  -7  12   7        233.26        268.90        25.51 o
   6  12   7       1647.85       1628.59        71.33 o
  -6  12   7       1006.10        993.09        38.37 o
   5  12   7        402.93        407.55        56.07 o
  -5  12   7        348.36        376.33        29.55 o
   4  12   7       1072.14       1117.58        50.39 o
   3  12   7        560.66        644.67        45.50 o
   2  12   7        558.54        564.37        31.42 o
   1  12   7        709.46        709.30        31.52 o
   0  12   7       4725.76       4722.15        61.51 o
  -1  12   7        713.70        678.44        28.59 o
  -2  12   7        561.31        536.35        30.87 o
  -3  12   7        569.59        594.88        35.63 o
  -4  12   7       1080.62       1109.46        55.71 o
   8  12   7        651.76        593.16        32.68 o
   9  12   7         69.47         72.52        25.94 o
 -10  12   8       1513.79       1870.04       130.67 o
 -11  12   8         30.23        -87.15        87.15 o
 -12  12   8        608.47        586.62        62.25 o
 -13  12   8         76.73         90.67        58.77 o
 -14  12   8       1861.96       1830.60        68.99 o
 -15  12   8        118.89        118.98        56.05 o
 -16  12   8        507.86        598.91        75.49 o
  16  13   6        103.20        167.32        59.48 o
  15  13   6        231.89        385.82        67.49 o
  14  13   6        561.50        707.37        62.74 o
  13  13   6        294.96        314.60        61.71 o
  12  13   6       1572.18       1711.08        87.55 o
  11  13   6         42.73        -69.19        91.17 o
  10  13   6         45.19         78.41       128.79 o
  -9  13   7        242.42        272.71        29.49 o
   9  13   6        532.83        461.15       136.82 o
  -8  13   7       3662.40       3567.90        67.83 o
  -7  13   7         38.15         53.11        24.37 o
   6  13   7       1433.60       1425.57        73.54 o
  -6  13   7        577.33        556.20        36.95 o
   5  13   7         79.27        184.16        57.35 o
  -5  13   7         68.73         34.86        27.45 o
   4  13   7       1693.26       1817.42        61.22 o
   3  13   7       1104.98        981.19        41.43 o
   2  13   7       8729.45       8720.23       112.64 o
   1  13   7       2589.23       2620.31        49.06 o
   0  13   7         57.24         69.12        19.19 o
  -1  13   7       2571.33       2642.09        45.94 o
  -2  13   7       8749.11       8623.24       103.45 o
  -3  13   7       1095.87       1106.16        38.20 o
  -4  13   7       1686.98       1694.89       138.26 o
   7  13   7        388.06        403.82        29.88 o
   8  13   7       1414.15       1569.22        49.39 o
 -11  13   8        897.40       1018.88       123.20 o
 -12  13   8       1742.90       1932.96        73.28 o
 -13  13   8        239.31        280.60        64.10 o
 -14  13   8         81.51         88.65        64.23 o
 -15  13   8         40.47         85.60        59.60 o
  15  14   6         76.82        -19.97        61.79 o
  14  14   6        354.50        156.11        61.64 o
  13  14   6         23.88         25.77        68.93 o
  12  14   6        466.56        500.93        75.88 o
 -11  14   7          6.55         14.27        35.80 o
  11  14   6        291.42        390.34        98.63 o
 -10  14   7       1976.41       1968.79        66.52 o
  10  14   6       1957.89       2008.58       115.56 o
   9  14   6        167.00        307.13       134.44 o
  -9  14   7         18.53          1.57        27.73 o
  -8  14   7        390.51        404.29        32.14 o
  -7  14   7        185.35        170.82        27.21 o
  -6  14   7        971.61        959.41        42.89 o
   6  14   7       1560.17       1752.59        96.72 o
   5  14   7         13.65         63.74        76.11 o
   4  14   7       3093.86       3105.62        69.16 o
   3  14   7       2069.81       2030.53        51.19 o
   2  14   7        405.60        318.39        37.19 o
   1  14   7        615.86        597.83        35.18 o
   0  14   7       5773.95       6035.39        83.63 o
  -1  14   7        607.40        582.87        35.36 o
  -2  14   7        399.71        400.06        34.81 o
  -3  14   7       2085.36       2045.52        51.94 o
  -4  14   7       3128.13       3056.69       111.09 o
  -5  14   7         13.86        -93.24       123.85 o
   7  14   7        550.46        581.39        38.89 o
   8  14   7         20.27          5.93        27.23 o
 -11  14   8        360.42        291.86       103.51 o
 -12  14   8        124.56        189.58        67.78 o
 -13  14   8        401.28        540.46        68.91 o
 -14  14   8        242.28        304.13        66.64 o
 -15  14   8        289.11        151.62       159.16 o
  14  15   6        401.38        285.21        65.43 o
  13  15   6        395.22        551.09        72.67 o
  12  15   6        718.42        703.14        82.17 o
  11  15   6         80.93       -102.66       102.66 o
  10  15   6        151.91        234.25       108.82 o
 -10  15   7        141.83        130.16        39.04 o
  -9  15   7        214.19        215.78        32.54 o
   9  15   6        325.82        375.43       149.32 o
  -8  15   7        943.75        941.50        47.98 o
  -7  15   7        765.39        766.93        48.07 o
  -6  15   7        691.16        620.97        42.66 o
   6  15   7        748.30        654.92        95.15 o
   5  15   7        112.64         79.59        81.47 o
   4  15   7        381.16        388.38        56.66 o
   3  15   7        582.93        542.72        47.98 o
   2  15   7       3426.45       3370.77        62.07 o
   1  15   7        259.59        185.56        35.73 o
   0  15   7        656.25        621.01        35.65 o
  -1  15   7        261.02        196.46        35.96 o
  -2  15   7       3446.63       3485.27        70.20 o
  -3  15   7        574.82        563.88        53.50 o
  -4  15   7        375.15        380.57        63.14 o
  -5  15   7        110.91         20.74       131.52 o
   7  15   7          0.51         -1.92        27.56 o
   8  15   7       1241.00       1349.88        51.95 o
 -11  15   8        431.62        530.86       180.64 o
 -12  15   8        298.04        344.56        86.92 o
 -13  15   8        111.55        115.55        80.43 o
 -14  15   8        282.42        324.92       121.91 o
  13  16   6        203.60         39.29        83.52 o
  12  16   6        127.31        168.72        85.17 o
  11  16   6         31.86          7.85        92.76 o
 -10  16   7        372.20        290.00        43.73 o
  10  16   6       1213.70       1218.19       118.72 o
  -9  16   7          5.42        -10.83        34.22 o
   9  16   6        260.42        221.78       153.46 o
  -8  16   7        490.77        462.36        38.15 o
  -7  16   7          2.57         31.03        32.01 o
  -6  16   7         50.63         58.07        30.09 o
   6  16   7        129.75        145.19        98.65 o
   5  16   7        723.35        745.61        74.72 o
   4  16   7        316.89        273.96        70.60 o
   3  16   7        521.99        516.12        56.02 o
   2  16   7        385.80        301.53        42.14 o
   1  16   7        221.22        204.56        39.02 o
   0  16   7        148.85        108.99        26.11 o
  -1  16   7        220.11        247.62        44.87 o
  -2  16   7        390.43        340.13        57.54 o
  -3  16   7        513.76        486.37        63.27 o
  -4  16   7        318.86        239.85        62.00 o
  -5  16   7        717.24        795.77       149.91 o
   7  16   7          0.23         -2.78        33.20 o
   8  16   7         55.12         90.14        32.25 o
 -11  16   8        152.05        250.95       109.17 o
 -12  16   8         23.83        -34.50        90.29 o
 -13  16   8         48.67         81.72       132.54 o
  12  17   6        168.24         19.85       108.26 o
  11  17   6        112.62        -21.92        99.32 o
  10  17   6        185.58        254.79       123.92 o
   9  17   6        808.21        671.66       172.80 o
  -9  17   7        348.99        324.00        39.75 o
  -8  17   7         11.25         32.78        35.18 o
  -7  17   7         10.98         22.53        34.74 o
  -6  17   7          0.79        -31.76        31.76 o
   6  17   7        160.86         49.81       101.39 o
   5  17   7        354.57        361.39        82.52 o
   4  17   7        583.38        632.96        76.58 o
   3  17   7        135.60        111.01        58.88 o
   2  17   7        137.07         45.28        54.45 o
   1  17   7        435.69        463.78        46.61 o
   0  17   7         12.52         40.59        31.29 o
  -1  17   7        431.91        473.20        50.21 o
  -2  17   7        136.63        110.83        62.96 o
  -3  17   7        137.58         63.31        67.41 o
  -4  17   7        584.25        601.29        73.93 o
  -5  17   7        349.71        448.59       159.18 o
   7  17   7          4.83        -34.09        34.09 o
   8  17   7          0.66          9.68        37.21 o
   9  17   7         25.50         59.78        40.24 o
  -9  17   8        318.81        384.52       193.65 o
 -10  17   8        361.56        434.87       205.70 o
 -11  17   8        241.09        277.70       102.64 o
 -12  17   8        356.58        338.99       142.71 o
  11  18   6        302.47        433.27       108.46 o
  10  18   6        135.55        282.98       134.93 o
  -9  18   7        100.21         97.94        40.56 o
  -8  18   7          6.14         50.79        38.78 o
  -7  18   7        180.99        220.03        38.51 o
   6  18   7         74.15        179.27       111.81 o
  -6  18   7         52.95         35.04        35.82 o
   5  18   7        374.98        306.08        84.04 o
   4  18   7        410.95        368.39        72.07 o
   3  18   7        262.38        238.43        65.53 o
   2  18   7        949.53        952.33        74.65 o
   1  18   7       1034.51       1045.87        62.12 o
   0  18   7         33.09          2.14        37.87 o
  -1  18   7       1018.77       1083.87        75.46 o
  -2  18   7        934.54        792.62        69.33 o
  -3  18   7        260.98        203.55        73.23 o
  -4  18   7        404.53        387.07        80.01 o
  -5  18   7        376.74        373.04       115.77 o
   7  18   7        122.08        120.18        39.63 o
   8  18   7        139.46        170.49        42.63 o
 -10  18   8        123.31        203.63       210.08 o
  -9  19   7        396.16        417.14        47.49 o
  -8  19   7         37.04        -39.52        40.40 o
  -7  19   7        193.52        201.67        41.08 o
   6  19   7        269.53        360.90       125.92 o
  -6  19   7        117.91        103.57        44.55 o
   5  19   7         19.94        -38.20        94.09 o
   4  19   7        368.42        340.16        79.15 o
   3  19   7       1454.59       1578.41        88.52 o
   2  19   7        396.59        343.53        75.28 o
   1  19   7        460.92        464.22        61.97 o
   0  19   7        323.12        321.92        46.11 o
  -1  19   7        465.99        361.81        74.97 o
  -2  19   7        393.55        350.60        83.09 o
  -3  19   7       1448.96       1488.46        96.52 o
  -4  19   7        373.66        379.32        85.81 o
  -5  19   7         19.98         95.91       128.00 o
   7  19   7          1.59        -13.26        41.14 o
   8  19   7         24.00         78.73        44.82 o
   9  19   7          5.35         73.99        46.03 o
  -7  20   7        249.12        249.90        50.94 o
   6  20   7        448.63        399.48       111.21 o
  -6  20   7        275.83        288.44        50.36 o
   5  20   7        370.07        390.65       103.26 o
   4  20   7        173.30        135.20        93.35 o
   3  20   7        120.64         70.29        85.02 o
   2  20   7        295.45        350.24        79.27 o
   1  20   7        488.63        473.42        68.40 o
   0  20   7        670.90        716.98        70.36 o
  -1  20   7        494.63        382.23        80.95 o
  -2  20   7        300.15        444.31       106.39 o
  -3  20   7        119.22         91.08        94.25 o
  -4  20   7        170.57        115.27       104.27 o
  -5  20   7        375.61        445.56       112.11 o
   7  20   7        114.29         66.00        54.10 o
  -4  21   7        208.88        171.02        62.10 o
   3  21   7        141.99         97.02       154.55 o
   2  21   7        126.58        184.50        85.08 o
   1  21   7        163.42        196.96        99.71 o
   0  21   7         64.11        121.08        96.60 o
  -1  21   7        162.36        296.21        89.10 o
  -2  21   7        125.44        123.91        99.09 o
  -3  21   7        144.27        135.02       128.97 o
 -20   0   8        317.57        191.03       178.60 o
 -19   0   8         53.01        111.32       158.64 o
 -18   0   8         58.88         -0.31       136.68 o
 -17   0   8          7.47         -4.14        80.71 o
 -16   0   8        690.52        779.10        72.12 o
 -15   0   8        357.51        311.12        52.62 o
 -14   0   8       1323.02       1249.85        64.00 o
 -13   0   8         37.25         95.30        55.94 o
 -12   0   8       1079.74       1059.93        61.77 o
 -11   0   8          0.05        -10.78        26.05 o
 -10   0   8      10137.79      10194.84       154.65 o
  -9   0   8        234.96        265.11        21.69 o
  -8   0   8       1115.87       1169.12        31.61 o
  -7   0   8       3446.94       3420.65        57.89 o
  -6   0   8       4384.34       4057.69        65.04 o
   6   0   8       4388.04       4188.78       145.28 o
   5   0   8        689.87        589.63        56.37 o
   4   0   8      10904.66      11141.88       331.76 o
   3   0   8       7431.26       7508.30       111.29 o
   2   0   8       1817.48       1726.53        36.25 o
   1   0   8        670.74        608.37        20.06 o
   0   0   8         13.05         11.88         8.18 o
  -1   0   8        660.45        635.83        23.08 o
  -2   0   8       1819.41       1744.56        39.46 o
  -3   0   8       7485.98       7498.98       110.84 o
  -4   0   8      11040.55      10659.29       284.21 o
  -5   0   8        700.69        682.34        58.61 o
   7   0   8       4000.50       4137.29        66.32 o
   8   0   8       1645.17       1664.16        46.19 o
   9   0   8       2478.74       2359.38        60.48 o
  10   0   8          1.08         59.73        24.91 o
  11   0   8          7.40         42.25        28.07 o
  12   0   8        674.86        681.10        52.21 o
  13   0   8        780.46        774.06        59.06 o
  14   0   8         63.32         68.43        55.70 o
  15   0   8        204.08        119.45        67.86 o
  16   0   8         69.75        -53.80        53.80 o
  17   0   8         69.24         71.44        83.33 o
  18   0   8        117.32        184.60        96.63 o
  19   0   8        515.49        576.23       119.44 o
  20   1   7         21.21        -35.69       107.47 o
  19   1   7         26.23         41.19        81.84 o
  18   1   7        377.36        349.59        73.38 o
  17   1   7        616.81        621.08        61.33 o
  16   1   7        574.82        555.70        50.08 o
  15   1   7        229.89        226.59        41.82 o
  14   1   7        310.43        397.54        42.65 o
  13   1   7        546.59        618.34        39.54 o
  12   1   7       2611.46       2521.81        71.98 o
  11   1   7       1124.54       1072.28        66.60 o
  10   1   7       1431.60       1304.19        67.74 o
  -9   1   8         83.83         79.68        12.23 o
   9   1   7        518.78        471.16        79.79 o
  -8   1   8       2421.51       2247.45        31.44 o
  -7   1   8       5305.96       5426.36        59.91 o
   7   1   8      11526.13      12009.09       364.07 o
   6   1   8      12668.04      12755.13       270.91 o
   5   1   8      17416.40      17889.56       371.61 o
   4   1   8       6520.41       6349.43        93.64 o
   3   1   8        264.93        236.18        14.14 o
   2   1   8       1583.54       1481.06        22.18 o
   1   1   8         24.77         28.44        11.22 o
   0   1   8       1001.04        967.93        15.60 o
  -1   1   8         24.99         19.61         9.34 o
  -2   1   8       1580.02       1489.68        20.91 o
  -3   1   8        261.17        246.27        16.76 o
  -4   1   8       6594.69       6653.46        90.20 o
  -5   1   8      17468.87      17505.94       457.28 o
  -6   1   8      12702.34      12743.29       341.10 o
   8   1   8        408.18        436.04        18.71 o
 -10   1   9        101.60         81.76        80.84 o
 -11   1   9        592.30        504.96        65.75 o
 -12   1   9        101.24         87.77        41.93 o
 -13   1   9       1403.04       1414.95        46.52 o
 -14   1   9        591.15        624.26        44.80 o
 -15   1   9         85.92         19.37        42.73 o
 -16   1   9         45.97         -2.41        45.91 o
 -17   1   9        697.89        621.01        63.36 o
 -18   1   9        130.65         85.94        85.80 o
 -19   1   9        240.88        160.49       113.01 o
  20   2   7        197.88        122.40       134.42 o
  19   2   7        579.64        731.35        86.28 o
  18   2   7        498.11        470.66        69.49 o
  17   2   7         70.43        113.26        57.46 o
  16   2   7         93.54         11.31        36.21 o
  15   2   7        484.45        439.13        43.08 o
  14   2   7        702.94        730.25        44.93 o
  13   2   7       1149.56       1273.01        50.12 o
  12   2   7          1.14         11.05        43.00 o
  11   2   7        208.29        174.72        57.09 o
  10   2   7       6446.24       6554.32       157.24 o
  -9   2   8        384.74        377.24        20.40 o
   9   2   7       6297.41       6189.46       207.84 o
  -8   2   8       3819.26       3696.09        44.62 o
  -7   2   8       4135.33       4119.32        47.69 o
  -6   2   8       1085.40       1116.98        18.91 o
   6   2   8       3266.86       3453.21        89.84 o
   5   2   8        433.69        415.07        40.82 o
   4   2   8       3756.98       3632.99        50.76 o
   3   2   8       3825.59       3576.89        49.32 o
   2   2   8       1008.17       1004.78        18.88 o
   1   2   8       2369.50       2325.19        28.20 o
   0   2   8       3027.38       3171.71        35.88 o
  -1   2   8       2378.56       2290.63        27.66 o
  -2   2   8       1013.75       1031.05        18.17 o
  -3   2   8       3807.28       3626.77        53.48 o
  -4   2   8       3770.11       3663.34        55.94 o
  -5   2   8        428.67        444.28        38.63 o
   7   2   8       5822.35       5720.74        68.91 o
   8   2   8       3529.02       3558.63        51.06 o
 -10   2   9        529.86        619.81        87.40 o
 -11   2   9        497.43        580.85        63.30 o
 -12   2   9        339.88        357.51        47.99 o
 -13   2   9       2734.72       2763.10        62.58 o
 -14   2   9        122.38         42.06        44.21 o
 -15   2   9        874.65        917.52        46.85 o
 -16   2   9         88.42         -2.02        44.80 o
 -17   2   9        283.76        233.60        63.38 o
 -18   2   9        101.90         12.65        83.53 o
 -19   2   9        508.87        596.88        98.59 o
 -20   3   8        210.63        227.92        65.40 o
  19   3   7          6.87        -44.12        83.05 o
  18   3   7        254.86        219.19        68.99 o
  17   3   7        663.12        743.22        56.35 o
  16   3   7         99.35        193.76        36.76 o
  15   3   7        291.22        302.71        42.73 o
  14   3   7        670.36        637.16        43.52 o
  13   3   7        340.72        300.10        44.89 o
  12   3   7        276.40        294.50        53.50 o
  11   3   7       2396.48       2432.06        89.15 o
  10   3   7        127.02        117.82        56.01 o
  -9   3   8       1712.32       1757.67        31.55 o
   9   3   7       1943.25       1879.62        98.82 o
  -8   3   8        324.47        273.93        15.44 o
  -7   3   8       2914.60       2992.27        37.30 o
   6   3   8        129.83        149.31        43.75 o
   5   3   8       8267.64       7863.79       139.32 o
   4   3   8        386.92        399.70        18.77 o
   3   3   8       9764.63       9790.20       142.19 o
   2   3   8       1559.50       1509.19        22.22 o
   1   3   8       9415.90       8604.27        89.10 o
   0   3   8        801.05        743.13        14.42 o
  -1   3   8       9447.05       8926.35        98.44 o
  -2   3   8       1573.84       1611.10        24.07 o
  -3   3   8       9738.04      10320.74       123.04 o
  -4   3   8        380.88        432.72        27.52 o
  -5   3   8       8197.23       7981.81       164.05 o
  -6   3   8        131.87        138.61        61.86 o
   7   3   8       3424.26       3494.26        46.35 o
   8   3   8       1734.27       1751.78        30.50 o
  -9   3   9       3100.57       3110.69       123.78 o
 -10   3   9        986.69       1148.48        87.67 o
 -11   3   9       2061.33       1943.81       104.31 o
 -12   3   9        275.37        295.67        46.91 o
 -13   3   9       1165.19       1179.99        49.19 o
 -14   3   9        327.69        346.68        45.23 o
 -15   3   9        431.43        377.57        43.59 o
 -16   3   9         49.73         20.73        50.99 o
 -17   3   9        829.67        917.50        67.61 o
 -18   3   9        232.78        341.48        76.49 o
 -19   3   9        241.02        282.63       101.15 o
  19   4   7        140.15         23.20        84.42 o
  18   4   7        291.05        444.64        67.97 o
  17   4   7        425.06        508.35        53.90 o
  16   4   7       1187.96       1169.25        54.33 o
  15   4   7        169.32        161.91        43.11 o
  14   4   7        165.87        180.47        42.18 o
  13   4   7       1291.36       1238.98        50.56 o
  12   4   7       1503.02       1451.75        65.31 o
  11   4   7        536.37        554.76        62.81 o
  10   4   7       2573.19       2480.66        87.80 o
  -9   4   8       1668.39       1665.24        30.77 o
   9   4   7       1666.44       1660.02        98.19 o
  -8   4   8         61.27         69.50        12.88 o
  -7   4   8       1209.38       1244.98        22.03 o
   6   4   8       5597.16       5498.72       126.05 o
   5   4   8       4437.19       4605.31       106.24 o
   4   4   8        527.78        476.27        20.66 o
   3   4   8      34257.60      32955.29       417.39 o
   2   4   8        968.29        996.82        18.97 o
   1   4   8       5547.74       5268.37        57.07 o
   0   4   8       1185.70       1261.12        19.21 o
  -1   4   8       5568.09       5566.86        68.42 o
  -2   4   8        972.12       1071.79        19.00 o
  -3   4   8      34134.40      33885.60       434.01 o
  -4   4   8        536.15        458.71        28.07 o
  -5   4   8       4473.01       4666.60       103.18 o
  -6   4   8       5686.93       5345.57       117.59 o
   7   4   8       3820.71       3520.26        47.03 o
   8   4   8        841.08        816.70        23.04 o
 -10   4   9        508.21        604.81        85.11 o
 -11   4   9        616.18        636.26        92.26 o
 -12   4   9        419.95        415.55        48.07 o
 -13   4   9       1300.94       1256.77        50.67 o
 -14   4   9        350.78        314.74        44.45 o
 -15   4   9        428.88        375.08        49.86 o
 -16   4   9        865.05        960.73        57.61 o
 -17   4   9        641.59        694.79        65.42 o
 -18   4   9        792.92        703.23        78.05 o
 -19   4   9        159.17         32.56        88.03 o
  19   5   7          4.56         67.37        81.54 o
  18   5   7        160.20        183.72        71.99 o
  17   5   7        442.92        464.00        54.48 o
  16   5   7        528.77        586.66        48.41 o
  15   5   7       1685.65       1599.15        54.74 o
  14   5   7        737.05        728.27        46.44 o
  13   5   7        276.45        320.79        46.57 o
  12   5   7        718.38        678.79        59.72 o
  11   5   7       4083.60       4027.13       115.19 o
  10   5   7        459.38        425.53        62.07 o
   9   5   7        101.55         91.69        81.23 o
   6   5   8        481.65        454.68        40.22 o
   5   5   8        727.44        703.19        41.64 o
   4   5   8        580.79        604.30        25.40 o
   3   5   8        220.20        191.38        21.92 o
   2   5   8         99.66        106.35        18.05 o
   1   5   8       7627.73       7719.61        86.91 o
   0   5   8       1018.73        946.14        17.39 o
  -1   5   8       7631.05       7773.57        93.13 o
  -2   5   8         99.07         97.96        14.07 o
  -3   5   8        220.16        203.03        16.37 o
  -4   5   8        581.93        566.93        20.52 o
  -5   5   8        717.66        786.89        41.61 o
  -6   5   8        485.43        456.88        41.81 o
   7   5   8         16.89          3.93        11.63 o
  -7   5   8         48.72          3.55        57.21 o
   8   5   8        701.68        695.20        23.45 o
  -8   5   8       1362.56       2784.22       125.63 o
  -8   5   9       1449.43       2784.22       125.63 o
   9   5   8        664.26        718.18        27.92 o
  -9   5   9       1459.86       1566.28        96.11 o
 -10   5   9          5.13         -7.90        82.40 o
 -11   5   9       6185.88       6512.63       204.55 o
 -12   5   9        173.62        232.91        41.22 o
 -13   5   9        856.18        822.81        47.44 o
 -14   5   9        170.05        210.51        50.55 o
 -15   5   9       3348.59       3405.45        77.27 o
 -16   5   9        201.95        210.92        53.13 o
 -17   5   9        517.48        496.34        67.28 o
 -18   5   9        334.13        346.37        78.16 o
 -19   5   9         12.02         -7.47        89.53 o
  19   6   7        346.58        485.83        85.92 o
  18   6   7        651.95        775.53        76.05 o
  17   6   7        589.08        570.26        63.16 o
  16   6   7        565.85        673.37        51.14 o
  15   6   7        161.31        113.56        45.25 o
  14   6   7        398.14        428.45        45.41 o
  13   6   7       1529.75       1607.48        55.80 o
  12   6   7        330.63        338.55        57.74 o
  11   6   7        207.20        181.49        45.86 o
  10   6   7         45.85         95.18        53.31 o
   9   6   7       1191.74       1134.94        96.23 o
  -8   6   8       1501.02       1555.56        33.34 o
  -7   6   8         21.96         39.47        13.80 o
   7   6   8        137.75        258.78        55.55 o
   6   6   8        558.47        528.92        36.49 o
   5   6   8         23.53         18.72        32.12 o
   4   6   8        676.46        703.46        27.46 o
   3   6   8         27.14         90.44        27.10 o
   2   6   8        700.15        680.01        22.55 o
   1   6   8        406.47        424.94        17.39 o
   0   6   8       3112.17       3313.34        39.15 o
  -1   6   8        407.72        418.98        17.06 o
  -2   6   8        708.15        706.58        19.36 o
  -3   6   8         26.90         52.88        17.00 o
  -4   6   8        669.92        654.54        23.01 o
  -5   6   8         23.40        -23.47        38.45 o
  -6   6   8        551.64        578.00        45.97 o
   8   6   8         18.93         42.35        16.19 o
   9   6   8         48.53         49.13        21.36 o
  -9   6   9       3572.71       3360.15       129.26 o
 -10   6   9        188.26        196.61        80.11 o
 -11   6   9        560.20        528.42        77.81 o
 -12   6   9        240.58        234.08        41.81 o
 -13   6   9       2087.13       2142.12        65.79 o
 -14   6   9         96.06        116.70        51.37 o
 -15   6   9        209.29        282.29        51.59 o
 -16   6   9        189.42        158.78        52.94 o
 -17   6   9       1330.80       1382.57        71.84 o
 -18   6   9        236.97        200.88        75.03 o
 -19   6   9         34.99        280.66       112.48 o
  19   7   7         28.51        341.72       120.20 o
  18   7   7        219.01        116.28        76.82 o
  17   7   7         45.12         91.32        61.27 o
  16   7   7       1512.18       1546.51        67.11 o
  15   7   7       2687.24       2653.53        66.97 o
  14   7   7        332.55        387.73        46.69 o
  13   7   7        102.93        173.53        52.88 o
  12   7   7        130.62        180.01        58.17 o
  11   7   7       2432.08       2477.62        67.16 o
  10   7   7        797.49        774.94        71.86 o
  -8   7   8       2157.09       2218.24        39.67 o
   7   7   8        303.12        208.96        90.52 o
   6   7   8       1002.31       1061.40        62.88 o
   5   7   8       8514.71       8116.70       151.74 o
   4   7   8        417.98        342.82        27.36 o
   3   7   8       1648.99       1692.67        36.60 o
   2   7   8        438.49        536.69        19.91 o
   1   7   8      13639.98      13638.00       152.21 o
   0   7   8        568.02        558.71        16.48 o
  -1   7   8      13638.47      13589.37       139.76 o
  -2   7   8        441.95        484.92        18.80 o
  -3   7   8       1659.88       1760.84        30.26 o
  -4   7   8        416.73        413.04        28.36 o
  -5   7   8       8516.49       8535.82       176.84 o
  -6   7   8       1003.36       1025.56        52.35 o
  -7   7   8        299.52        275.59        69.12 o
   8   7   8         94.28        107.17        19.20 o
   9   7   8        440.84        512.99        28.94 o
  -9   7   9       3786.15       3940.02       140.90 o
 -10   7   9        726.82        616.73        86.73 o
 -11   7   9       5347.96       5635.90       184.80 o
 -12   7   9        466.04        460.80        49.28 o
 -13   7   9         97.38         81.65        48.22 o
 -14   7   9       1023.31        987.42        58.61 o
 -15   7   9       2574.34       2499.23        70.49 o
 -16   7   9         79.45         53.26        48.78 o
 -17   7   9        141.80        171.70        65.16 o
 -18   7   9        128.35        106.22        79.16 o
  18   8   7        453.16        470.31        81.50 o
  17   8   7         23.75          8.01        64.21 o
  16   8   7        329.41        348.46        51.93 o
  15   8   7        284.05        305.74        54.09 o
  14   8   7         40.21        -52.02        53.17 o
  13   8   7       1591.39       1454.60        64.68 o
  12   8   7         79.05         -2.05        57.60 o
  11   8   7        450.12        528.62        61.08 o
  10   8   7       3430.85       3320.16       110.09 o
  -9   8   8       1209.98       1258.32        33.98 o
  -8   8   8          0.55         10.59        18.60 o
  -7   8   8       4241.72       4159.02        59.70 o
   7   8   8       8247.15       7801.20       268.65 o
   6   8   8        522.58        457.46        48.44 o
   5   8   8        200.50        211.56        40.92 o
   4   8   8       3513.94       3593.31        59.77 o
   3   8   8      20696.61      20284.83       240.22 o
   2   8   8        516.93        523.40        21.66 o
   1   8   8       9365.99       9287.44       106.82 o
   0   8   8        710.11        749.81        18.97 o
  -1   8   8       9411.01       9190.65        97.42 o
  -2   8   8        516.34        493.83        22.60 o
  -3   8   8      20688.85      20945.37       247.66 o
  -4   8   8       3469.54       3607.68        65.64 o
  -5   8   8        197.43        178.65        42.36 o
  -6   8   8        526.26        557.19        49.27 o
   8   8   8        379.51        381.18        25.32 o
  -9   8   9       2568.64       2496.21       118.04 o
 -10   8   9        919.64        982.38        96.06 o
 -11   8   9        940.07        827.86        93.66 o
 -12   8   9        811.53        810.66        52.15 o
 -13   8   9       1843.01       1843.08        60.24 o
 -14   8   9        468.03        428.35        55.73 o
 -15   8   9        550.98        657.54        56.13 o
 -16   8   9        251.95        227.62        50.02 o
 -17   8   9        211.28         80.75        67.36 o
 -18   8   9          8.77        230.36        99.35 o
  18   9   7         45.65          1.56        77.59 o
  17   9   7        198.09        176.45        66.23 o
  16   9   7        659.77        674.70        56.53 o
  15   9   7        106.92        188.54        55.95 o
  14   9   7        224.21        271.26        56.37 o
  13   9   7        753.57        784.32        62.42 o
  12   9   7        581.03        605.62        58.01 o
  11   9   7       2165.30       2045.65        95.04 o
  10   9   7        894.43        895.47        82.38 o
   9   9   7       2263.93       2230.58       128.31 o
  -8   9   8         48.89         71.06        17.67 o
   7   9   8        223.81        176.50        89.68 o
   6   9   8       2280.79       2267.97        68.20 o
   5   9   8       1479.48       1514.64        49.02 o
   4   9   8        509.04        515.43        39.19 o
   3   9   8         31.91          2.92        25.85 o
   2   9   8        929.00        937.06        26.03 o
   1   9   8       6345.02       6202.11        69.66 o
   0   9   8        669.85        602.73        19.50 o
  -1   9   8       6340.36       6156.67        74.82 o
  -2   9   8        927.06        920.06        26.89 o
  -3   9   8         31.77         57.12        26.31 o
  -4   9   8        501.01        483.06        42.48 o
  -5   9   8       1472.75       1421.93        58.80 o
  -6   9   8       2247.02       2342.19        76.52 o
  -7   9   8        221.99        273.99        76.58 o
   8   9   8        366.84        372.73        27.35 o
 -10   9   9         56.54         62.36        90.00 o
 -11   9   9       3572.38       3606.73       149.04 o
 -12   9   9        259.19        226.10        53.01 o
 -13   9   9         85.65         63.23        52.71 o
 -14   9   9        131.49         99.30        51.80 o
 -15   9   9        374.79        403.33        56.46 o
 -16   9   9        117.21        122.68        59.43 o
 -17   9   9         19.68        158.85        70.15 o
  17  10   7        116.04        116.46        65.98 o
  16  10   7        169.71        125.96        53.35 o
  15  10   7        648.09        635.42        60.12 o
  14  10   7        675.67        666.88        59.36 o
  13  10   7       1867.21       1942.36        63.29 o
  12  10   7        544.40        716.21        60.65 o
  11  10   7        446.68        319.89        56.61 o
  10  10   7        424.46        565.83        77.64 o
  -9  10   8         39.95         28.69        22.00 o
   9  10   7       2307.99       2216.91       128.89 o
  -8  10   8          8.35         -0.94        21.18 o
   7  10   8          9.09         27.00        89.06 o
   6  10   8        408.48        360.25        63.04 o
   5  10   8       1424.77       1364.47        50.70 o
   4  10   8        226.50        170.23        39.09 o
   3  10   8        427.86        414.18        34.34 o
   2  10   8       1708.17       1730.36        33.07 o
   1  10   8         20.52         28.21        20.40 o
   0  10   8          5.24        -12.76        12.76 o
  -1  10   8         20.50          5.31        23.96 o
  -2  10   8       1709.34       1758.74        38.17 o
  -3  10   8        426.59        427.02        30.28 o
  -4  10   8        223.19        215.67        44.48 o
  -5  10   8       1425.53       1411.41        62.23 o
  -6  10   8        414.98        450.05        78.39 o
  -7  10   8          9.23        129.96        74.90 o
   8  10   8        188.95        200.12        24.52 o
 -10  10   9         50.51        -36.07       100.14 o
 -11  10   9        350.29        262.89        97.83 o
 -12  10   9        324.58        320.22        55.90 o
 -13  10   9        915.68        959.64        58.84 o
 -14  10   9        345.97        392.83        56.60 o
 -15  10   9        314.82        432.86        58.71 o
 -16  10   9         88.82        136.57        51.44 o
 -17  10   9        107.40        -17.56        73.27 o
  17  11   7         25.49         66.02        72.57 o
  16  11   7        303.36        108.86        53.12 o
  15  11   7         11.41         59.71        57.15 o
  14  11   7        564.47        548.02        64.54 o
  13  11   7        263.73        313.01        57.09 o
  12  11   7       1010.50       1115.12        66.27 o
  11  11   7       1262.26       1237.31        93.30 o
  10  11   7        799.06        626.22       119.21 o
  -8  11   8       1818.05       1863.21        46.97 o
   8  11   8       1804.92       1816.32       125.00 o
  -7  11   8        380.44        392.88        27.12 o
   7  11   8        448.81        263.81        91.08 o
   6  11   8       1072.08       1059.69        61.96 o
  -6  11   8        800.72        797.45        35.59 o
   5  11   8       1332.79       1351.47        53.95 o
   4  11   8       4159.71       3972.75        78.85 o
   3  11   8       1053.39        959.38        41.07 o
   2  11   8       2551.29       2552.36        43.95 o
   1  11   8       5077.30       5303.10        63.27 o
   0  11   8          0.40        -15.99        15.99 o
  -1  11   8       5028.86       5075.54        65.70 o
  -2  11   8       2565.30       2624.06        47.75 o
  -3  11   8       1053.40       1023.37        36.52 o
  -4  11   8       4191.57       4068.64       114.48 o
  -5  11   8       1340.99       1403.97        64.49 o
   9  11   8        109.09        153.47        26.16 o
  -9  11   9        537.66        557.09       108.90 o
 -10  11   9        633.42        475.52       109.04 o
 -11  11   9        498.62        412.09        89.04 o
 -12  11   9         77.30         14.63        58.28 o
 -13  11   9        332.59        349.51        59.15 o
 -14  11   9        290.33        264.29        56.78 o
 -15  11   9          1.88        -42.88        54.93 o
 -16  11   9        256.04        196.91        56.06 o
  16  12   7        502.18        450.70        58.67 o
  15  12   7        117.47        148.14        61.15 o
  14  12   7       1850.98       1874.11        78.06 o
  13  12   7         77.69         68.33        58.89 o
  12  12   7        614.64        602.71        66.09 o
  11  12   7         30.63         64.53        89.45 o
  10  12   7       1504.26       1817.01       149.56 o
  -9  12   8       1108.20       1079.56        44.45 o
  -8  12   8        914.19        935.03        41.76 o
   8  12   8       1288.30       1471.74       128.69 o
   7  12   8         37.07        146.58       101.05 o
  -7  12   8         30.78         17.84        22.96 o
  -6  12   8        496.90        564.90        36.60 o
   6  12   8        559.23        582.30        72.83 o
   5  12   8        556.30        516.69        51.55 o
  -5  12   8         49.95         32.53        25.63 o
   4  12   8       3628.64       3565.47        77.54 o
   3  12   8        136.96        147.34        35.17 o
   2  12   8       2629.29       2622.48        50.07 o
   1  12   8        386.54        297.55        30.02 o
   0  12   8        544.97        536.20        26.43 o
  -1  12   8        388.45        434.19        28.76 o
  -2  12   8       2628.51       2621.70        46.43 o
  -3  12   8        135.45        112.99        40.65 o
  -4  12   8       3670.26       3526.21       108.80 o
   9  12   8        639.38        705.54        43.11 o
 -10  12   9        195.30        105.39       115.25 o
 -11  12   9        343.95        383.71        93.76 o
 -12  12   9        348.09        383.39        62.21 o
 -13  12   9         10.21         34.98        60.87 o
 -14  12   9        106.73        133.62        61.69 o
 -15  12   9        796.06        753.46        61.77 o
 -16  12   9        108.50        126.76        57.83 o
  15  13   7         40.32        194.63        67.43 o
  14  13   7         81.89         86.58        60.64 o
  13  13   7        235.92        305.65        63.14 o
  12  13   7       1740.24       1899.21        91.35 o
  11  13   7        902.72        863.54        99.40 o
 -10  13   8        174.29        231.06        30.23 o
  10  13   7        205.67        342.51       136.60 o
  -9  13   8        531.49        502.38        35.97 o
   9  13   7        590.36        768.52       144.11 o
  -8  13   8       1138.80       1170.87        45.54 o
   7  13   8        631.28        494.84       114.93 o
  -7  13   8        402.26        407.07        32.00 o
   6  13   8       1365.13       1527.48        75.60 o
  -6  13   8       1377.05       1440.32        45.49 o
   5  13   8       1188.01       1106.59        59.58 o
  -5  13   8        650.34        562.03        43.43 o
   4  13   8        924.25        924.67        52.75 o
   3  13   8       1508.91       1404.72        49.10 o
   2  13   8       1901.80       2011.82        46.43 o
   1  13   8        185.82        122.51        31.32 o
   0  13   8       1146.26       1139.22        33.51 o
  -1  13   8        186.20        154.54        29.49 o
  -2  13   8       1925.88       2000.12        42.95 o
  -3  13   8       1491.08       1420.37        46.63 o
  -4  13   8        910.67        957.44        71.52 o
   8  13   8        147.96        142.13        27.86 o
   9  13   8       1089.21       1034.34        48.49 o
 -10  13   9        222.78        465.67       118.61 o
 -11  13   9        781.72        698.57       100.19 o
 -12  13   9         90.15         95.82        64.13 o
 -13  13   9        758.08        928.82        68.47 o
 -14  13   9         35.22        -29.04        61.95 o
 -15  13   9         33.36         24.27        59.64 o
  15  14   7        292.17        286.22        85.99 o
  14  14   7        238.94        163.94        64.88 o
  13  14   7        404.57        466.63        68.85 o
  12  14   7        122.63         79.48        76.24 o
  11  14   7        356.01        443.00       103.24 o
  10  14   7       1280.07       1267.28       155.15 o
 -10  14   8         25.34         93.62        36.06 o
  -9  14   8        388.27        448.49        34.96 o
   9  14   7        559.44        535.20       149.51 o
  -8  14   8        636.12        632.74        45.02 o
  -7  14   8        154.46        160.89        28.07 o
  -6  14   8         12.35         47.54        25.61 o
   6  14   8        296.03        290.21        87.90 o
  -5  14   8        393.61        353.62        33.41 o
   5  14   8        696.98        658.65        58.24 o
   4  14   8        725.10        768.34        51.42 o
   3  14   8       2584.32       2473.53        60.63 o
   2  14   8        839.40        830.50        40.20 o
   1  14   8        681.73        690.23        37.09 o
   0  14   8        567.11        582.97        33.71 o
  -1  14   8        671.00        663.38        37.71 o
  -2  14   8        830.99        800.49        42.03 o
  -3  14   8       2578.37       2654.52        65.43 o
  -4  14   8        736.69        745.88        63.81 o
   7  14   8        297.91        272.28        30.15 o
   8  14   8        493.94        551.60        38.27 o
 -10  14   9        391.68        433.75       131.90 o
 -11  14   9        375.41        383.81        78.70 o
 -12  14   9        181.13        105.26        69.73 o
 -13  14   9        229.85        157.02        68.80 o
 -14  14   9          4.69        -65.31        65.31 o
  14  15   7        278.54        228.18        73.12 o
  13  15   7        110.38        -12.55        79.06 o
  12  15   7        296.65        478.07        82.63 o
  11  15   7        425.12        392.67       112.43 o
  10  15   7        131.00         80.57       106.47 o
 -10  15   8         60.99         86.05        39.95 o
  -9  15   8        406.22        393.70        35.68 o
   9  15   7        466.19        468.13       154.98 o
  -8  15   8        551.98        623.33        41.93 o
  -7  15   8         19.79         51.38        29.45 o
  -6  15   8        157.76        150.13        30.02 o
   6  15   8        216.52        312.58        96.25 o
   5  15   8        572.79        503.11        72.04 o
   4  15   8        252.22        317.64        52.04 o
   3  15   8        148.88         94.76        47.75 o
   2  15   8        297.28        245.73        40.63 o
   1  15   8       1692.51       1645.96        45.24 o
   0  15   8         29.51         42.69        24.82 o
  -1  15   8       1694.80       1763.48        52.45 o
  -2  15   8        302.02        306.23        55.28 o
  -3  15   8        150.85        105.50        51.90 o
  -4  15   8        253.30        252.97        64.36 o
  -5  15   8        567.42        523.85       140.11 o
   7  15   8         35.18          9.63        29.22 o
   8  15   8        111.21        151.56        31.65 o
 -11  15   9        312.46        354.96       108.09 o
 -12  15   9        290.37        240.84        88.86 o
 -13  15   9         54.42          9.62        85.32 o
  13  16   7         48.30        259.07       102.55 o
  12  16   7         24.07         15.55        86.33 o
  11  16   7        149.66        135.41        94.21 o
 -10  16   8        456.88        547.88        51.02 o
  10  16   7        921.72       1163.25       125.36 o
   9  16   7        770.02        680.01       156.19 o
  -9  16   8        650.55        620.83        46.69 o
  -8  16   8         32.98         53.18        34.59 o
  -7  16   8        274.06        284.46        35.51 o
  -6  16   8        539.34        582.13        40.75 o
   6  16   8        543.77        671.86       104.71 o
   5  16   8        258.96        240.42        76.28 o
   4  16   8         74.57        107.95        60.93 o
   3  16   8       1633.07       1631.27        66.53 o
   2  16   8        554.55        592.27        48.09 o
   1  16   8        397.16        357.14        38.10 o
   0  16   8          4.93          6.32        26.76 o
  -1  16   8        394.06        345.25        53.26 o
  -2  16   8        545.84        542.99        60.76 o
  -3  16   8       1634.85       1620.88        73.32 o
  -4  16   8         73.47         16.08        60.50 o
  -5  16   8        256.04        568.03       147.53 o
   7  16   8        844.28        974.38        56.35 o
   8  16   8          3.47        -19.72        34.98 o
 -11  16   9        117.91        274.15       113.81 o
 -12  16   9        121.46         48.91        92.12 o
  12  17   7        351.06        375.37       110.07 o
  11  17   7        242.97        463.87       101.61 o
  10  17   7        356.47        178.91       127.47 o
  -8  17   8        311.52        275.54        39.75 o
  -7  17   8        164.44        211.53        36.40 o
  -6  17   8        533.36        600.78        45.91 o
   6  17   8        537.42        436.32       106.29 o
   5  17   8          4.34        118.37        79.06 o
   4  17   8        518.87        439.98        67.16 o
   3  17   8         34.66         67.79        67.71 o
   2  17   8        257.21        253.05        55.83 o
   1  17   8         30.08         -9.63        42.08 o
   0  17   8        600.25        652.73        48.71 o
  -1  17   8         30.53        -56.69        56.69 o
  -2  17   8        260.15        243.54        65.84 o
  -3  17   8         34.96         37.51        66.40 o
  -4  17   8        510.94        367.81        74.96 o
  -5  17   8          4.28       -107.24       154.95 o
   7  17   8          0.88         50.05        36.86 o
   8  17   8         14.10         -8.30        37.32 o
  -9  17   9       1027.94       1156.10       209.55 o
 -11  17   9        634.30        808.30       122.69 o
  10  18   7        125.01         49.91       134.73 o
  -9  18   8          2.57        -40.00        40.00 o
   9  18   7          5.53        -40.60       179.29 o
  -8  18   8        302.36        321.72        41.79 o
  -7  18   8        263.46        271.73        40.88 o
   6  18   8        121.18         76.86        95.01 o
   5  18   8         68.62         59.63        86.12 o
   4  18   8        535.15        437.61        72.98 o
   3  18   8       1123.97       1162.99        71.36 o
   2  18   8        291.72        301.99        60.51 o
   1  18   8        498.53        580.71        67.01 o
   0  18   8        524.82        531.70        58.69 o
  -1  18   8        504.09        450.17        64.49 o
  -2  18   8        287.19        329.83        69.63 o
  -3  18   8       1126.46       1093.93        80.72 o
  -4  18   8        539.58        504.25        83.25 o
  -5  18   8         69.72        -19.13       123.85 o
  -6  18   8        121.67       -183.34       183.34 o
   7  18   8        506.13        565.47        50.43 o
   8  18   8          3.59          3.70        41.04 o
  -8  19   8         45.36         88.72        43.01 o
  -7  19   8        168.56        113.57        42.46 o
   6  19   8        102.52        114.99       104.61 o
   5  19   8       2183.29       2206.13       111.82 o
   4  19   8         11.27        -36.37        76.83 o
   3  19   8        619.15        533.32        81.91 o
   2  19   8        413.92        420.65        78.43 o
   1  19   8        943.20        938.46        96.67 o
   0  19   8        230.21        151.17        58.40 o
  -1  19   8        938.36        918.40        83.24 o
  -2  19   8        409.49        318.32        86.15 o
  -3  19   8        623.11        471.29        83.91 o
  -4  19   8         11.42         26.39        88.13 o
  -5  19   8       2168.12       2298.14       123.56 o
  -6  19   8        101.73        295.81       199.99 o
   7  19   8        214.20        250.88        45.36 o
   8  19   8          3.26        -17.89        45.41 o
   6  20   8         82.69        249.66       191.71 o
   5  20   8        123.62        177.53       105.63 o
   4  20   8        346.05        347.90        89.96 o
   3  20   8       1528.80       1412.34        93.50 o
   2  20   8        437.67        430.17       107.20 o
   1  20   8        295.04        292.21        96.30 o
   0  20   8        143.84        211.85        95.98 o
  -1  20   8        296.98        273.11        83.19 o
  -2  20   8        443.42        364.77        95.46 o
  -3  20   8       1517.95       1653.82       110.85 o
  -4  20   8        340.69        261.78       106.95 o
  -5  20   8        123.32         49.32       116.66 o
  -6  20   8         81.54         60.70       207.20 o
  -2  21   8         74.49         75.21        69.46 o
  19   1   8        244.33        236.95        83.27 o
  18   1   8        131.27        111.69        70.32 o
  17   1   8        694.02        568.11        61.94 o
  16   1   8         46.69         -8.28        40.28 o
  15   1   8         86.16         87.91        42.43 o
  14   1   8        593.96        633.00        46.96 o
  13   1   8       1425.40       1543.41        47.71 o
  12   1   8        101.23         92.41        43.72 o
  11   1   8        583.12        614.52        64.88 o
  10   1   8        100.90         98.37        56.89 o
  -9   1   9        550.54        507.16        22.73 o
   9   1   8       1043.32       1074.23        85.94 o
  -8   1   9        815.89        837.66        23.27 o
  -7   1   9       4788.89       4574.92        52.24 o
   7   1   9       6091.68       6216.10       205.48 o
   6   1   9       4283.91       4463.70       109.80 o
  -6   1   9       1239.04       1270.15        23.71 o
   5   1   9       4530.26       4807.37       112.91 o
   4   1   9       4445.37       4562.22        70.70 o
   3   1   9       2649.75       2754.35        35.87 o
   2   1   9      13480.15      13184.52       141.97 o
   1   1   9       3849.45       3714.47        44.20 o
   0   1   9        154.52        164.80         9.06 o
  -1   1   9       3878.12       3712.08        41.70 o
  -2   1   9      13439.59      13131.67       133.81 o
  -3   1   9       2652.42       2688.88        35.14 o
  -4   1   9       4420.36       4452.82        65.47 o
  -5   1   9       4592.43       4498.85       105.94 o
   8   1   9       3901.10       3788.22        56.79 o
 -10   1  10       1872.67       2142.86       115.91 o
 -11   1  10        455.38        443.33        66.50 o
 -12   1  10       1780.80       1758.01        49.56 o
 -13   1  10       1456.27       1462.48        52.45 o
 -14   1  10       1698.70       1755.90        54.52 o
 -15   1  10        323.01        360.45        45.41 o
 -16   1  10         70.01        122.19        51.79 o
 -17   1  10        283.52        245.96        63.93 o
 -18   1  10        438.36        375.43        85.11 o
 -19   1  10        299.86        425.04        99.26 o
  19   2   8        500.85        514.22        87.05 o
  18   2   8        101.91        174.95        73.76 o
  17   2   8        288.04        396.40        60.22 o
  16   2   8         87.92         12.95        37.24 o
  15   2   8        866.60        914.30        47.56 o
  14   2   8        123.92        140.30        42.26 o
  13   2   8       2691.70       2717.99        64.59 o
  12   2   8        335.83        384.16        53.62 o
  11   2   8        500.85        463.51        59.76 o
  10   2   8        531.73        693.87        65.04 o
   9   2   8       3218.97       3263.56       136.11 o
  -9   2   9       3200.81       3144.03        44.84 o
  -8   2   9         93.63         93.91        14.38 o
  -7   2   9       4859.11       4798.05        58.96 o
   7   2   9       5848.45       6152.11       204.67 o
  -6   2   9        473.67        527.05        20.16 o
   6   2   9       3475.69       3502.73        93.37 o
   5   2   9        310.07        348.69        33.80 o
   4   2   9       5768.94       5597.63        84.55 o
   3   2   9      11033.16      10967.69       126.92 o
   2   2   9       1584.68       1626.10        25.12 o
   1   2   9       1227.76       1184.11        21.65 o
   0   2   9       6269.06       5782.30        61.73 o
  -1   2   9       1231.77       1198.38        18.75 o
  -2   2   9       1591.64       1626.11        24.49 o
  -3   2   9      11061.20      11638.16       138.13 o
  -4   2   9       5704.77       5650.31        80.96 o
  -5   2   9        310.06        297.27        38.56 o
   8   2   9        260.21        270.04        19.42 o
   9   2   9        429.68        445.97        25.81 o
  -9   2  10        583.13        609.38        94.56 o
 -10   2  10       6475.03       6169.31       197.50 o
 -11   2  10        567.94        509.56        68.45 o
 -12   2  10       3974.22       4103.37        75.54 o
 -13   2  10         25.95         99.33        51.75 o
 -14   2  10         33.53         14.62        43.74 o
 -15   2  10        145.58        115.28        43.36 o
 -16   2  10        979.15        989.65        51.85 o
 -17   2  10        242.43        280.58        64.28 o
 -18   2  10         45.83        115.09        85.23 o
 -19   2  10          6.10        117.10       129.30 o
  19   3   8        240.29        402.73        87.28 o
  18   3   8        233.31        273.49        73.07 o
  17   3   8        823.70        894.98        58.13 o
  16   3   8         50.48        -40.18        40.18 o
  15   3   8        437.79        438.91        43.72 o
  14   3   8        332.73        332.47        43.48 o
  13   3   8       1159.37       1298.77        52.78 o
  12   3   8        279.65        238.22        54.73 o
  11   3   8       2083.91       1999.56        82.49 o
  10   3   8       1001.34       1043.75        68.67 o
   9   3   8       3142.36       3174.47       131.59 o
  -8   3   9          4.06         -7.31        13.68 o
   6   3   9       2922.35       2955.30        85.13 o
   5   3   9       2968.66       3043.50        65.18 o
   4   3   9       4726.50       4695.41        70.22 o
   3   3   9        984.90        971.97        24.41 o
   2   3   9        886.33        908.74        18.49 o
   1   3   9       4928.91       4878.50        53.43 o
   0   3   9        132.84        131.49         9.22 o
  -1   3   9       4960.69       5007.68        58.20 o
  -2   3   9        899.02        896.12        18.28 o
  -3   3   9        973.08        989.46        23.03 o
  -4   3   9       4745.86       4892.45        72.02 o
  -5   3   9       2964.44       3040.41        77.18 o
  -6   3   9       2892.57       2800.24       105.49 o
   7   3   9        574.45        598.88        22.78 o
  -7   3   9       3806.13       3907.39       135.32 o
   8   3   9       2305.32       2200.58        35.30 o
   9   3   9       1174.30       1097.93        30.16 o
  -9   3  10       1178.11       1224.48        93.46 o
 -10   3  10       1330.52       1449.52        97.73 o
 -11   3  10        950.44        946.75        69.91 o
 -12   3  10       1311.35       1270.94        50.18 o
 -13   3  10       1095.48       1130.82        50.12 o
 -14   3  10       2607.45       2670.19        62.97 o
 -15   3  10        614.69        635.56        46.67 o
 -16   3  10         30.06         35.34        52.50 o
 -17   3  10        158.38        184.41        66.75 o
 -18   3  10        177.70        141.90        75.54 o
 -19   3  10        156.85         -6.40       104.44 o
  19   4   8        161.69        189.13        87.27 o
  18   4   8        791.51        730.30        76.00 o
  17   4   8        642.68        686.25        57.92 o
  16   4   8        876.68        901.90        52.17 o
  15   4   8        435.24        379.64        45.02 o
  14   4   8        353.17        432.97        44.82 o
  13   4   8       1318.86       1267.60        52.15 o
  12   4   8        425.15        448.53        56.42 o
  11   4   8        606.82        557.47        68.00 o
  10   4   8        500.93        684.37        92.69 o
  -9   4   9        101.09         78.34        16.84 o
   9   4   8       3119.22       3351.80       138.86 o
  -8   4   9         65.13         57.62        13.39 o
   7   4   9       5327.33       5180.20       183.28 o
   6   4   9       1570.55       1571.06        58.23 o
   5   4   9       4817.93       4658.72       108.83 o
   4   4   9       1268.42       1190.07        27.45 o
   3   4   9        547.95        546.79        20.13 o
   2   4   9         73.51         49.35        14.62 o
   1   4   9       3125.50       3156.84        37.55 o
   0   4   9      30432.13      30444.87       304.31 o
  -1   4   9       3121.07       3159.65        37.57 o
  -2   4   9         74.60         73.46        13.22 o
  -3   4   9        556.40        527.07        20.44 o
  -4   4   9       1271.00       1265.60        32.11 o
  -5   4   9       4856.02       4786.46       107.28 o
  -6   4   9       1567.03       1634.98        59.82 o
  -7   4   9       5318.49       5259.01       164.74 o
   8   4   9        174.07        181.28        15.16 o
 -10   4  10       1042.62       1139.87        96.79 o
 -11   4  10        850.82        895.37       100.75 o
 -12   4  10        805.17        884.05        49.41 o
 -13   4  10        675.63        574.38        47.66 o
 -14   4  10        139.82        166.56        46.64 o
 -15   4  10        909.46        873.55        54.82 o
 -16   4  10        271.17        291.26        53.85 o
 -17   4  10        597.03        578.09        68.57 o
 -18   4  10        147.41        176.76        76.84 o
 -19   4  10        289.39        465.31        92.67 o
  19   5   8         11.87         37.72        98.06 o
  18   5   8        336.84        377.49        65.28 o
  17   5   8        509.34        561.77        57.95 o
  16   5   8        204.43        179.03        40.80 o
  15   5   8       3297.34       3144.43        70.87 o
  14   5   8        172.66        223.13        45.43 o
  13   5   8        867.38        846.18        50.63 o
  12   5   8        172.56        141.53        55.09 o
  11   5   8       6141.30       6193.94       130.85 o
  10   5   8          5.20         67.47        62.35 o
   6   5   9        825.88        843.26        50.03 o
   5   5   9      17379.51      16999.33       294.83 o
   4   5   9       2342.42       2285.74        42.74 o
   3   5   9       4831.60       4756.95        62.68 o
   2   5   9      13219.01      13588.14       151.36 o
   1   5   9       3697.65       3361.24        42.83 o
   0   5   9         91.88         93.97        10.38 o
  -1   5   9       3731.30       3456.77        43.58 o
  -2   5   9      13132.47      13895.13       142.52 o
  -3   5   9       4799.62       4866.61        59.72 o
  -4   5   9       2334.83       2412.66        44.82 o
  -5   5   9      17449.78      16705.80       327.79 o
  -6   5   9        822.20        835.64        49.25 o
   7   5   9          1.71         14.33        12.81 o
  -7   5   9        982.20        970.51        76.60 o
   8   5   9       1634.94       1640.71        31.66 o
   9   5   9       1716.95       1701.88        37.12 o
  -9   5  10       1702.42       1807.10       107.21 o
 -10   5  10        537.72        547.02        89.42 o
 -11   5  10       1525.66       1552.91        74.49 o
 -12   5  10         25.78          7.73        45.42 o
 -13   5  10        905.73        930.00        49.77 o
 -14   5  10       1390.43       1483.00        60.68 o
 -15   5  10        517.88        688.55        53.61 o
 -16   5  10        232.19        254.61        55.18 o
 -17   5  10        288.85        314.23        68.63 o
 -18   5  10        279.74        375.57        78.42 o
  19   6   8         34.80       -186.03       186.03 o
  18   6   8        233.35        178.45        76.77 o
  17   6   8       1314.51       1282.15        62.68 o
  16   6   8        188.98        225.46        42.58 o
  15   6   8        207.81        237.94        46.43 o
  14   6   8         96.43         25.09        46.77 o
  13   6   8       2055.54       2126.94        62.43 o
  12   6   8        239.87        163.86        58.52 o
  11   6   8        555.22        542.93        59.95 o
  10   6   8        186.68        240.70        58.11 o
  -8   6   9         27.13         31.94        15.81 o
  -7   6   9       6621.86       6445.22        82.84 o
   7   6   9       9144.69       9191.17       275.85 o
   6   6   9       7178.41       7036.91       132.35 o
   5   6   9        438.01        398.90        29.49 o
   4   6   9       2811.72       2744.77        48.83 o
   3   6   9      27581.45      26872.73       307.90 o
   2   6   9       3687.32       3814.39        54.02 o
   1   6   9       8346.40       8275.77        87.82 o
   0   6   9      14947.88      14542.36       148.83 o
  -1   6   9       8390.93       8480.71        95.21 o
  -2   6   9       3690.21       3804.76        45.51 o
  -3   6   9      27733.66      26913.07       294.02 o
  -4   6   9       2800.07       2762.35        48.75 o
  -5   6   9        440.78        404.19        39.99 o
  -6   6   9       7142.35       6932.42       148.90 o
   8   6   9          1.18          8.53        16.29 o
  -9   6  10        885.74        924.50        89.75 o
 -10   6  10       1175.74       1117.54        92.99 o
 -11   6  10       1520.74       1610.89        75.42 o
 -12   6  10       1892.25       1824.89        55.98 o
 -13   6  10         19.70         13.53        53.17 o
 -14   6  10         29.98         67.31        52.43 o
 -15   6  10        486.90        501.32        52.70 o
 -16   6  10       1191.30       1252.49        61.83 o
 -17   6  10        240.76        167.26        67.22 o
 -18   6  10        156.01        158.63        80.18 o
  18   7   8        130.18        152.42        74.55 o
  17   7   8        144.06         80.06        63.16 o
  16   7   8         79.11         29.29        43.63 o
  15   7   8       2551.40       2503.52        67.60 o
  14   7   8       1038.41       1082.21        54.12 o
  13   7   8         98.54         48.99        49.62 o
  12   7   8        469.90        515.72        59.93 o
  11   7   8       5351.51       5445.71       147.68 o
  10   7   8        735.40        881.14        78.91 o
  -8   7   9       2010.52       2130.07        40.47 o
   7   7   9        292.78        396.48        96.30 o
   6   7   9        662.30        653.34        49.08 o
   5   7   9      10557.18      10386.59       158.77 o
   4   7   9        484.04        523.92        36.15 o
   3   7   9       1861.26       1888.78        37.00 o
   2   7   9       1976.46       1968.83        33.03 o
   1   7   9      18385.23      18756.27       207.12 o
   0   7   9         63.75         55.04        11.31 o
  -1   7   9      18347.47      18614.63       200.62 o
  -2   7   9       1959.69       1919.64        29.68 o
  -3   7   9       1890.18       1890.72        36.32 o
  -4   7   9        481.92        442.70        34.08 o
  -5   7   9      10679.73      10397.09       212.63 o
  -6   7   9        653.72        666.77        50.25 o
  -7   7   9        288.46        343.54        77.26 o
   8   7   9       2914.07       2854.77        45.99 o
   9   7   9       2464.73       2509.56        47.06 o
 -10   7  10        350.12        337.22        89.02 o
 -11   7  10       2647.30       2687.06        77.93 o
 -12   7  10        264.94        248.45        55.63 o
 -13   7  10        103.12         83.29        54.46 o
 -14   7  10       1778.62       1806.67        66.55 o
 -15   7  10        319.45        249.00        53.27 o
 -16   7  10         91.38         73.48        47.94 o
 -17   7  10         75.32        122.36        66.73 o
 -18   7  10        373.69        380.82        82.74 o
  18   8   8          8.77         -8.67        75.99 o
  17   8   8        214.08         44.45        73.78 o
  16   8   8        255.00        157.90        50.78 o
  15   8   8        547.32        558.93        55.67 o
  14   8   8        463.58        516.81        55.67 o
  13   8   8       1866.52       1860.35        70.09 o
  12   8   8        824.12        743.16        67.36 o
  11   8   8        932.25        910.69        65.03 o
  10   8   8        932.50        884.51        76.27 o
   9   8   8       2609.64       2924.53       149.27 o
  -8   8   9        182.66        265.19        22.43 o
   7   8   9       1279.99       1495.07       110.84 o
   6   8   9        226.04        238.98        49.49 o
   5   8   9        360.38        320.56        39.28 o
   4   8   9        409.94        441.10        31.69 o
   3   8   9       1110.51       1074.00        31.52 o
   2   8   9       3720.64       3737.52        47.36 o
   1   8   9       1303.09       1305.72        27.41 o
   0   8   9       1041.35       1038.62        21.92 o
  -1   8   9       1323.96       1318.67        25.02 o
  -2   8   9       3706.43       3747.80        50.29 o
  -3   8   9       1103.75       1130.64        36.60 o
  -4   8   9        414.32        423.41        35.97 o
  -5   8   9        354.77        284.63        48.60 o
  -6   8   9        223.47        193.84        50.67 o
  -7   8   9       1297.30       1519.40        95.41 o
   8   8   9        145.61        196.89        20.63 o
  -9   8  10        811.27        934.98        98.36 o
 -10   8  10        212.70        235.36        92.61 o
 -11   8  10        827.84        823.78        77.36 o
 -12   8  10       1286.02       1335.16        57.45 o
 -13   8  10        543.27        579.25        58.99 o
 -14   8  10         93.83         64.85        54.95 o
 -15   8  10         26.19         10.96        54.82 o
 -16   8  10        287.26        350.00        73.31 o
 -17   8  10        377.72        363.84        71.49 o
 -18   8  10        257.44        341.57       103.37 o
 -18   9   9          1.19         87.69        68.56 o
  17   9   8         19.65        -52.29        66.50 o
  16   9   8        118.32        129.26        51.74 o
  15   9   8        380.67        309.36        60.01 o
  14   9   8        129.47        116.85        55.62 o
  13   9   8         84.48         33.00        59.93 o
  12   9   8        260.36        247.75        65.23 o
  11   9   8       3565.29       3534.44        82.55 o
  10   9   8         55.97         38.35        61.39 o
  -9   9   9          2.38          5.57        21.11 o
   9   9   8       2041.82       1924.12       127.84 o
  -8   9   9          2.57          6.28        18.04 o
   8   9   9       1339.91       1383.27       118.85 o
   7   9   9         70.64         54.03        90.72 o
   6   9   9       3035.09       3100.22       101.93 o
   5   9   9       1934.45       1902.51        54.89 o
   4   9   9       6971.79       6734.63       111.53 o
   3   9   9         84.23         53.55        27.24 o
   2   9   9       4342.37       4412.43        54.39 o
   1   9   9       2607.04       2513.79        36.63 o
   0   9   9          0.30         -2.91        12.22 o
  -1   9   9       2618.06       2560.93        36.36 o
  -2   9   9       4329.70       4419.20        57.79 o
  -3   9   9         83.46         62.57        31.83 o
  -4   9   9       6946.09       6739.18       126.72 o
  -5   9   9       1940.64       1921.31        67.90 o
  -6   9   9       2998.26       2961.13        88.66 o
  -7   9   9         71.70         56.89        74.82 o
  -9   9  10       1343.55       1293.04       112.01 o
 -10   9  10        474.99        603.49        97.02 o
 -11   9  10        519.76        484.02        78.42 o
 -12   9  10        196.12        196.00        53.20 o
 -13   9  10        608.24        655.01        61.34 o
 -14   9  10        604.13        641.86        60.80 o
 -15   9  10        689.93        690.92        59.75 o
 -16   9  10        265.04        207.67        61.06 o
 -17   9  10        118.23         39.08        72.05 o
  17  10   8        105.72        116.75        69.08 o
  16  10   8         90.16         43.84        53.84 o
  15  10   8        312.10        257.51        60.27 o
  14  10   8        350.99        288.12        59.31 o
  13  10   8        901.23        853.67        66.97 o
  12  10   8        327.96        233.73        59.76 o
  11  10   8        347.70        337.01        58.68 o
  10  10   8         50.05         21.60        77.32 o
  -9  10   9       1428.25       1458.04        43.82 o
   9  10   8       1523.64       1365.03       117.60 o
  -8  10   9        964.62        905.53        38.19 o
   7  10   9        477.02        545.43        93.96 o
   6  10   9       5410.11       5370.70       143.25 o
   5  10   9       1220.59       1095.49        51.40 o
   4  10   9       6657.51       6335.23       108.02 o
   3  10   9       2502.17       2456.85        51.76 o
   2  10   9         72.51         44.09        24.21 o
   1  10   9       3657.16       3567.29        46.94 o
   0  10   9       7271.26       7117.37        74.08 o
  -1  10   9       3671.18       3577.67        49.74 o
  -2  10   9         72.08         15.50        32.54 o
  -3  10   9       2508.55       2456.62        52.30 o
  -4  10   9       6580.34       6228.30       105.13 o
  -5  10   9       1203.68       1088.96        59.52 o
  -6  10   9       5393.18       5258.39       127.49 o
  -7  10   9        483.18        472.07        63.06 o
   8  10   9         87.41         94.50        24.04 o
 -10  10  10        769.43        816.04       108.25 o
 -11  10  10        390.71        463.61        84.01 o
 -12  10  10        656.45        704.88        59.27 o
 -13  10  10        358.83        352.42        57.96 o
 -14  10  10        465.91        500.27        62.13 o
 -15  10  10        235.18        313.06        60.05 o
 -16  10  10        469.73        485.93        56.36 o
 -17  10  10         92.58        283.00        82.12 o
  16  11   8        260.12        192.58        54.75 o
  15  11   8          1.89        -13.93        58.95 o
  14  11   8        294.82        244.68        64.06 o
  13  11   8        337.92        394.53        67.53 o
  12  11   8         76.33        -72.12        72.12 o
  11  11   8        496.67        558.93        76.01 o
  10  11   8        632.36        640.33        88.49 o
  -8  11   9          8.29        -11.39        23.30 o
   8  11   9         86.35        320.04       108.88 o
  -7  11   9          4.07         -2.27        21.92 o
   7  11   9        341.65        374.24       101.28 o
   6  11   9        886.32        833.48        74.70 o
   5  11   9        713.05        679.48        50.46 o
   4  11   9        536.52        575.46        46.63 o
   3  11   9        897.71        864.97        41.48 o
   2  11   9       2693.29       2744.37        46.36 o
   1  11   9       1327.42       1288.82        32.13 o
   0  11   9        402.42        384.03        23.68 o
  -1  11   9       1314.80       1279.39        32.33 o
  -2  11   9       2653.49       2752.27        56.53 o
  -3  11   9        887.15        945.79        49.02 o
  -4  11   9        535.91        490.08        42.40 o
  -5  11   9        714.97        715.65        58.46 o
  -6  11   9        896.07        883.29        91.43 o
   9  11   9         77.08         91.16        25.68 o
  -9  11  10        476.03        436.94       105.84 o
 -10  11  10        671.05        560.14       109.44 o
 -11  11  10          6.51         17.15        73.43 o
 -12  11  10        638.18        715.38        62.73 o
 -13  11  10        220.35        305.33        59.54 o
 -14  11  10        413.46        397.32        66.01 o
 -15  11  10        114.61        137.85        61.04 o
 -16  11  10         32.87        -54.82        54.82 o
  16  12   8        110.20        117.54        62.38 o
  15  12   8        806.24        829.11        68.47 o
  14  12   8        108.34        139.88        67.47 o
  13  12   8         10.36        -44.54        67.71 o
  12  12   8        352.87        401.67        66.70 o
  11  12   8        347.05        341.50        93.98 o
  10  12   8        194.46        282.90       127.96 o
  -9  12   9        160.32        171.86        28.26 o
   9  12   9        452.20        529.13       132.35 o
  -8  12   9        278.22        299.32        28.18 o
  -7  12   9        137.47        124.62        25.26 o
   7  12   9        249.45         78.32       105.47 o
   6  12   9        237.30        328.47        61.54 o
  -6  12   9         19.54         30.98        23.58 o
   5  12   9        612.74        584.46        53.27 o
   4  12   9        287.75        284.40        48.55 o
   3  12   9        267.31        240.11        40.14 o
   2  12   9        913.35        933.54        37.63 o
   1  12   9        919.18        867.56        34.45 o
   0  12   9        117.27        145.60        19.43 o
  -1  12   9        929.07        946.73        36.15 o
  -2  12   9        920.41       1007.32        43.56 o
  -3  12   9        270.73        258.90        42.97 o
  -4  12   9        286.67        273.28        51.67 o
  -5  12   9        616.93        450.93        80.05 o
   8  12   9        181.59        171.08        25.12 o
  -9  12  10        296.08        328.86       118.80 o
 -10  12  10       2157.89       1909.00       138.12 o
 -11  12  10         19.95         12.17        78.76 o
 -12  12  10        938.05        905.60        67.78 o
 -13  12  10          2.85        -55.44        63.03 o
 -14  12  10         64.42         82.16        66.68 o
 -15  12  10        548.60        466.35        66.12 o
  15  13   8         33.80         19.81        68.49 o
  14  13   8         35.07         52.86        68.33 o
  13  13   8        762.13        830.25        67.74 o
  12  13   8         90.73        108.07        64.91 o
  11  13   8        770.17        876.28       102.10 o
  10  13   8        224.24        108.40       140.01 o
  -9  13   9         37.92         20.85        28.14 o
  -8  13   9          2.27        -16.22        26.23 o
  -7  13   9        677.20        713.09        42.37 o
   7  13   9        878.29        986.33       123.30 o
   6  13   9        147.74        179.83        82.95 o
  -6  13   9        107.50        114.38        25.42 o
  -5  13   9          9.18          7.33        27.11 o
   5  13   9         19.59        -49.01        54.46 o
   4  13   9        935.49        920.63        49.07 o
   3  13   9       1061.23        920.88        46.29 o
   2  13   9       1281.65       1315.71        42.75 o
   1  13   9        548.47        528.69        34.45 o
   0  13   9         20.88         -3.61        21.66 o
  -1  13   9        544.40        507.15        35.77 o
  -2  13   9       1291.38       1318.07        44.39 o
  -3  13   9       1066.48        942.12        49.17 o
  -4  13   9        922.37        934.73        57.63 o
   8  13   9        376.92        480.46        35.90 o
   9  13   9         27.41         46.70        29.32 o
 -10  13  10        862.02       1040.42       132.27 o
 -11  13  10         79.54          2.61        76.08 o
 -12  13  10        166.23        256.09        68.23 o
 -13  13  10        171.61        119.18        67.22 o
 -14  13  10        430.01        402.47        66.38 o
 -15  13  10         50.59        -38.08       118.14 o
  14  14   8          4.68         21.66        72.83 o
  13  14   8        227.45        264.75        68.78 o
  12  14   8        182.87        154.71        78.04 o
  11  14   8        380.38        403.67       105.87 o
  10  14   8        385.75        271.95       139.20 o
  -9  14   9        227.25        203.13        32.03 o
   9  14   8        228.24        -39.95       147.52 o
  -8  14   9          3.57        -22.47        28.25 o
  -7  14   9        174.84        161.06        35.21 o
  -6  14   9        222.25        206.76        33.88 o
   6  14   9       1159.59       1240.65        96.19 o
  -5  14   9         56.14         37.13        30.69 o
   5  14   9        862.21        791.44        61.70 o
   4  14   9       1320.11       1138.00        53.90 o
   3  14   9          8.37         28.48        45.16 o
   2  14   9       1504.75       1431.30        50.27 o
   1  14   9         91.15         47.51        34.17 o
   0  14   9       4063.29       3977.33        63.53 o
  -1  14   9         92.59         84.68        40.42 o
  -2  14   9       1494.18       1433.33        46.96 o
  -3  14   9          8.37        -43.70        43.70 o
  -4  14   9       1302.57       1263.99        68.96 o
   7  14   9        168.64        163.83        29.89 o
   8  14   9         25.34          5.37        29.11 o
   9  14   9         14.33         -4.23        30.25 o
 -10  14  10        354.64        415.67       129.55 o
 -11  14  10        213.21         67.33        78.90 o
 -12  14  10        404.66        322.61        71.34 o
 -13  14  10         14.46         63.70        68.18 o
 -14  14  10        166.79         62.24        90.40 o
  13  15   8         53.58        134.17        72.00 o
  12  15   8        286.56        265.33        83.43 o
  11  15   8        317.47        340.26       114.29 o
 -10  15   9        241.72        266.26        43.15 o
  10  15   8        432.67        488.30       155.52 o
  -9  15   9         69.33         97.50        38.34 o
   9  15   8       1088.36       1182.16       115.60 o
  -8  15   9        428.89        422.32        35.70 o
  -7  15   9         22.78        -28.39        28.39 o
  -6  15   9         49.72         25.71        28.16 o
   6  15   9        269.53        118.58        79.75 o
   5  15   9        379.35        211.33        72.23 o
   4  15   9       2085.88       2058.93        64.71 o
   3  15   9        669.39        666.55        50.21 o
   2  15   9        355.79        357.81        45.10 o
   1  15   9        166.00        168.76        34.96 o
   0  15   9        208.89        277.97        30.69 o
  -1  15   9        168.63        149.28        43.07 o
  -2  15   9        352.26        338.74        56.01 o
  -3  15   9        673.79        714.41        57.20 o
  -4  15   9       2092.43       2003.85        79.47 o
  -5  15   9        385.16        464.43        85.20 o
   7  15   9        627.26        586.35        47.87 o
   8  15   9        142.65        193.74        33.06 o
 -11  15  10         91.95       -123.84       123.84 o
 -12  15  10        166.60         76.82        88.03 o
 -13  15  10        103.04        144.25        84.08 o
  12  16   8        123.40         65.10        87.20 o
  11  16   8        116.83        -16.42       119.46 o
 -10  16   9        134.52        152.39        42.97 o
  10  16   8        380.66        330.43       123.00 o
  -9  16   9        382.44        406.06        38.98 o
   9  16   8        489.62        691.16       173.68 o
  -8  16   9         99.64        117.48        33.95 o
  -7  16   9        891.77        969.53        54.72 o
   6  16   9        284.35        260.79        87.23 o
   5  16   9        697.40        674.22        81.72 o
   4  16   9        276.71        207.12        63.78 o
   3  16   9        681.89        622.83        54.30 o
   2  16   9        460.40        370.08        48.64 o
   1  16   9        798.03        775.08        48.68 o
   0  16   9        276.67        281.36        34.06 o
  -1  16   9        786.50        777.35        58.17 o
  -2  16   9        467.70        477.41        61.84 o
  -3  16   9        688.12        705.87        68.87 o
  -4  16   9        280.88        192.75        63.55 o
  -5  16   9        689.87        535.56       112.01 o
  -6  16   9        284.97        114.36       160.54 o
   7  16   9       1153.62       1138.68        60.33 o
   8  16   9        176.44        177.57        38.50 o
   9  16   9          1.92        -35.63        38.16 o
 -10  16  10        169.25        556.28       203.14 o
 -11  16  10        592.63        687.69       120.57 o
 -12  16  10        207.23         98.65       145.04 o
  11  17   8        624.56        656.29       106.79 o
 -10  17   9          6.25        -20.34        40.54 o
  10  17   8         94.25        267.02       128.16 o
   9  17   8       1020.41        897.33       187.90 o
  -8  17   9         81.72         48.61        37.74 o
  -7  17   9        159.78        131.41        37.49 o
  -6  17   9         54.54         78.44        36.13 o
   6  17   9         53.93         62.58        92.37 o
   5  17   9       4331.21       4334.23       122.10 o
   4  17   9        387.67        423.00        69.63 o
   3  17   9        879.26        814.58        64.63 o
   2  17   9        675.41        672.57        71.41 o
   1  17   9       1745.11       1834.84        67.64 o
   0  17   9         20.17        -11.57        36.31 o
  -1  17   9       1748.35       1826.10        71.55 o
  -2  17   9        672.96        566.77        67.45 o
  -3  17   9        881.30        832.42        73.90 o
  -4  17   9        381.79        298.81        76.37 o
  -5  17   9       4354.83       4508.38       163.75 o
   7  17   9          4.88         13.80        37.58 o
   8  17   9        233.54        234.76        42.72 o
 -10  17  10         13.89        -18.00       213.78 o
  11  17   9        159.38        176.70        47.31 o
 -10  18   9         33.19         65.46        44.96 o
  10  18   8         46.83       -106.92       191.70 o
  -9  18   9        573.41        573.41        49.49 o
   9  18   8        579.63        795.33       195.80 o
  -8  18   9         45.72         34.92        41.03 o
  -7  18   9        698.38        758.73        52.56 o
  -6  18   9         36.24         51.52        39.74 o
   6  18   9        199.27        301.21       102.38 o
   5  18   9         95.43         14.69       114.11 o
   4  18   9        106.39         30.38        87.14 o
   3  18   9       2056.98       2006.19        77.88 o
   2  18   9        185.80        111.44        73.54 o
   1  18   9       1125.13       1050.96        88.18 o
   0  18   9        318.11        338.38        58.60 o
  -1  18   9       1142.27       1229.64        70.63 o
  -2  18   9        184.42         89.59        72.67 o
  -3  18   9       2061.73       2283.93        90.20 o
  -4  18   9        105.10         32.32        96.66 o
  -5  18   9         95.21          9.56       101.93 o
   7  18   9        133.03        102.77        41.43 o
   8  18   9          0.05         40.37        42.25 o
   9  18   9        243.07        284.06        55.13 o
  -8  19   9         58.20         79.62        45.29 o
  -7  19   9         19.31         22.63        49.19 o
   6  19   9        235.11        293.92       108.65 o
  -6  19   9        238.02        236.20        49.08 o
   5  19   9        605.31        846.23       102.22 o
   4  19   9        153.06        199.38        77.15 o
   3  19   9        339.06        425.49        87.64 o
   2  19   9         20.49          2.44       138.45 o
   1  19   9        365.91        418.93        92.16 o
   0  19   9          4.99          9.96        87.75 o
  -1  19   9        360.49        221.54        94.25 o
  -2  19   9         20.74         85.00        77.85 o
  -3  19   9        344.07        467.76        85.54 o
  -4  19   9        150.84        182.40       101.98 o
  -5  19   9        605.33        594.72       115.82 o
   7  19   9        247.41        230.21        46.68 o
   5  20   9         36.23        233.86       148.55 o
   4  20   9        230.66        228.56       119.18 o
   3  20   9          6.19        100.61       114.98 o
   2  20   9         56.08        122.57       107.36 o
   1  20   9        118.47        159.87        98.63 o
   0  20   9          3.65        -46.28        94.58 o
  -1  20   9        118.16        163.16       101.36 o
  -2  20   9         55.22         98.60        96.27 o
  -3  20   9          6.28         76.52       101.49 o
  -4  20   9        230.54        141.01        99.45 o
  -5  20   9         35.76        623.69       218.98 o
 -19   0  10        293.83        265.13       167.49 o
 -18   0  10         16.73        -14.12       108.66 o
 -17   0  10         94.40         42.17        88.00 o
 -16   0  10        573.43        526.79        78.94 o
 -15   0  10        129.34        127.24        65.32 o
 -14   0  10        168.40         85.29        57.23 o
 -13   0  10        183.54         62.71        57.27 o
 -12   0  10        445.65        487.46        59.85 o
 -11   0  10        108.66         66.91        31.90 o
 -10   0  10       5292.41       5407.65       107.75 o
  -9   0  10        124.48         93.24        23.33 o
  -8   0  10         15.61         21.70        20.53 o
  -7   0  10       1618.38       1700.94        46.14 o
   7   0  10       7945.22       8285.87       264.82 o
   6   0  10       8250.51       8194.51       259.18 o
  -6   0  10       2134.51       2206.02        47.79 o
   5   0  10        141.38        110.96        55.15 o
   4   0  10       8914.00       8693.03       145.25 o
   3   0  10       7784.80       7770.05       130.54 o
   2   0  10       4643.33       4617.06        81.69 o
   1   0  10        433.04        423.45        19.27 o
   0   0  10     100511.02      96609.55      1350.77 o
  -1   0  10        436.61        378.52        19.30 o
  -2   0  10       4676.42       4430.33        70.22 o
  -3   0  10       7786.27       8046.55       139.95 o
  -4   0  10       8909.62       8326.76       142.72 o
  -5   0  10        139.24        221.14        46.58 o
   8   0  10        610.05        626.41        37.74 o
   9   0  10       1183.80       1184.10        46.41 o
  10   0  10       4455.45       4422.71        96.78 o
  11   0  10        101.46        121.31        33.70 o
  12   0  10         13.48         44.17        57.56 o
  13   0  10       2036.87       2115.00        78.06 o
  14   0  10        694.49        644.17        81.85 o
  15   0  10        385.79        327.10        74.01 o
  16   0  10       1077.53        991.54        85.93 o
  17   0  10        110.15        -54.38        87.52 o
  18   0  10        477.90        457.06       104.27 o
  19   0  10        147.85        287.73       199.81 o
  19   1   9        296.92        321.90        86.65 o
  18   1   9        439.67        384.32        76.51 o
  17   1   9        279.05        238.43        60.78 o
  16   1   9         69.77         44.54        41.36 o
  15   1   9        320.23        405.96        49.74 o
  14   1   9       1719.13       1709.85        56.18 o
  13   1   9       1436.60       1473.92        53.08 o
  12   1   9       1787.04       1705.10        52.13 o
  11   1   9        461.63        505.29        67.04 o
  10   1   9       1873.60       1967.82        80.60 o
  -9   1  10        464.49        487.59        25.67 o
   9   1   9        643.62        529.85        88.67 o
  -8   1  10       3998.70       4095.72        58.33 o
   7   1  10       1240.56       1237.15        61.26 o
  -7   1  10       1000.08        994.33        23.67 o
  -6   1  10        172.18        142.56        14.12 o
   6   1  10       1009.38       1027.64        54.88 o
   5   1  10       9379.45       9693.14       162.95 o
   4   1  10       7424.55       7278.12        94.62 o
   3   1  10       2207.87       2233.06        32.19 o
   2   1  10      39586.05      38956.91       410.27 o
   1   1  10       1073.44       1021.92        19.64 o
   0   1  10         12.44          8.77         8.15 o
  -1   1  10       1076.11       1042.12        19.88 o
  -2   1  10      39678.70      38663.88       385.31 o
  -3   1  10       2176.71       2176.67        29.23 o
  -4   1  10       7442.02       7498.49       102.53 o
  -5   1  10       9372.76       9734.14       149.23 o
   8   1  10       4657.10       4732.10        68.20 o
 -10   1  11       1165.98       1197.14        75.53 o
 -11   1  11       3643.00       3519.79       104.66 o
 -12   1  11       1209.48       1210.54        47.77 o
 -13   1  11        175.83        189.29        46.89 o
 -14   1  11       1219.18       1304.10        53.50 o
 -15   1  11       1047.45       1031.83        49.79 o
 -16   1  11        364.13        369.23        56.32 o
 -17   1  11        234.47        213.85        64.53 o
 -18   1  11        429.92        610.28        90.52 o
 -19   1  11          1.84       -102.79       102.79 o
  19   2   9          6.09        -39.42        86.57 o
  18   2   9         46.46        137.77        83.08 o
  17   2   9        242.90        255.86        60.26 o
  16   2   9        994.84       1052.77        61.36 o
  15   2   9        143.57         79.11        43.45 o
  14   2   9         34.07        -33.82        42.58 o
  13   2   9         26.05          3.26        43.52 o
  12   2   9       4021.50       4111.98        87.33 o
  11   2   9        577.05        530.10        65.19 o
  10   2   9       6578.50       6481.30       159.92 o
  -8   2  10        119.38        112.26        13.84 o
   8   2  10       1716.93       1764.92       110.28 o
  -7   2  10       2940.32       2823.95        40.21 o
   7   2  10       3121.26       3233.76       130.39 o
   6   2  10       7741.64       7870.02       177.13 o
   5   2  10        484.60        432.85        36.07 o
   4   2  10        455.96        479.61        23.83 o
   3   2  10       5150.38       5135.87        60.28 o
   2   2  10        676.62        659.79        18.91 o
   1   2  10       1880.20       1866.76        29.47 o
   0   2  10       1881.04       2052.50        27.01 o
  -1   2  10       1880.60       1805.95        24.91 o
  -2   2  10        668.85        701.45        16.70 o
  -3   2  10       5187.72       5263.42        68.03 o
  -4   2  10        455.14        484.07        27.30 o
  -5   2  10        492.05        435.68        29.17 o
  -6   2  10       7725.91       7824.67       224.49 o
   9   2  10          0.10        -15.82        15.82 o
 -10   2  11       9304.59       9099.93       268.92 o
 -11   2  11        240.45        273.31        56.49 o
 -12   2  11       1673.90       1705.77        55.27 o
 -13   2  11        156.10        181.72        46.31 o
 -14   2  11        237.01        229.36        46.36 o
 -15   2  11        136.34         93.53        45.64 o
 -16   2  11       1467.75       1542.50        57.54 o
 -17   2  11         93.07         69.39        74.35 o
 -18   2  11        207.93        190.67        90.67 o
 -19   2  11          1.93         58.78       104.29 o
  19   3   9        157.36         69.75        97.08 o
  18   3   9        180.12         57.53        73.49 o
  17   3   9        157.10        158.97        63.27 o
  16   3   9         29.60         30.32        38.16 o
  15   3   9        614.37        519.49        47.19 o
  14   3   9       2610.76       2647.61        64.41 o
  13   3   9       1108.76       1136.08        52.03 o
  12   3   9       1323.45       1336.76        68.19 o
  11   3   9        957.54        885.73        73.51 o
  10   3   9       1328.41       1586.16        77.16 o
  -8   3  10        406.24        409.95        22.50 o
  -7   3  10          5.28        -12.39        12.39 o
   7   3  10        730.44        749.35        81.58 o
   6   3  10        140.40        208.19        49.95 o
   5   3  10        973.66        965.25        35.49 o
   4   3  10        681.02        653.96        24.93 o
   3   3  10        954.65        998.01        23.55 o
   2   3  10       7504.43       7432.89        84.41 o
   1   3  10       3378.67       3305.60        41.47 o
   0   3  10         83.28         92.67         9.40 o
  -1   3  10       3372.27       3306.92        41.53 o
  -2   3  10       7430.15       7372.00        83.72 o
  -3   3  10        944.41       1013.00        26.31 o
  -4   3  10        678.88        643.51        28.26 o
  -5   3  10        960.76        926.63        36.55 o
  -6   3  10        140.18         71.21        63.39 o
   8   3  10         35.15         67.45        15.85 o
  -9   3  11        216.60        143.85        86.04 o
 -10   3  11       2256.38       2277.72       116.29 o
 -11   3  11        736.08        826.23        59.37 o
 -12   3  11       1446.66       1338.02        52.84 o
 -13   3  11        805.25        810.74        50.05 o
 -14   3  11       1054.23       1068.09        52.31 o
 -15   3  11        275.02        247.74        46.58 o
 -16   3  11        340.14        330.33        56.72 o
 -17   3  11        538.72        358.33        68.49 o
 -18   3  11        234.43        123.44        91.63 o
  19   4   9        285.16        252.23       140.24 o
  18   4   9        145.53        116.73        73.93 o
  17   4   9        603.50        653.08        59.02 o
  16   4   9        266.92        351.90        41.78 o
  15   4   9        910.38        902.98        50.14 o
  14   4   9        138.02        154.92        46.92 o
  13   4   9        666.37        662.60        49.91 o
  12   4   9        793.18        908.76        62.17 o
  11   4   9        863.16        999.63        62.33 o
  10   4   9       1027.70        951.75        72.79 o
   9   4   9        272.83        406.70        86.23 o
  -9   4  10        205.46        173.07        17.45 o
  -8   4  10       1227.15       1247.96        28.35 o
  -7   4  10        248.39        208.87        17.49 o
   6   4  10       3000.09       3004.52       124.16 o
   5   4  10        174.64        139.43        35.31 o
   4   4  10       2118.70       2042.76        37.30 o
   3   4  10       1394.53       1430.32        31.06 o
   2   4  10       2386.23       2237.14        30.67 o
   1   4  10       2053.73       2103.73        28.91 o
   0   4  10      44165.48      42811.24       426.33 o
  -1   4  10       2028.96       2083.42        28.55 o
  -2   4  10       2386.20       2208.98        30.10 o
  -3   4  10       1408.56       1471.93        30.15 o
  -4   4  10       2127.91       2169.19        42.91 o
  -5   4  10        172.12        122.43        31.20 o
  -6   4  10       3007.93       3135.63        83.95 o
   7   4  10       1243.21       1214.78        27.60 o
   8   4  10        710.82        812.53        25.78 o
   9   4  10       1226.97       1221.55        33.31 o
 -10   4  11       2468.88       2507.75       124.63 o
 -11   4  11        164.66        184.72        55.52 o
 -12   4  11       1327.49       1402.58        53.53 o
 -13   4  11       1126.26       1147.82        52.59 o
 -14   4  11        542.14        588.07        50.36 o
 -15   4  11        447.68        418.01        54.47 o
 -16   4  11        146.80        168.88        54.05 o
 -17   4  11        165.03         96.80        69.94 o
 -18   4  11        196.16        162.45        78.68 o
 -19   5  10          0.08         36.43        48.06 o
  18   5   9        283.67        358.65        65.78 o
  17   5   9        291.90        273.43        60.19 o
  16   5   9        235.90        181.21        41.93 o
  15   5   9        515.33        577.76        49.05 o
  14   5   9       1409.16       1400.37        56.43 o
  13   5   9        907.23        879.39        52.71 o
  12   5   9         25.80        -55.88        55.88 o
  11   5   9       1548.07       1558.16        70.14 o
  10   5   9        545.00        544.63        67.12 o
  -8   5  10         60.52         48.68        15.91 o
  -7   5  10          4.09         -2.72        16.50 o
   6   5  10        276.61        303.56        48.97 o
   5   5  10       1024.22       1074.41        45.89 o
   4   5  10       6996.16       6745.65        90.91 o
   3   5  10        468.75        406.00        22.22 o
   2   5  10       3188.03       3059.75        42.00 o
   1   5  10        280.67        292.71        17.62 o
   0   5  10        164.29        158.56        11.38 o
  -1   5  10        280.18        271.55        15.99 o
  -2   5  10       3177.70       3120.51        39.14 o
  -3   5  10        466.82        456.18        22.21 o
  -4   5  10       7012.45       7155.12       101.58 o
  -5   5  10       1008.67       1017.23        38.82 o
  -6   5  10        280.20        283.96        46.90 o
   7   5  10         97.21        105.47        14.48 o
   8   5  10        591.31        578.70        24.33 o
  -9   5  11       1394.78       1427.06       100.22 o
 -10   5  11        270.76        238.71        95.79 o
 -11   5  11       1010.38       1060.87        62.19 o
 -12   5  11        269.24        212.65        47.79 o
 -13   5  11          5.06         28.96        47.16 o
 -14   5  11        986.02       1081.08        60.14 o
 -15   5  11        603.63        658.90        55.44 o
 -16   5  11       1117.03       1121.47        62.48 o
 -17   5  11        227.71        359.71        70.38 o
 -18   5  11        180.03        146.18        80.99 o
  18   6   9        158.35        284.73        76.57 o
  17   6   9        244.31        269.18        59.84 o
  16   6   9       1210.20       1209.99        58.11 o
  15   6   9        486.08        539.61        50.20 o
  14   6   9         30.15        109.40        51.70 o
  13   6   9         19.55        -20.02        48.46 o
  12   6   9       1903.61       1900.43        66.66 o
  11   6   9       1531.71       1651.53        71.21 o
  10   6   9       1170.96       1217.85        81.08 o
   9   6   9        885.36        778.02       100.02 o
  -8   6  10         39.93         45.70        16.76 o
  -7   6  10        474.67        429.12        25.12 o
   7   6  10       1875.86       1976.65        95.27 o
   6   6  10        887.79        920.79        46.62 o
   5   6  10        776.11        668.22        41.99 o
   4   6  10         19.37         53.04        27.85 o
   3   6  10       1433.62       1561.05        33.21 o
   2   6  10        357.32        287.85        23.17 o
   1   6  10       1651.67       1573.56        27.84 o
   0   6  10       2180.40       2266.28        31.03 o
  -1   6  10       1674.68       1643.66        28.04 o
  -2   6  10        356.35        369.44        21.68 o
  -3   6  10       1424.51       1658.20        31.67 o
  -4   6  10         19.38         -9.23        27.34 o
  -5   6  10        765.55        726.19        43.51 o
  -6   6  10        877.70        976.76        52.78 o
   8   6  10        164.47        181.85        19.52 o
  -9   6  11        311.24        310.32        88.44 o
 -10   6  11        970.49       1025.92        96.56 o
 -11   6  11        329.93        405.84        51.81 o
 -12   6  11       1610.68       1574.31        56.13 o
 -13   6  11        449.69        414.90        56.74 o
 -14   6  11         97.38         75.28        55.97 o
 -15   6  11         41.50        114.56        51.94 o
 -16   6  11        393.88        459.97        59.71 o
 -17   6  11         52.85         14.94        69.45 o
 -18   6  11        222.19        407.69        84.84 o
  18   7   9        376.25        369.56        80.61 o
  17   7   9         75.18         49.23        66.62 o
  16   7   9         92.84         86.89        44.87 o
  15   7   9        317.53        394.34        50.77 o
  14   7   9       1768.64       1912.45        62.84 o
  13   7   9        102.98         78.82        52.04 o
  12   7   9        263.31        320.13        62.37 o
  11   7   9       2656.86       2701.90       102.06 o
  10   7   9        344.90        404.64        74.66 o
  -9   7  10        138.72        127.27        25.92 o
  -8   7  10       1206.76       1248.48        37.08 o
   7   7  10       1257.88       1435.28       113.45 o
   6   7  10       1114.45       1123.96        67.61 o
   5   7  10        934.97        952.78        44.18 o
   4   7  10       5191.69       4957.43        86.13 o
   3   7  10        413.96        409.28        26.83 o
   2   7  10       1082.77       1081.92        27.27 o
   1   7  10        918.17        980.85        22.64 o
   0   7  10        108.35        113.80        12.99 o
  -1   7  10        907.87        985.53        24.08 o
  -2   7  10       1096.25       1061.18        27.14 o
  -3   7  10        410.98        420.06        28.52 o
  -4   7  10       5238.55       5132.61        87.55 o
  -5   7  10        949.76       1079.55        50.09 o
  -6   7  10       1118.57       1188.13        60.00 o
  -7   7  10       1238.06       1190.27        92.18 o
   8   7  10        878.87        889.52        33.15 o
  -9   7  11        324.18        204.35        90.04 o
 -10   7  11         58.07        137.64        64.45 o
 -11   7  11        317.88        325.29        54.60 o
 -12   7  11          9.66         70.88        56.58 o
 -13   7  11        576.07        569.17        59.40 o
 -14   7  11       1205.06       1215.51        63.99 o
 -15   7  11        675.19        582.47        56.90 o
 -16   7  11        773.61        655.83        63.28 o
 -17   7  11        315.39        350.87        68.60 o
  17   8   9        372.25        307.66        69.02 o
  16   8   9        283.15        324.40        51.08 o
  15   8   9         26.46         49.66        50.29 o
  14   8   9         94.98         75.03        57.39 o
  13   8   9        534.75        597.83        60.45 o
  12   8   9       1267.21       1376.16        74.36 o
  11   8   9        826.10        788.47        83.48 o
  10   8   9        211.93        272.72        74.24 o
   9   8   9        799.78        837.98       117.88 o
  -8   8  10        172.13        176.16        22.67 o
   7   8  10       1471.84       1448.92       115.00 o
   6   8  10       5241.09       5224.37       112.73 o
   5   8  10         71.27         76.67        41.14 o
   4   8  10       4202.45       4088.15        67.33 o
   3   8  10        610.04        580.32        26.78 o
   2   8  10       1516.04       1586.40        30.10 o
   1   8  10        162.94        129.37        18.96 o
   0   8  10       3452.07       3294.32        41.90 o
  -1   8  10        161.51        167.35        20.18 o
  -2   8  10       1524.66       1618.26        36.29 o
  -3   8  10        619.79        596.02        31.55 o
  -4   8  10       4250.47       4124.03        76.30 o
  -5   8  10         70.52        131.77        45.07 o
  -6   8  10       5254.45       5363.95       127.52 o
  -7   8  10       1492.89       1540.23        98.67 o
   8   8  10        800.94        767.16        32.10 o
  -9   8  11        739.05        741.22        92.00 o
 -10   8  11        280.54        287.17        68.00 o
 -11   8  11        290.33        271.49        66.44 o
 -12   8  11        678.62        784.44        61.42 o
 -13   8  11        900.62        995.04        62.77 o
 -14   8  11        222.66        107.15        58.47 o
 -15   8  11        544.87        550.27        59.03 o
 -16   8  11         43.49         32.03        56.73 o
 -17   8  11        378.99        224.33        70.71 o
  17   9   9        119.12        -32.99        70.40 o
  16   9   9        267.32        251.39        52.05 o
  15   9   9        685.39        628.34        62.24 o
  14   9   9        612.24        620.68        62.79 o
  13   9   9        611.39        586.01        65.30 o
  12   9   9        197.58        116.63        67.67 o
  11   9   9        511.65        570.95        69.09 o
  10   9   9        468.92        436.51        67.16 o
   9   9   9       1323.06       1455.31       126.82 o
   8   9  10         33.89        384.44       113.73 o
  -8   9  10          0.94         17.34        19.06 o
   7   9  10         56.04        122.46        97.67 o
   6   9  10        494.73        534.29        68.75 o
   5   9  10        550.66        580.66        45.30 o
   4   9  10         11.67         77.24        39.48 o
   3   9  10        534.36        514.10        31.58 o
   2   9  10        909.22       1051.78        27.77 o
   1   9  10        955.21        979.27        25.18 o
   0   9  10         16.40          0.55        13.30 o
  -1   9  10        940.51        921.95        29.38 o
  -2   9  10        916.26       1037.06        33.19 o
  -3   9  10        528.97        467.40        35.92 o
  -4   9  10         11.76        -20.80        37.67 o
  -5   9  10        558.26        586.75        49.04 o
  -6   9  10        487.18        379.92        61.38 o
  -7   9  10         55.17        -79.46        79.50 o
  -9   9  11        580.29        789.16       105.00 o
 -10   9  11       1257.77       1276.93       108.94 o
 -11   9  11       1391.46       1601.42        79.93 o
 -12   9  11         13.09        -60.07        60.07 o
 -13   9  11        141.02        168.90        59.50 o
 -14   9  11        485.68        487.09        61.68 o
 -15   9  11         30.87         19.38        58.77 o
 -16   9  11        903.97        820.51        66.94 o
 -17   9  11          2.75         69.19        85.46 o
  17  10   9         91.12        182.91       152.78 o
  16  10   9        473.44        442.22        56.20 o
  15  10   9        232.11        321.19        62.41 o
  14  10   9        465.20        511.49        62.25 o
  13  10   9        354.19        322.08        62.19 o
  12  10   9        666.13        618.46        64.78 o
  11  10   9        387.51        434.29        60.85 o
  10  10   9        767.81        820.21        87.45 o
  -9  10  10          3.29         -5.37        23.67 o
   9  10   9          4.06         35.29       106.85 o
  -8  10  10        504.70        517.04        36.01 o
   8  10  10       2673.58       2631.64       149.95 o
   7  10  10       1042.05       1132.03       110.05 o
   6  10  10       2731.50       2840.66        99.99 o
   5  10  10        771.20        702.67        48.73 o
   4  10  10       1814.17       1795.55        56.08 o
   3  10  10       4927.58       4806.87        72.62 o
   2  10  10         74.03         64.55        25.38 o
   1  10  10       1019.44       1009.46        28.02 o
   0  10  10        341.89        308.46        19.13 o
  -1  10  10       1034.78       1011.18        32.69 o
  -2  10  10         74.14         57.11        34.52 o
  -3  10  10       4899.14       4879.47        79.54 o
  -4  10  10       1801.66       1730.13        49.83 o
  -5  10  10        760.88        743.41        53.58 o
  -6  10  10       2731.26       2852.22        91.68 o
  -7  10  10       1054.83        994.29        70.84 o
  -9  10  11        711.46        910.21       113.59 o
 -10  10  11       1482.21       1482.16       120.05 o
 -11  10  11        114.18        115.96        73.44 o
 -12  10  11        422.24        416.99        65.45 o
 -13  10  11        211.33        111.85        62.22 o
 -14  10  11        866.90        837.80        66.62 o
 -15  10  11         19.65        -57.01        59.41 o
 -16  10  11        645.79        502.29        59.93 o
  16  11   9         32.92         22.95        53.19 o
  15  11   9        112.87        158.99        64.13 o
  14  11   9        407.74        344.68        64.27 o
  13  11   9        216.99        302.03        66.39 o
  12  11   9        629.86        646.61        79.65 o
  11  11   9          6.48          5.62        64.99 o
  10  11   9        666.98        540.55        89.35 o
  -8  11  10       4978.76       4768.41        79.42 o
   8  11  10       8185.15       7645.00       278.30 o
  -7  11  10         93.49        125.93        24.61 o
   7  11  10        153.24         49.67       102.20 o
   6  11  10       1066.45       1138.37        82.18 o
   5  11  10       1294.63       1157.35        55.04 o
   4  11  10        363.39        251.77        47.40 o
   3  11  10       1713.80       1827.85        46.23 o
   2  11  10      13153.66      12994.30       158.35 o
[truncated: 276,020 more chars]
